# Supplementary material for: Expression patterns and immunological characterization of PANoptosis -related genes in gastric cancer
Source: Front Endocrinol (Lausanne). 2023 Aug 18;14:1222072. doi: 10.3389/fendo.2023.1222072 (PMC10471966; doi:10.3389/fendo.2023.1222072)
Supplement: Supplementary file 1 [file DataSheet_1.zip]

Archive with 15 entries (14 files):
- code and original data/
- code and original data/gene.txt
- code and original data/geoCRG05.normalize.R
- code and original data/geoCRG06.crgExp.R
- code and original data/geoCRG07.diff.R
- code and original data/geoCRG11.CIBERSORT.R
- code and original data/geoCRG11.run.R
- code and original data/geoCRG14.cluster.R
- code and original data/geoCRG15.cluHeatmap.R
- code and original data/geoCRG17.clusterImm.R
- code and original data/geoCRG19.WGCNA.R
- code and original data/geoCRG20.clusterWGCNA.R
- code and original data/geoCRG22.model.R
- code and original data/GSE13911.txt
- code and original data/GSE66229.txt
