# Supplementary material for: Expression patterns and immunological characterization of PANoptosis -related genes in gastric cancer
Source: Front Endocrinol (Lausanne). 2023 Aug 18;14:1222072. doi: 10.3389/fendo.2023.1222072 (PMC10471966; doi:10.3389/fendo.2023.1222072)
Supplement: Supplementary file 1 [file DataSheet_1.zip › code and original data/gene.txt]

ZBP1
NLRP3
RIPK1
RIPK3
CASP1
CASP6
CASP8
PYCARD
FADD
MAP3K7
TNFAIP3
RNF31
RBCK1
PSTPIP2
