# Supplementary material for: Expression patterns and immunological characterization of PANoptosis -related genes in gastric cancer
Source: Front Endocrinol (Lausanne). 2023 Aug 18;14:1222072. doi: 10.3389/fendo.2023.1222072 (PMC10471966; doi:10.3389/fendo.2023.1222072)
Supplement: Supplementary file 1 [file DataSheet_1.zip › code and original data/geoCRG11.run.R]

######Video source: https://ke.biowolf.cn
######ÉúÐÅ×ÔÑ§Íø: https://www.biowolf.cn/
######Î¢ÐÅ¹«ÖÚºÅ£ºbiowolf_cn
######ºÏ×÷ÓÊÏä£ºbiowolf@foxmail.com
######´ðÒÉÎ¢ÐÅ: 18520221056

#install.packages('e1071')

#if (!requireNamespace("BiocManager", quietly = TRUE))
#    install.packages("BiocManager")
#BiocManager::install("preprocessCore")


inputFile="normalize.txt"      #±í´ïÊý¾ÝÎÄ¼þ
setwd("F:\\1.bioinformatics\\158geoCRG\\11.CIBERSORT\\")      #ÉèÖÃ¹¤×÷Ä¿Â¼
source("geoCRG11.CIBERSORT.R")       #ÒýÓÃ°ü

#ÃâÒßÏ¸°û½þÈó·ÖÎö
outTab=CIBERSORT("ref.txt", inputFile, perm=1000, QN=T)

#¶ÔÃâÒß½þÈó½á¹û¹ýÂË£¬²¢ÇÒ±£´æÃâÒßÏ¸°û½þÈó½á¹û
outTab=outTab[outTab[,"P-value"]<0.05,]
outTab=as.matrix(outTab[,1:(ncol(outTab)-3)])
outTab=rbind(id=colnames(outTab),outTab)
write.table(outTab, file="CIBERSORT-Results.txt", sep="\t", quote=F, col.names=F)


######Video source: https://ke.biowolf.cn
######ÉúÐÅ×ÔÑ§Íø: https://www.biowolf.cn/
######Î¢ÐÅ¹«ÖÚºÅ£ºbiowolf_cn
######ºÏ×÷ÓÊÏä£ºbiowolf@foxmail.com
######´ðÒÉÎ¢ÐÅ: 18520221056
