# Supplementary material for: Expression patterns and immunological characterization of PANoptosis -related genes in gastric cancer
Source: Front Endocrinol (Lausanne). 2023 Aug 18;14:1222072. doi: 10.3389/fendo.2023.1222072 (PMC10471966; doi:10.3389/fendo.2023.1222072)
Supplement: Supplementary file 1 [file DataSheet_1.zip › code and original data/geoCRG22.model.R]

######Video source: https://ke.biowolf.cn
######ÉúÐÅ×ÔÑ§Íø: https://www.biowolf.cn/
######Î¢ÐÅ¹«ÖÚºÅ£ºbiowolf_cn
######ºÏ×÷ÓÊÏä£ºbiowolf@foxmail.com
######´ðÒÉÎ¢ÐÅ: 18520221056

#install.packages("caret")
#install.packages("DALEX")
#install.packages("ggplot2")
#install.packages("randomForest")
#install.packages("kernlab")
#install.packages("pROC")
#install.packages("xgboost")


#ÒýÓÃ°ü
library(caret)
library(DALEX)
library(ggplot2)
library(randomForest)
library(kernlab)
library(xgboost)
library(pROC)

set.seed(123)      #ÉèÖÃÖÖ×Ó
inputFile="normalize.txt"      #±í´ïÊý¾ÝÎÄ¼þ
geneFile="interGenes.txt"      #»ùÒòÁÐ±íÎÄ¼þ
setwd("F:\\1.bioinformatics\\158geoCRG\\22.model\\")      #ÉèÖÃ¹¤×÷Ä¿Â¼

#¶ÁÈ¡ÊäÈëÎÄ¼þ
data=read.table(inputFile, header=T, sep="\t", check.names=F, row.names=1)

#¶ÁÈ¡»ùÒòÁÐ±íÎÄ¼þ,ÌáÈ¡½»¼¯ºËÐÄ»ùÒòµÄ±í´ïÁ¿
geneRT=read.table(geneFile, header=F, sep="\t", check.names=F)
data=data[as.vector(geneRT[,1]),]
row.names(data)=gsub("-", "_", row.names(data))

#»ñÈ¡ÑùÆ··Ö×éÐÅÏ¢
data=t(data)
group=gsub("(.*)\\_(.*)", "\\2", row.names(data))
data=as.data.frame(data)
data$Type=group

#¶ÔÊý¾Ý½øÐÐ·Ö×é
inTrain<-createDataPartition(y=data$Type, p=0.7, list=F)
train<-data[inTrain,]
test<-data[-inTrain,]

#RFËæ»úÉ­ÁÖÊ÷Ä£ÐÍ
control=trainControl(method="repeatedcv", number=5, savePredictions=TRUE)
mod_rf = train(Type ~ ., data = train, method='rf', trControl = control)

#SVM»úÆ÷Ñ§Ï°Ä£ÐÍ
mod_svm=train(Type ~., data = train, method = "svmRadial", prob.model=TRUE, trControl=control)

#XGBÄ£ÐÍ
mod_xgb=train(Type ~., data = train, method = "xgbDART", trControl=control)

#GLMÄ£ÐÍ
mod_glm=train(Type ~., data = train, method = "glm", family="binomial", trControl=control)


#¶¨ÒåÔ¤²âº¯Êý
p_fun=function(object, newdata){
	predict(object, newdata=newdata, type="prob")[,2]
}
yTest=ifelse(test$Type=="Control", 0, 1)

#RFËæ»úÉ­ÁÖÊ÷Ä£ÐÍÔ¤²â½á¹û
explainer_rf=explain(mod_rf, label = "RF",
                         data = test, y = yTest,
                         predict_function = p_fun,
                         verbose = FALSE)
mp_rf=model_performance(explainer_rf)
#SVM»úÆ÷Ñ§Ï°Ä£ÐÍÔ¤²â½á¹û
explainer_svm=explain(mod_svm, label = "SVM",
                         data = test, y = yTest,
                         predict_function = p_fun,
                         verbose = FALSE)
mp_svm=model_performance(explainer_svm)
#XGBÄ£ÐÍÔ¤²â½á¹û
explainer_xgb=explain(mod_xgb, label = "XGB",
                         data = test, y = yTest,
                         predict_function = p_fun,
                         verbose = FALSE)
mp_xgb=model_performance(explainer_xgb)
#GLMÄ£ÐÍÔ¤²â½á¹û
explainer_glm=explain(mod_glm, label = "GLM",
                         data = test, y = yTest,
                         predict_function = p_fun,
                         verbose = FALSE)
mp_glm=model_performance(explainer_glm)

#»æÖÆËÄÖÖ·½·¨µÄ²Ð²î·´ÏòÀÛ¼Æ·Ö²¼Í¼
pdf(file="residual.pdf", width=6, height=6)
p1 <- plot(mp_rf, mp_svm, mp_xgb, mp_glm)
print(p1)
dev.off()

#»æÖÆËÄÖÖ·½·¨µÄ²Ð²îÏäÏßÍ¼
pdf(file="boxplot.pdf", width=6, height=6)
p2 <- plot(mp_rf, mp_svm, mp_xgb, mp_glm, geom = "boxplot")
print(p2)
dev.off()


#»æÖÆROCÇúÏß
pred1=predict(mod_rf, newdata=test, type="prob")
pred2=predict(mod_svm, newdata=test, type="prob")
pred3=predict(mod_xgb, newdata=test, type="prob")
pred4=predict(mod_glm, newdata=test, type="prob")
roc1=roc(yTest, as.numeric(pred1[,2]))
roc2=roc(yTest, as.numeric(pred2[,2]))
roc3=roc(yTest, as.numeric(pred3[,2]))
roc4=roc(yTest, as.numeric(pred4[,2]))
pdf(file="ROC.pdf", width=5, height=5)
plot(roc1, print.auc=F, legacy.axes=T, main="", col="red")
plot(roc2, print.auc=F, legacy.axes=T, main="", col="blue", add=T)
plot(roc3, print.auc=F, legacy.axes=T, main="", col="green", add=T)
plot(roc4, print.auc=F, legacy.axes=T, main="", col="yellow", add=T)
legend('bottomright',
	   c(paste0('RF: ',sprintf("%.03f",roc1$auc)),
	     paste0('SVM: ',sprintf("%.03f",roc2$auc)),
	     paste0('XGB: ',sprintf("%.03f",roc3$auc)),
	     paste0('GLM: ',sprintf("%.03f",roc4$auc))),
	   col=c("red","blue","green","yellow"), lwd=2, bty = 'n')
dev.off()

#¶ÔËÄÖÖ·½·¨½øÐÐ»ùÒòµÄÖØÒªÐÔ·ÖÎö,µÃµ½ËÄÖÖ·½·¨»ùÒòÖØÒªÐÔÆÀ·Ö
importance_rf<-variable_importance(
  explainer_rf,
  loss_function = loss_root_mean_square
)
importance_svm<-variable_importance(
  explainer_svm,
  loss_function = loss_root_mean_square
)
importance_glm<-variable_importance(
  explainer_glm,
  loss_function = loss_root_mean_square
)
importance_xgb<-variable_importance(
  explainer_xgb,
  loss_function = loss_root_mean_square
)
#»æÖÆ»ùÒòÖØÒªÐÔÍ¼ÐÎ
pdf(file="importance.pdf", width=7, height=10)
plot(importance_rf[c(1,(ncol(data)-8):(ncol(data)+1)),],
	 importance_svm[c(1,(ncol(data)-8):(ncol(data)+1)),],
	 importance_xgb[c(1,(ncol(data)-8):(ncol(data)+1)),],
	 importance_glm[c(1,(ncol(data)-8):(ncol(data)+1)),])
dev.off()
#Êä³öÖØÒªÐÔÆÀ·Ö×î¸ßµÄ»ùÒò
geneNum=5     #ÉèÖÃ»ùÒòµÄÊýÄ¿
write.table(importance_rf[(ncol(data)-geneNum+2):(ncol(data)+1),], file="importanceGene.RF.txt", sep="\t", quote=F, row.names=F)
write.table(importance_svm[(ncol(data)-geneNum+2):(ncol(data)+1),], file="importanceGene.SVM.txt", sep="\t", quote=F, row.names=F)
write.table(importance_xgb[(ncol(data)-geneNum+2):(ncol(data)+1),], file="importanceGene.XGB.txt", sep="\t", quote=F, row.names=F)
write.table(importance_glm[(ncol(data)-geneNum+2):(ncol(data)+1),], file="importanceGene.GLM.txt", sep="\t", quote=F, row.names=F)


######Video source: https://ke.biowolf.cn
######ÉúÐÅ×ÔÑ§Íø: https://www.biowolf.cn/
######Î¢ÐÅ¹«ÖÚºÅ£ºbiowolf_cn
######ºÏ×÷ÓÊÏä£ºbiowolf@foxmail.com
######´ðÒÉÎ¢ÐÅ: 18520221056
