# Supplementary material for: Expression patterns and immunological characterization of PANoptosis -related genes in gastric cancer
Source: Front Endocrinol (Lausanne). 2023 Aug 18;14:1222072. doi: 10.3389/fendo.2023.1222072 (PMC10471966; doi:10.3389/fendo.2023.1222072)
Supplement: Supplementary file 1 [file DataSheet_1.zip › code and original data/GSE13911.txt]

geneNames	GSM350411	GSM350412	GSM350413	GSM350414	GSM350415	GSM350416	GSM350417	GSM350418	GSM350419	GSM350420	GSM350421	GSM350422	GSM350423	GSM350424	GSM350425	GSM350426	GSM350427	GSM350428	GSM350429	GSM350430	GSM350431	GSM350432	GSM350433	GSM350434	GSM350435	GSM350436	GSM350437	GSM350438	GSM350439	GSM350440	GSM350441	GSM350442	GSM350443	GSM350444	GSM350445	GSM350446	GSM350447	GSM350448	GSM350449	GSM350450	GSM350451	GSM350452	GSM350453	GSM350454	GSM350455	GSM350456	GSM350457	GSM350458	GSM350459
A1BG	23.6	17.6	17.9	24.3	127.9	140.5	25.4	73.6	73.8	72.9	85	88.4	52.4	30.1	221.2	144.6	145	53.1	70.3	97.9	91.5	8.9	40.6	75.7	81.5	66.4	103.9	95.1	156.8	121.6	140.4	25.5	77.9	40.1	13.2	44.6	88.1	23.2	88.7	78.9	30.6	53.8	29.3	128.3	108	23.9	79.3	205.9	182.2
A1BG-AS1	22.2	45.9	24.5	33.4	32	111	35.1	24.4	37	16.7	54.8	28.9	112.9	42	24.7	17.1	27.3	25.4	26.1	56.1	25.4	17.8	14.1	52.3	25.3	15.9	31.5	69.9	16	14.1	20.5	47.9	30.7	81.6	23.1	59.4	32	16.9	30.7	18.3	16.8	27.2	22.1	19.2	34.3	29.7	23.1	26.4	24.8
A1CF	147.3	1384.75	223.2	499.85	721.8	218.5	191.15	232.4	432.6	1081.65	1207.8	189.75	1064	470.75	575.1	704	308.05	687.75	403.2	310.45	896.55	121.8	341.3	396.9	321.4	130.6	379.85	623.9	1183.65	283.25	345.95	266.5	1191.1	410.8	273.95	415.25	686.95	304.15	655.7	1079.35	1189.2	306.45	760.5	1559.35	153.5	299.35	487.3	392.85	762.3
A2M	2470.95	2262.3	3697.7	2032.55	3484.9	6635.9	2281.8	2438.8	3205.2	1885.35	4548.15	6610.6	4807.35	2030.75	10362.8	3843.25	6519.45	3572.7	5982.25	3832.55	3214.85	3301.6	2874.35	3730.55	2953.65	1937.4	3873.5	4064.1	3746	5842.1	3669.7	3662.3	4127.15	4668.15	1625.95	4271.95	1230.55	3336.45	3276.45	2589.65	2338.75	3742.5	1661.15	3522.9	3719.8	3100.85	1888.75	5862.1	2863.5
A2M-AS1	180.7	232.1	71.6	473.7	206.5	102.7	256.7	70.3	132.2	101.8	315.3	220.3	150.1	212.5	204.2	102.9	262	106.3	210.1	196.2	97.8	64.4	200.1	170.9	232.6	76.8	302.4	120.5	84.9	106.8	200	99.1	217.2	168.3	148.5	220.1	184.5	93.3	100	90.8	120.9	275.8	38.5	125.9	109.1	371	165.4	240.8	113.7
A2ML1	84.4	327.3	273.75	179.7	111.6	59.35	285	99.1	165.15	96.25	101.15	101	147.85	148.75	41.45	15.25	126.6	68.75	142.15	257.65	141.25	90.25	168.35	112.75	117.05	80.35	141.35	127.05	74.4	77.85	86.7	121.8	97	147.1	163.8	144.95	58.2	97.65	106.65	106.6	82.9	162.1	14.5	39.75	78.5	289.75	90.45	103.1	123.75
A2MP1	48.3	38.8	112	167.9	129.2	53.5	43	124.4	224.7	78.8	135.1	71.4	130.4	143	77.1	36.9	64.6	91.2	43.2	213.4	168.1	33	55.3	43.2	34.6	77.9	181	13.8	21.3	8.7	125.9	176.8	8.4	77.5	55.6	95.4	52.7	80.3	65.9	127.6	111.8	77.1	30.8	13.6	106.2	240.6	22.7	82.7	123.4
A4GALT	56.9	107.3	74.1	69.2	86.2	170.1	67.4	38.3	56.5	43.6	32.8	161.5	29.2	63	81.9	37.9	62.5	64.9	59.8	105	52.6	54.4	147.2	161.5	95.3	50.4	64.4	221.1	61.1	200.9	69.9	111.1	38.7	87.4	43.6	104.3	45.7	26.1	129.9	78.4	65.1	64.8	56.5	76.4	61.5	83.8	66.6	76.3	42.2
A4GNT	63.2	395.3	57.1	618	361.6	69.9	63.7	55.2	287.5	287.7	921.3	112.3	698	535.7	1263.7	432.5	407.5	390.5	141.9	349.8	1220	382.5	281	366.5	1496.7	204.7	1245.4	1427	1492.5	353.4	267.7	94.4	219.5	501	205.8	431.9	167.7	720.4	66.1	357.8	119.3	2299.2	178.1	304	193.1	45.4	149	315.8	241.4
AA06	249.5	237.2	222.8	461.5	240.1	179	223.3	232.9	342.5	299.9	373.8	189.1	242.8	504.1	127.7	293.5	315.8	380.6	227	543.5	319.7	164	386.7	184.7	392.3	186.7	249.3	438.7	122.2	159.7	258.8	221.9	159.6	234.6	229.7	299.5	313.7	281.5	188.8	145.8	46.9	470.4	104	63.8	195.9	748.7	130.1	243.1	316.7
AAAS	472.9	325.2	210.4	424.6	169.9	58	644.6	246	268.9	443.5	130.2	277	236.7	265.5	222	368	99.8	382.7	344.4	70.8	127.6	254.7	73.7	269.1	296.9	404.2	305.7	191.1	405.7	455.4	349.5	224.2	566.9	352.7	208.3	213.7	341.8	333.1	336.1	391.5	278.6	433.7	237.5	128.4	417	124.7	199.7	366.3	389.6
AACS	676.1	1450.5	1031.8	1580.1	1163.5	990.6	1530.4	815.2	1455.1	1256.3	1330.6	862.7	1075.6	1924.8	1082.1	1707.6	1356.1	2384.1	1889.1	1738.9	1650.3	3032.2	1333.9	1051.4	1637.5	1502	1437.7	1167.5	1957.1	1408	2491.2	825.7	1385.3	1533.7	1264.4	1939.3	1000.6	1901.1	2200.5	2016.9	751.4	1370.1	2085.1	1572.2	1482.8	1722.2	880.8	1478.6	1432.8
AACSP1	35.1	31.7	11.7	93.9	208.1	51.2	20.4	71.6	78.5	74.2	24.7	8.5	21.6	119.6	49.9	18	59.2	47.9	30.4	16.4	18.7	6.3	16.7	13.4	117.5	23.1	53.2	65.5	78.2	27.5	9.1	37.8	76.7	11.3	57.1	21.2	118.9	11.3	13.9	30.7	30.3	26.6	19.4	37.4	47.6	317.4	5.2	31.6	74
AADAC	102.7	1087.9	48.2	1886.4	1726.4	340.1	2072.2	20.5	2538.3	351.1	3360.8	15	1876.1	2253.1	3470.5	5028.8	1149.4	5012.2	871.1	1489.8	619	1515.1	2985.5	972.5	2547.4	488.9	2588.8	1203.8	3988.4	854.2	3002	30.1	892.3	4241	848.9	2195.3	10.9	3128	6178.2	4752.2	255.1	2051.1	3990.5	4718.4	2302.3	695.4	506.7	3310.5	732
AADACL2	23.3	72.3	27	127.9	17.3	9.6	12.1	4.5	34.1	39.6	61.6	55.1	58	12.7	31.3	47.1	79	17.2	27.3	60	52.2	56.6	41.9	4	78.8	37.3	10.7	72.8	17.1	23.2	15	24.2	7	66.6	28.4	104.3	2.7	4.1	52.9	79.6	39.9	36.6	2.8	44.4	53.5	91.6	66.6	137.3	12.5
AADACP1	15.1	568.4	21	123.4	443.1	6.9	18.7	15.8	454.2	16.9	305.3	11	117.5	32.9	22.1	185.6	46.9	211.9	10.1	28.5	307.1	238.1	18.6	12.8	7.2	9.5	78.4	729.2	159.2	1107.6	138.1	16.9	5.9	12.4	227.1	74.2	42.6	52.3	593.7	320.7	156.4	20.2	119.2	115.3	71	121.1	24.3	24.8	162.4
AADAT	232.1	262.6	25.5	103	35.5	65	31.6	62.8	89.2	301.3	15.8	162.1	42	95.5	261.6	131.2	50.1	54.9	113.8	119.2	181.6	25.1	69	112.5	206.3	12.6	42.5	293.5	225.2	138.7	41.1	267.6	113.9	327.6	37	206.1	83.7	68.6	18.6	102.8	30.4	32.1	96.3	49.8	325.4	27	76.8	29.6	87.2
AAED1	799.8	108.9	941.3	361.2	185	453.2	721.6	529.4	216.2	232.3	232	731.7	369.7	346.7	667.6	295.7	296.2	244.3	1208.1	183.4	316.8	583.8	391.2	480.1	493.6	1211.6	65.3	238.9	173.6	467.4	147.3	312	515.8	212.9	353.2	41	104.1	430.3	876.9	337.1	356.4	403.3	488.9	355.4	751.2	200.1	345.4	360.9	586.5
AAGAB	456.633333333333	338.133333333333	488.7	406.366666666667	454.5	427.1	551.633333333333	286.666666666667	468.766666666667	407.1	398.6	266.033333333333	380.733333333333	453.166666666667	271.233333333333	526.2	429.2	391.133333333333	662.2	380.666666666667	444.966666666667	392.233333333333	509.4	372.133333333333	289.533333333333	548.133333333333	409.033333333333	410.066666666667	432.133333333333	283.766666666667	378.866666666667	383.466666666667	515.1	432.033333333333	430.6	320.466666666667	516.1	438.5	419.1	383.8	481.766666666667	351.8	465.133333333333	516.066666666667	313.633333333333	275.866666666667	375.766666666667	339.7	412.1
AAK1	285.971428571429	499.585714285714	355.142857142857	834.385714285714	398.2	608.471428571429	619.271428571428	296.871428571429	666.857142857143	528.485714285714	397.657142857143	537.785714285714	357.242857142857	1027.72857142857	368.928571428571	411.285714285714	656.042857142857	326.414285714286	462.328571428571	583.271428571428	431.557142857143	288.485714285714	638.114285714286	442.3	654.042857142857	275.814285714286	450.028571428571	289.628571428571	336.142857142857	405.885714285714	441.357142857143	388.771428571429	332.757142857143	497.642857142857	467.642857142857	625.085714285714	430.357142857143	612.528571428571	234.971428571429	382.957142857143	441.371428571429	672.1	214.828571428571	343.942857142857	401.928571428571	1228.52857142857	532.1	640.371428571429	327.157142857143
AAMDC	311.166666666667	503.266666666667	313.866666666667	461.133333333333	526.533333333333	586.766666666667	972.5	602.033333333333	820.166666666667	693.1	685.266666666667	504.366666666667	389.066666666667	581.8	252.233333333333	331.966666666667	591.466666666667	467.433333333333	575.3	696.233333333333	417.933333333333	203.633333333333	990.266666666667	619.3	740.4	684.433333333333	839.666666666667	448.7	549.766666666667	373.966666666667	430.1	479.633333333333	340.1	321.1	478.866666666667	774.033333333333	262.166666666667	876.5	1040.5	1143	618.8	710.4	407.966666666667	494.133333333333	275.366666666667	875	786.7	476.233333333333	763.6
AAMP	1017.4	758.2	1134.6	873.7	967.6	1000.4	1822.2	1203	871.7	785.2	836.2	1164.8	719.3	1019.7	1072.9	773.3	907.1	883	949.2	969.3	1251.9	1550.9	879.2	804.6	1137.3	1684	971.3	1373.9	1134.6	1040.9	848	991.4	1998.7	900.8	1106.3	829.7	494.4	962.3	1162.6	1039.2	1121.3	1008.5	1633.2	1175.1	992.9	485.3	1139.7	856.9	1470.2
AANAT	16.1	58.1	20.2	31.1	18	12.1	44.8	14.4	15.7	32.9	24.7	16.8	18.1	32	29.7	16.6	10.5	29.3	24	28.2	7.9	10.1	25.9	14.4	39.5	4	28.5	8.1	5.7	18.5	19.1	8.7	4.9	15.2	19.5	10.6	103.8	21.1	6.3	12.6	14.9	30.8	13.6	8.8	9.4	14	23.9	24.5	20.9
AAR2	729.3	567.3	958.2	992	718.2	995	468.8	830.6	822.8	654.3	920	1028.8	990.4	614.3	785.9	650.4	896.7	546.3	2077	759.3	1238.9	997.8	867.5	861.5	959.8	938.8	561.5	1174.8	838	1372	640.6	802.9	1178.4	621	811.4	810.6	773.2	817.3	1330.2	632.6	971.5	821.9	1277.1	826.2	694.1	864.6	888.8	951.3	1418.8
AARS	3527.6	1882.2	2883.9	2682	2197.2	1714.8	2518.7	2774.6	2598.8	2307.8	2144.3	2035.7	2609.9	2958.9	1931.7	2140.8	2621.1	2574.3	2180.6	2854.5	2091.8	2736.8	3030.5	2055.2	2377.1	2097.3	2126	2718.5	2205	2234.6	2312.2	2025.8	2159.3	2519.1	2029.3	2236.7	1882.8	3103.3	3022.1	1876.8	2370.9	2619.2	2670.8	2303.8	2381.6	1738.2	2026.1	2766.4	2323.5
AARS2	286.65	371.9	279.35	454.5	370.45	302.9	438.15	253.1	318.85	411.25	368.35	310.65	313.15	420.5	213.7	321.95	406.45	258.85	361.85	356.05	428.35	309.4	305.6	402.75	127.85	336.95	316.45	240.6	257.25	255.7	290.7	257.25	606.05	335.95	312	442.7	252.55	308.35	300.6	273.9	361.65	247.5	598.85	298.45	423.1	573.4	193.1	416.85	594.65
AASDH	474.25	737.5	493.3	631.05	644.4	566.55	616.7	640	850.65	542.45	633.15	341.1	460.15	628.1	510.6	472.35	463	398.65	316.35	634.15	457.35	443.6	580.35	672.75	707.55	522.4	686.2	423.75	480.1	266.85	360.45	627.85	464.65	499.15	747.35	429.9	416.8	456.2	487	410.45	267.3	387.35	881	437.85	576.2	588.4	629.2	475.5	391.9
AASDHPPT	1633.13333333333	553.3	1308.2	797.833333333333	1021.4	1017.23333333333	477.133333333333	1424.63333333333	730.466666666667	727.1	945.033333333333	857.833333333333	914.8	705.866666666667	1002.3	1023.6	957.966666666667	954.7	993.866666666667	866.166666666667	816.733333333333	1027.8	942.666666666667	987.366666666667	792.5	1317.43333333333	909.4	1125.13333333333	773.1	924.7	1026.23333333333	1119.3	1345.36666666667	807.6	955.6	825.966666666667	976.766666666667	692.133333333333	1253.23333333333	847.533333333333	1047.03333333333	879.5	2072.93333333333	931.666666666667	1169.4	554.966666666667	809.2	674.266666666667	1011.9
AASS	90.55	213.95	110.4	297.65	106.45	201.9	180.4	253.65	134.55	227.85	121.75	131.35	134.3	265.2	124.55	138.05	208.55	126.65	177.9	155.1	122.85	85.2	80.2	181.35	118.6	29.5	146.35	125.4	87.4	183.35	152.6	184.8	186.35	271.5	37.2	247.4	123.95	158.8	15.75	112.1	253.15	177.6	38.05	95.2	109.55	190.65	81.2	149.5	77.45
AATF	1663.9	1839.7	1610	1392.1	2152.5	1060.1	852.3	1272.7	1530	1529.8	1743	1706.3	1487	1512.1	1282.1	910.4	1663.1	1484.3	1650.2	1688	2143.8	2695.1	1241.8	1338.4	1746.3	1905.6	1387.9	1511	1407.5	916.6	1746.3	1663.6	3192.6	1871.4	1486.7	1531.4	1395.2	2192.7	2138.2	925.2	1957.8	1161.4	3355.3	1224.9	1618.1	857.4	1841.3	1367.3	2926.5
AATK	284.1	599.7	530.7	381	727.1	604.1	489.4	542.8	312.6	973.1	780.8	301.3	459.9	953	471.7	407.9	547	508.1	908.4	331.8	690.2	227.8	394.9	649.3	607.2	211.6	366.8	444.5	570	610.7	333.4	478.3	558.9	489.7	1076.4	348.6	721.8	344.1	792.4	395.5	794.2	602.3	479	572.6	320.9	1246.7	1278.9	466.5	294.9
AB488780	545.2	67.2	95.3	372.5	314	435.6	342.9	515.8	369.6	188.4	555.2	287.2	340.9	376.2	342.7	292.3	436.6	370.6	409.5	301.8	482.7	158	304.2	162.4	262.4	240.8	205.1	353.3	206.8	286	184.1	269.9	382	384.4	390.9	459.9	229.3	371	356.7	245.5	434.2	332.5	321.9	404.1	311.8	957.9	154.9	424.3	224.8
ABAT	137	1500.56666666667	181.566666666667	595.566666666667	1455.16666666667	509.666666666667	428.7	192.733333333333	679.966666666667	664.3	1217.43333333333	314.666666666667	834.666666666667	438.033333333333	673.066666666667	1393.06666666667	552.333333333333	1290.53333333333	718.5	447.533333333333	1401.66666666667	114.133333333333	613.833333333333	672.5	357.3	189.133333333333	887.5	993.866666666667	1434.8	725.433333333333	683.4	216.933333333333	832.9	477.933333333333	380.133333333333	780.566666666667	446.2	590.466666666667	3849.13333333333	1366.16666666667	740.833333333333	464.933333333333	371.666666666667	1335.5	266.733333333333	674.666666666667	597.766666666667	561.933333333333	427.733333333333
ABCA1	1238.25	351.675	1110.25	499.925	491.375	1157.6	386.175	1542.325	593.2	597.525	745.525	1368.175	689.4	424.725	1161.575	466.75	1076.175	589.025	1666	702.625	322.3	1249.825	614.425	815.65	722.4	419.25	789.75	461.175	395.275	465.35	773.9	999.225	971.8	814.275	696.725	791.1	571.85	562.975	1396.825	623.9	552.725	1015.3	734.35	846.925	1600.3	373.35	247.4	588.875	831.025
ABCA11P	409.5	381.1	324.3	306.7	309.2	128.2	359.6	271.1	189.4	244.5	404.7	377.8	252.1	317	277.8	260.4	301.2	270.3	437.5	583.5	608.7	369.5	281	276.2	245.4	95	395.2	263.8	277.7	492.8	255	356.8	412.9	248.2	198.8	464.8	603.3	247.3	193	223.9	390.6	272.3	267.4	203.3	384.4	636.1	251.3	289.1	293.4
ABCA12	96.6	43.7	792.2	22.8	92.5	16.1	195.8	110.1	42.6	118.1	108	24.2	2.7	53.1	35.7	32.4	46.9	87.8	19.2	115.5	8.4	92.7	34.9	10.1	27.1	7.7	2.9	32	42.3	15.4	4	373.7	13.1	52.4	42.5	7.1	8.4	15.3	2.4	42.7	3.6	104.6	35.1	113.3	7.5	132	15.3	96.2	88.9
ABCA13	2.46666666666667	21.6666666666667	6.73333333333333	5.23333333333333	5.3	3.7	75.4666666666667	11.6333333333333	2.6	20.9	15.4333333333333	12.3	4.26666666666667	6.36666666666667	13.5666666666667	27.5333333333333	1.66666666666667	27.5333333333333	2.96666666666667	6.93333333333333	4.23333333333333	2.93333333333333	3.13333333333333	6.16666666666667	3.43333333333333	10.0666666666667	3	34.1666666666667	32.2	17.7666666666667	29.1666666666667	3.8	116.866666666667	3.33333333333333	22.2666666666667	5.83333333333333	33.8333333333333	24.8	15.8333333333333	5.63333333333333	3	2.46666666666667	1.33333333333333	3.3	5.6	43.1666666666667	31.0333333333333	11.0666666666667	14.1666666666667
ABCA17P	66.3	169	84.9	78.3	166.8	33.2	45	196.8	27.5	134.4	62.8	44.5	46.4	133.4	62.2	115.7	77.2	56.3	86.7	166.4	73.7	50.2	161	98.1	29.6	50.1	66.4	16.1	37.2	44.4	164	677.8	80.8	76.8	13.2	121.8	147.3	39	92.7	90.1	62.1	134.9	100.9	67.2	75.5	300.6	82.4	41.1	22.5
ABCA2	469.4	164.2	235.033333333333	345.566666666667	273	132.066666666667	300.066666666667	385.9	125.366666666667	235	179.366666666667	201.7	179.066666666667	384.433333333333	161.466666666667	138.5	254.966666666667	174.9	176.5	313.6	223.166666666667	156.933333333333	196.066666666667	116.866666666667	318.8	502.866666666667	185.4	136.1	139.1	97.9	217.5	270.066666666667	119.1	208.7	204.633333333333	174.333333333333	213.4	185.066666666667	307.566666666667	201.066666666667	147.733333333333	224.766666666667	106.4	93.6333333333333	251	606.766666666667	180.566666666667	121.4	135.633333333333
ABCA3	259.5	28.4	298.9	202.7	400.1	79.9	192.1	638.7	13.6	412.7	215.3	177.3	117.7	181.6	311.7	48.6	118	261.6	37.4	313	238.1	145.9	247	100.4	97.6	374.6	159.7	50	86	71.8	186.4	353.2	86.9	130.6	11.2	102.4	12.5	21.4	82.7	65.9	42	86.4	15.2	131.2	89.5	277.1	304.3	249	114.6
ABCA4	38.3	86.6	51.55	220.25	34.15	84.35	27.7	62.1	28	34.2	47.6	21.9	35.4	111.05	18.55	58.15	18.25	50.65	33.5	83.7	45.2	47.25	52.5	27	52.6	67.65	25.95	25.85	29.45	30.65	33.85	35.65	20.3	19.75	51.3	46.5	24.35	40.75	32.35	38.7	55.3	62.65	9.6	56.8	76.6	86.9	37.05	54.25	20.6
ABCA5	149.2	488.45	205.8	393.85	301.7	273.45	472.45	162.6	423.45	170.2	572.45	219.2	364.75	390.3	319.7	550.55	409.45	544.95	282.6	295.6	475.15	254.55	659.15	267.65	334.95	207	611.85	309.3	457.4	137.8	582.45	240.05	213.25	467.35	251.6	347.1	200.45	533.75	458.15	632	260.95	416.15	73.25	571.95	276.1	1024.8	386.7	388.9	390
ABCA6	19.9	182.2	123.6	83.6	10.1	34.3	43.4	18.4	43.3	58.5	55.6	196.2	22.2	112.5	153.5	106.8	183.2	127.4	107.2	29.4	43	51.5	280.5	48.7	51.9	15.8	62	65.1	103.7	62	119.9	15.8	71.6	221.4	52.9	131.7	44.8	124.7	60.2	115	57.1	229.5	8	86.1	76.1	45.3	79.1	184.4	21.4
ABCA7	507.6	330.4	326.4	307	386.4	201.3	379	774.3	260.1	299.9	196.8	283.4	289.7	190.7	181.8	192.1	236.3	182.7	226.1	339.9	302.1	232.2	205.5	249.5	299.4	214.9	284	311.9	267.7	181.7	232.2	440.1	276.3	374	270.8	336.9	435.6	153	244	215.1	266.2	138	279.7	223.3	384.5	569.7	388.8	343.4	350.2
ABCA8	20.6666666666667	332.2	102.633333333333	531.466666666667	153.866666666667	244.633333333333	458.133333333333	48.2333333333333	400.733333333333	95.1333333333333	933.9	202.233333333333	377.566666666667	488.3	851.233333333333	586.866666666667	667.533333333333	569.533333333333	174.766666666667	400.2	142.766666666667	90.4	969.433333333333	109.333333333333	632.933333333333	46.4	900.7	342.8	533.966666666667	132.766666666667	746.833333333333	71.5333333333333	300.066666666667	874	79.6	757.233333333333	110.4	607.2	60	591.7	17.2333333333333	749.233333333333	79.5666666666667	535.433333333333	35.9333333333333	424.966666666667	45.9666666666667	926.766666666667	107.666666666667
ABCA9	38.4333333333333	118.4	67.9333333333333	131.433333333333	64.9	85.1333333333333	137.933333333333	88.8	55.8333333333333	26.5333333333333	26.5666666666667	176.633333333333	119.6	94.9333333333333	76	59.2666666666667	116.5	94.1666666666667	101.6	81.1333333333333	112.3	79.4333333333333	59.8	84.5333333333333	80.2	23.7666666666667	63.4666666666667	28.9333333333333	67.8333333333333	21.4333333333333	114.033333333333	113.866666666667	45.9333333333333	180.3	97.7	97.6	51.4	12.1333333333333	40.0666666666667	76.9	28.4666666666667	114.933333333333	11.3	61.0333333333333	75.7	168.4	79.2	85.1	36.5
ABCB1	111.7	125	140.15	208.05	171.7	158.4	162.4	148.9	249.3	107.4	447.3	489.25	137.5	177.4	388.9	176.1	214.75	276.8	193.8	158	221.45	127.35	140.55	164.85	148.35	97.5	219.6	146.7	157.8	131.45	219.15	71	180.15	178.8	57.45	242.1	54.55	151.6	122.55	263.3	163.2	201.05	49.15	616.05	218.8	289	212.9	189.85	162.65
ABCB10	2254.8	769.6	1163.7	539.8	1006.8	1162.6	901	1539.8	806.6	1002	1371.4	1060.7	1926.3	582.9	1233.3	1366.1	953.4	1262	976	557.6	890.8	1718.2	1020.7	1131.7	708.7	1022.2	1005.6	1415.1	1348	1040.7	1016.6	1441.9	1642.8	933.9	1298.3	759.4	1801.9	973.8	1061.9	1489	1519.3	909.3	1923.4	1560.7	1256	620	1176.8	645	1038.7
ABCB11	28.3	53.8	37.45	62.8	23.65	12.15	296.1	39.1	37.8	35.9	65.65	17.85	35.25	35.4	49.45	12.5	14.45	14.1	35.4	28.75	21.2	12.95	58.1	27.8	65.35	7	38.5	20.7	16.8	20	59.5	22.1	17.65	15.1	21.85	28.7	34.75	39.35	90.2	19.65	11.4	50.05	32.6	36.05	52.85	30	75.75	81.75	32
ABCB4	34.75	25.4	24.15	37.95	29.05	10.65	16.75	15.65	21.15	72.25	60.6	29.65	16.05	30.05	108.1	71.05	59.5	13.1	78.35	34.15	18.6	19.9	21.3	41.1	40.2	23.4	26.55	25.55	18.75	32.45	59.65	12.2	44.8	13.1	14.75	20.75	16	45.8	17.4	12.45	98.85	24.8	8.4	59.1	52.85	123.1	54.35	15.5	69.75
ABCB5	35	26.45	54.05	82.4	67.125	42.6	94.775	20.925	56.525	34.8	54.025	21.775	44.75	128.225	55.625	42.175	92.25	40.675	34.025	64.625	19.025	20.75	102.675	36.9	70.825	22.35	47.275	31.9	31.775	8.15	35.875	43.65	8.15	31.575	50.225	27.9	65.2	81.9	22	92.775	51.025	59.625	11.875	48.225	19.1	133.65	36.45	81.8	44.375
ABCB6	197.8	357.25	299.65	218.1	378.2	152.45	345.05	206.25	368.35	238.45	255.85	181.1	309.75	279.75	110.35	314.85	212.9	252.3	464.75	398.25	319.95	261.7	56.1	269.85	349.55	245.7	178.3	327.25	207.95	331.95	352.6	168.3	423.85	448.7	258.6	342.05	230.7	267.8	687.4	297.25	674.05	345.05	15.2	186.35	55.95	352.55	211.65	355.1	722.75
ABCB7	653.6	622.5	572.7	624.1	828.2	686.9	275.9	903.8	469.6	1042.9	751	602.7	941.5	753.7	691.1	854.9	652.1	546.5	364.7	635.9	580.5	1039.3	743.1	875.2	633.9	682	638.6	856.3	678	661.9	759.6	788.2	782.5	736.1	636.3	541.5	457.4	685.5	539.2	579.7	1037.8	530.8	856.7	790	652	680.4	650.9	732.3	570.6
ABCB8	206.2	127.65	120.75	193.1	141.4	81.6	127.25	101.55	116.35	66.3	215.7	68.25	173.55	221.75	123.4	131.4	116	185.05	142.2	118.4	115.4	263.4	184.95	135	115.5	169.1	185.2	136.35	210.75	157.25	98.8	180.9	127.1	162.4	98.6	155.7	81.9	201.2	175.8	155.15	201.35	103.55	203.15	116.5	188.9	175.7	177.65	154.75	200.25
ABCB9	127.7	184.133333333333	74.1666666666667	157.7	101.966666666667	99.6333333333333	113.9	110.966666666667	94.5333333333333	88.5666666666667	71.8666666666667	50.6333333333333	136.633333333333	145.433333333333	105.033333333333	135.166666666667	231.633333333333	215.633333333333	100.766666666667	113.066666666667	110.633333333333	157.833333333333	132.2	46.2	135.5	64.3	51.6333333333333	172.3	141.833333333333	74.6	184.233333333333	69.6333333333333	91.0333333333333	174.4	120.2	180.7	142.6	122.9	174	44.7	123.566666666667	147.433333333333	42.6333333333333	129.733333333333	146.133333333333	185.7	163.6	120.7	86.9333333333333
ABCC1	932.6	683.8	1825.95	1137.45	753.6	1454.05	1193.95	1258.5	1051.1	792.35	894.05	1293.15	963.55	840.15	1090.3	1018	1222.3	1046.05	1195.6	979.6	1104.5	1559.9	1061.6	919.65	1147.9	834.95	1050.4	1883.75	1014.7	1581.45	964.2	1067.4	735.95	1337	1290.35	1296.8	760.1	1065.5	1026.75	1192.65	1051.95	1426.6	1202.95	1012.8	1212.5	793.95	1172.75	1177.8	845.7
ABCC10	815.65	960.9	865.65	796.65	759.25	678.9	541.55	696.75	723.85	627.95	852.6	694.5	964.8	659.7	768.95	709.25	713.3	862.5	1198.9	755.55	1054.95	975.3	692.9	852.85	729.5	697.9	850	1031.1	865.25	952.2	797.2	851.15	743.85	712.85	992	914.6	1518.5	686.15	1088.9	815.8	770.7	801.3	891.25	695.75	800.8	1033	1096.15	951.05	1296.15
ABCC11	21.35	89.55	24.7	181	82.95	46.85	37	42.75	133	40.05	93.7	18.55	22.45	106.75	85.55	55.75	65.35	87.65	64.55	122.7	41.8	61.6	205.95	50.6	76.35	19.7	69.3	219.2	110.55	73.05	24	90.3	19.5	62.3	65.25	79.8	82.65	89.6	43.25	14	64.15	21.95	42.1	65.45	59.35	60.15	104.4	58.9	27.95
ABCC12	21.9	31.3	50.1	230.35	76.85	18.45	149.8	28.65	58.6	10.25	44.3	41	38.85	169.45	44	65.4	53.4	6.55	67.9	68.35	47.7	25.35	94.35	18.8	106.75	39.1	72.35	64.75	7.85	87.65	108.95	51.6	24.8	76.65	80.8	33.9	17.1	41.25	18.05	32.8	68.25	106.85	8.45	45.75	25.75	127.7	126.2	95.6	42.4
ABCC13	104.425	758.075	56.725	155.5	151	44.875	231.625	80.225	133.075	155.4	232.775	53.075	174.35	145.5	113.825	84.75	106.3	124.65	47.375	68.925	127.425	28.175	124.525	136.675	90.3	63.95	104.65	121.925	325.775	154.375	29.825	85.775	70.375	71.4	114.425	110.825	224.275	71.475	50.875	177.65	124.325	81.7	48.95	361.325	56.05	211.625	155.275	102.95	66.15
ABCC2	8.9	139.8	451.6	47.6	29.2	14.5	472.1	13.4	24.7	22	167.2	6.6	310.1	60.8	99	93.9	34.8	63.6	18.5	29.1	14.2	19.9	37.7	18	62.7	8.1	8.8	12.9	262.9	184.6	93	9.7	497	54.9	28.5	73	13.1	13.7	692.6	466.7	20.3	47.8	14.5	253.8	20.8	32.2	17.7	13.1	399.3
ABCC3	316.7	1674.5	745.38	711.76	733.86	450.4	711.24	379.92	1090.54	610.26	1132.06	383.24	1541.64	416.32	492.06	1066.04	623.56	1289.54	615.36	790	1145.18	1019.08	559.82	804.28	843.62	514.32	1188.22	1334.8	1522.22	1116.66	954.58	703.52	291.66	1164.46	932.42	1408.14	937.22	1047.96	719.2	1612	223.64	715.32	551.96	956.58	877.72	862.44	1089.52	803.38	436.6
ABCC4	139.95	219.025	163.175	252.1	184.45	196.275	238.75	131.75	312.1	200.75	263.575	312.275	116.375	322.775	296.75	334.85	342.65	282.05	455.625	214.45	220.625	165.6	282.45	186.925	264.6	103.3	424.725	235.425	257.875	198.925	208.875	125.1	533	388	170.025	251.2	102.65	388.675	803.625	255.875	120.925	242.275	916.075	268.925	512.225	210.15	270.525	369.8	810.4
ABCC5	307	663.8	431.6	1029.9	389.966666666667	500.4	1276.96666666667	440.933333333333	1218.16666666667	462.133333333333	671.8	407.266666666667	777.033333333333	1250.83333333333	392.333333333333	836.9	645.466666666667	835.3	514.466666666667	942.5	523.733333333333	540.1	1198.03333333333	426.766666666667	1233.63333333333	284.033333333333	903.933333333333	713.133333333333	917.533333333333	531.6	635.333333333333	284	422.066666666667	834.066666666667	343.166666666667	748.933333333333	329.433333333333	1561.9	245.2	1101.93333333333	436.566666666667	837.7	295.933333333333	567.7	440.1	995.333333333333	330.4	1016.76666666667	359.1
ABCC6P1	14.8	419.2	47.8	460.4	94.9	16.3	380.1	83.7	398.1	125.3	223.2	43.9	132.2	180.5	37.5	113.1	216.1	196.7	127.2	432.3	126.1	44.3	162.4	34.4	154.1	66.6	174.4	113.9	136.5	231.4	20.1	99.9	254.4	95.7	28.3	183.7	233.3	129.2	614.6	199.1	130.1	73	36.3	144.2	30.9	380.9	33.2	156.3	123.5
ABCC8	22.6	28.7	22.45	86.45	32.1	12.3	52.15	29.2	47	29.35	60.95	21.45	20	49.6	34.7	34.25	34.8	24.2	20.65	41.45	47.5	24.5	74	25.2	47.65	32.8	23.45	38.9	18.7	19.75	38.35	22.6	25.85	33.5	19.5	49.45	27.4	44.2	29	40.65	21.05	61.25	16.2	34.65	15.4	220.9	22.4	30.5	23.1
ABCC9	87.72	164.96	56.3	113.86	132.32	128.62	145.24	82.66	69.22	82.48	111.68	133.8	83.84	126.28	115.28	71.1	120.76	53.48	96.76	138.58	118.96	56.52	112.88	77.94	124.06	45.5	80.96	82.74	46	62.54	53.02	67.82	48.04	132.16	62.12	74.86	71.16	76.12	67.16	75.86	33.1	93.64	47.64	51.66	54.2	70.92	74.38	109.7	31.78
ABCD1	310.6	324.9	447	525.4	441.8	443.8	521.4	531.3	366.2	207.4	590.2	405.8	443.3	318.5	364.5	223.9	534.1	457.5	481.5	580.4	853.3	289.6	281.5	193.3	363.9	352.4	202.3	483.8	412.4	467.7	208.6	1197.2	482.7	258.7	509.8	384	247.4	299.4	745.7	379.6	1153.3	406.7	223.9	349.4	473.5	81	428.2	214.7	613.7
ABCD2	70.1	84.4	2.4	198.2	92.4	80	185.1	52	73.8	34.7	57.5	98.8	60.1	143	90.8	174.7	107.4	114.7	14.5	114.6	60.4	35.3	17.6	4.9	62.5	62.2	7.6	17.9	44.8	27.5	104.5	66.1	58.6	98.5	78.9	109.7	48.8	59.4	65.2	52.2	26.4	210.7	65.4	63.3	77.9	226.3	45.8	53.1	4.1
ABCD3	1061.75	2830.8	1452.35	2588.55	2809.35	1509.95	2707.1	879.8	2528.65	1774.35	1985.1	1249.1	3299.15	2377.7	2309.9	4706.65	2040.55	4851.25	1753.95	2488.85	2318.65	3173.6	3890.25	1770.25	2537.65	1762.85	3421.7	3040.2	3766.9	2231.9	3833.95	1309.1	2399.45	2788.35	1793.95	2777.4	2240.8	3031.05	3627	4380.1	2062.9	2084.4	3527.05	3376.25	1812.1	3059.95	1663.05	2240.55	1601.3
ABCD4	346.45	574.45	287.75	369	505.1	344.8	348.35	246.55	406.3	248.45	355	381.7	397.9	356.5	319.6	165.65	203.75	289.1	286.95	271.5	332.25	242.15	300.65	322.95	459.55	178.9	306.2	317.15	266.45	322.25	256.5	276.65	231.9	282.55	331.25	478.15	294.3	458.75	132.85	414	330.45	381.15	210.3	308.55	371.6	815.75	232.9	242.95	271.95
ABCE1	2689.05	878.15	2319.8	1279.05	1791.8	1573.3	963.85	2415.35	1089.55	2342.8	1292	1348.8	2761.5	1174	1553.45	1778.5	1320.2	1860	2413.9	1459.85	1992.1	2181.85	1469.5	1578.45	1294.3	2561.7	1366.15	2144.7	1581.6	3841.8	1645.35	2062.3	2063.55	1656.15	1771.8	1210.25	2477.35	1483.25	2006.4	1418.6	2038.7	1199.75	4055	1273.7	2049.15	1110.9	1813.35	1129.45	2840.8
ABCF1	2414.9	1737.3	1697.4	1179.6	1203.4	1315.8	1614.2	1632.4	1950.6	1918.7	1594.7	1490.8	1680.1	1616.6	1631.4	1880	1553.5	1464.8	2359.1	1774.7	2115.9	2073.1	1557.6	1274.9	1430	1223.2	1631.7	2150.8	1576.7	2303	1645.7	1956.7	3271.4	1181.6	1255.7	1926.1	1191.2	1815.9	2048.6	1942.9	1689.7	2172.1	2370.3	1533.8	1796	1546.9	1065.2	1738.8	3673.3
ABCF2	599.92	263.88	423.54	308.9	282.92	279.96	234.88	584.38	254.94	425.68	275.44	425.84	480.22	204.3	306.64	310.78	308.42	316.36	405.5	266.3	403.88	517.64	310.84	268.26	354.74	621.78	252.2	389.78	287.48	317.06	332.2	315.42	378.7	285.28	370.14	267.72	227.38	346.42	376.3	207.2	296.28	319.44	896.78	308.44	444.46	255.72	209.8	298.42	527.96
ABCF3	364.4	399.2	602.8	414.8	316.8	343.2	475.8	422.7	564.4	690.5	452.6	434.3	297.9	599.7	505.5	481.6	518.5	371.3	661.6	557.6	343.6	1017.7	434.3	392.5	579.7	95.3	594.2	385.9	391.6	537.2	484.9	220.3	489.8	450.4	621.4	391.7	335.1	475.2	527.6	293.8	660	496.9	536	594.6	417.2	445.8	345.9	538.2	457.1
ABCG1	469.925	455.1	382.575	699.225	643.675	534.425	940.6	418.475	963.55	635.2	635.45	790.5	945.7	716.825	605.25	369.925	462.35	432.55	726.05	714.025	453.5	597.7	696.125	489.375	793.75	506.35	822.3	523.075	730.175	280.925	428.475	442.725	276.9	525.175	662.225	770.325	461.15	768.525	341.3	945.225	220.3	767.825	306.875	843.775	642.95	378.325	354.975	476.475	549.4
ABCG2	257.7	2216.2	221.9	239	796.4	263.4	209.3	176.4	612.7	1167.9	1370.1	202.8	1052.5	223.1	667.6	1145.7	216.6	1339.2	324.3	150.6	186.3	144	156.7	473.8	128.4	149.3	482.1	201.8	2690.7	358.7	633.9	418.3	468.1	492.7	197.5	100.6	64.6	210.8	458.4	1708.8	310	218.1	113.8	2184.9	110.7	167.5	278.1	287	735.2
ABCG4	250.4	270.6	199.3	396.7	170	144.9	162.9	172.9	130.9	49.2	188.4	163.1	152.9	443.7	231.6	122.4	349.9	330.8	206.6	553.1	259.2	133.6	193.8	204.8	448.5	57.9	80.4	222.4	92.9	131.9	313.7	357.9	150.2	240.5	164.5	239.9	194.2	294	208.6	178.3	121.1	431.3	150.9	262.9	97.5	540.1	97.8	217.6	159.7
ABCG5	17.7	546.9	4.5	16	96.5	9.3	39.3	9.6	64	157.8	671.4	96.6	27.4	17.9	214.3	346.1	12.7	314.1	98.1	20	104	70.2	16.7	135.2	23.4	66	8.8	158.7	491.7	114.9	151.7	24.7	75.9	16.8	295.2	8.1	11.7	144.6	19.1	1040.6	931.3	12.2	8.2	860.3	5.8	175.9	181	9.4	6.9
ABCG8	22.1	55.6	13	139	41.2	15.9	54.1	55	29.3	28.1	42.4	15.4	32.8	50.1	171	26.2	42.2	23.3	27.8	15.9	31.1	48	33	169.4	62.7	14.9	24.3	29	309.4	23.2	28.1	26.1	14.8	54.8	37.6	24.3	24.6	48.2	54.7	48	70.8	63.7	10.2	506.7	58.1	62.7	26.5	31.5	40.8
ABHD1	150.666666666667	349.9	92.7	418.733333333333	56.2333333333333	100.433333333333	203.5	164	315.566666666667	192.6	173.1	172.9	124.333333333333	377.766666666667	98.0333333333333	148.5	198.133333333333	156.333333333333	202.966666666667	350.466666666667	162.5	69.3666666666667	272.433333333333	157.9	358.8	65.5666666666667	206.6	90.1333333333333	75.6333333333333	123.633333333333	120.433333333333	129.133333333333	128.333333333333	159.433333333333	119.833333333333	259.133333333333	240.833333333333	168.233333333333	105.1	96.6666666666667	167.033333333333	262.866666666667	46.9666666666667	124.166666666667	80.2333333333333	348.066666666667	163.8	309.1	121.8
ABHD10	1491.2	820.9	967.8	1326.5	949.9	1305.35	646.25	1218.4	843.7	1298.7	722.7	1390.65	1194.35	1212	773.4	907.2	1029.35	956.35	821.65	1086.9	854.9	1161.2	1575.35	878	1154.4	1896.25	1051.2	738.9	662.8	996.25	766.05	1451.4	1000.2	946.25	1718.25	978.5	1516.55	1010.05	1363	720.9	1397.15	770.8	1657.45	1048.4	876.15	1506.6	577.9	766.7	622.85
ABHD11	865.4	711	446.266666666667	278.966666666667	485.133333333333	315.633333333333	439.033333333333	500	236.866666666667	918.466666666667	216.733333333333	283.1	463.833333333333	222.4	213.266666666667	259.166666666667	234.5	276.5	707.7	444.833333333333	486.833333333333	1430.9	156.1	744.5	387.466666666667	999.433333333333	259.533333333333	526.933333333333	438.366666666667	392.5	184.933333333333	621.666666666667	610.066666666667	334.033333333333	612.9	229.066666666667	1179.03333333333	184.466666666667	530.966666666667	348.3	789.966666666667	247.566666666667	475.533333333333	292.7	190.633333333333	295.166666666667	894.666666666667	230.033333333333	1018.56666666667
ABHD12	927.233333333333	1139.03333333333	902.866666666666	1537.6	1355.5	854.7	1295.13333333333	833.166666666667	914.066666666667	991.033333333333	1357.76666666667	995.566666666667	1894.93333333333	1217.4	627.666666666667	772.633333333333	817.333333333333	912.833333333333	1774.93333333333	1423.26666666667	1429.06666666667	1151.86666666667	1358.06666666667	1344	1714.33333333333	1324.03333333333	920.033333333333	1879.23333333333	1627.53333333333	1678.7	778.166666666667	1059.36666666667	833.066666666667	1024.1	982.666666666667	991.6	966.666666666667	1065.76666666667	935.6	1062.8	743.3	862.6	1837.93333333333	973.466666666667	1416.9	919.3	1412.26666666667	1016.73333333333	2083.03333333333
ABHD13	279.6	268.25	327.25	215.5	212.45	307.4	498.1	155.9	285.65	159.9	370.8	324.45	298	200.5	515.95	250.5	307.9	208.8	277.9	178.1	467.4	146.15	345.9	288.35	262.55	431.45	372.15	371.2	355.9	343.2	283.8	361.95	291	303.1	525.25	242.6	252.75	300.05	346.95	376.45	353.7	386.3	382.65	402.2	268.6	290.55	439.6	293.85	248.55
ABHD14B	2150	3581	2344.7	1705.8	4166.3	2881	4200.2	2456.7	2406.6	4344.3	2746.3	2315.9	2721.5	1714.4	2954.1	1519.3	1695.3	1511.1	1866.8	1954	4132.8	1735.5	1128.7	2895.1	2573.3	2200.7	1543.9	2557.1	3124.6	2254	2398.1	3219.2	1192.8	1624.5	2424.3	2843.5	3940.7	2197.1	1694.5	3009.6	3101.1	1841.3	2929.3	2137.5	1449.9	1778.7	2135.7	2130.6	1967.3
ABHD15	136.6	264	407.2	245.3	417.6	240.9	475.6	140.2	237.8	131	314.2	418	385.5	245.5	375.1	197.3	227.7	300.4	799.2	352	441.1	683.8	229.3	184.4	278.1	351.4	298.5	383.1	398.8	518.1	452.6	490.6	458.2	286.9	178.3	240.6	139.3	317.8	760.9	270.6	164.9	351.7	345.5	468.8	400.8	530.3	368.4	161.7	399.6
ABHD16A	949	955.85	855.05	704.45	713.35	843.8	991.55	596.6	829	913.7	839.2	865.4	734.85	733.65	611.05	624.95	756.55	892.25	659.6	630.4	1091.55	871.7	618.6	869.75	750.3	1123.75	538.5	906.6	971.35	1107.3	714.2	947.2	935.35	596.6	1505.75	759.6	744.2	805.7	876.65	783.35	963.75	882	1336.95	781.4	997.05	987.25	1284.35	714.1	1248.8
ABHD16B	8.3	11.7	6.6	10.7	12.2	5.6	16.9	10.8	12	7.2	11.2	11.7	12.5	8	11.4	7.3	8.4	9.2	7.6	10.8	9.5	8.9	9.6	11.4	8.4	6.6	13.3	10.2	8.2	6	8.9	11.3	7.7	13.8	6.8	9.8	8.9	5.2	7.5	6.4	5.5	14.1	7.5	9.1	8.4	16.2	7.2	7.7	10
ABHD17A	2324.9	2405.6	2282.2	2032.4	2723.3	2120.6	2307.3	2411.7	1678.3	1509	1758.2	2198.8	1692	1129.4	2233	1216.7	1302.9	1777	2561.2	2200.7	2280.2	1236.7	1295.4	2150.9	2253.4	2756.7	2120.6	2265.9	2693.1	2513.7	1716.8	2297.9	1652.8	1828.3	2360.4	1576.3	1101.4	1763.3	1286	2387.4	1808.2	1358.3	2978.7	2325.5	2767.6	713.7	1969.1	1841.9	2048.5
ABHD17B	680.1	706.3	858.066666666667	729.733333333333	1020.7	682.3	634.866666666667	561.766666666667	1078.23333333333	860.733333333333	818.233333333333	728.3	881.2	829.833333333333	651.733333333333	612.666666666667	535.433333333333	517.633333333333	1001.53333333333	526.3	613.633333333333	1203.93333333333	620.866666666667	905.5	774.033333333333	1328.86666666667	725.633333333333	511.1	886.966666666667	517.766666666667	487.566666666667	708.533333333333	800.733333333333	740.133333333333	1024.8	708.8	662.366666666667	746.433333333333	579.733333333333	885.6	898.6	776.466666666667	940	858.633333333333	505.266666666667	766.966666666667	779.733333333333	589.033333333333	796.233333333333
ABHD17C	951.7	2948.7	2780.3	2017.9	3108.7	1210.8	2431.6	985.6	2180	2187.6	1591.9	2303.7	4239.9	1772.3	2224.8	3075.4	1239.2	3229.1	2580	1788.6	3631.9	4746	1798.2	2679	2086.9	5122.8	2344.8	3717.9	3485.5	5775.6	2406.8	3143	1172.3	2570	5305.5	1271	2355.3	1854.2	4190.4	4198.2	1753.3	1541.5	4046.3	2835.8	1131.7	553.1	4695.5	1814.3	2904.1
ABHD2	443.8	2286.2	1153.06666666667	1694.15	1327.56666666667	3289.73333333333	2463.78333333333	440.366666666667	2352.81666666667	1811.25	1613.51666666667	1183.81666666667	3337.7	1431.9	1755.63333333333	1978.9	834.016666666667	1923.48333333333	1566.1	1339.85	2683.88333333333	2499.45	1771.98333333333	1956.43333333333	1580.23333333333	2114.91666666667	2439.53333333333	2195.66666666667	3030.06666666667	1504.18333333333	1538.76666666667	1138.21666666667	857.6	1774.13333333333	2197.75	933.45	1321.2	1256.9	1141.85	3261.81666666667	589.4	861.316666666667	1101.56666666667	1678.01666666667	1188.38333333333	699.6	2985.18333333333	1053.95	1352.73333333333
ABHD3	5172	3734.1	3136.6	3734.3	6431.2	2268.4	6812.1	3143.6	9899.3	4945.9	4266.3	5633.4	4607.5	4919	4082.3	8026.4	3804.4	8875.3	3576.1	3195.3	3411.5	3966.8	5156.2	5834.4	4218.1	5131.9	4635.5	4783.4	7453.2	5835.8	6224.3	3962.9	1912.6	4725	3989.9	5819.3	4959.7	6272.4	4481.7	9944.8	3549.3	5331.4	3491.4	8900.4	2419.7	2695.7	6871.5	5733.7	10448.8
ABHD4	355.45	725.8	676.95	1048.05	988.8	637.9	774.9	465.25	861.35	569.75	738.1	572.2	578.4	941.7	727.8	554.75	848.45	754.25	881.05	1107.6	618.45	1248.95	1251.4	498.8	1099.9	696.8	795.45	579.8	746.45	688.8	854.6	351.1	505.6	741	556.8	919.25	664.2	1180	548.15	795.35	676.85	920.85	660.95	989.95	637.95	1378.55	510.25	902.75	514.3
ABHD5	272.775	354.975	279.85	339.05	322.25	211.475	460.75	331.75	327.6	224.425	283.175	222.775	238.45	346.675	332.375	302.15	247.725	306.75	388.7	301.125	238.95	282.475	441.575	300.825	394.45	196.3	314.15	240.15	357.625	235.7	293.725	283.925	238.65	348.925	241.825	246.625	287.8	348.35	258.9	389.675	259.8	344.7	296.025	379.65	221.525	199.425	208.05	371.8	272.125
ABHD6	189.8	553.5	387.425	408.775	422.25	305.525	811.4	265.3	626.95	382.875	552.075	250.475	434.375	572.75	351.5	428.4	355.45	503.6	329.25	380.65	242.8	201.15	607.8	253.275	459.575	290.9	467.975	375.25	609.325	269.2	338.375	292.075	203	367.75	465.55	407.375	260.85	516.9	344.475	709.9	327.95	356.375	373.375	459.2	263.675	498.025	374.25	378.2	236.4
ABHD8	29.1	46.7	42.4	152.9	36.1	21	181.8	37.4	103.3	19.4	55.5	32.5	40.7	131.7	46.7	7	32.1	118	171.2	25.4	54.5	15.2	12.2	7.9	51.6	30.7	119.7	18.9	25.8	34.9	18.4	12.9	14.7	45.3	27.1	46.4	19.8	71.2	130.6	12.1	28.2	35.4	11.9	239.4	21.9	365.1	63.5	15.3	26.2
ABI1	1571.13333333333	1398.66666666667	1277.5	1282.73333333333	1965.76666666667	1564.13333333333	1254.83333333333	1404.43333333333	1428.5	1438.8	1461.9	1639.86666666667	2093.33333333333	1136.9	1648.93333333333	1748.93333333333	1445.8	1685.3	1334.1	1174.76666666667	1463.63333333333	2040.33333333333	1214.13333333333	1442.5	1305.9	2611.63333333333	1988.7	1918.23333333333	1677.8	2592.2	1557.56666666667	1849.03333333333	2079.8	1461.13333333333	1883.93333333333	1364.2	1957.23333333333	1456.06666666667	2659.8	1778.6	1590.8	1384.46666666667	1485.53333333333	1738.66666666667	2086.6	777.166666666667	1781.83333333333	1362.76666666667	2366.96666666667
ABI2	763.185714285714	462.1	464.171428571429	587.028571428571	591.057142857143	901.642857142857	451.428571428571	585.3	551.957142857143	393.314285714286	432.328571428571	692.642857142857	315.7	536.828571428571	571.071428571429	474.257142857143	754.471428571429	355.4	853.657142857143	510.042857142857	642.857142857143	376.242857142857	487.8	620.585714285714	552.714285714286	506.514285714286	520.314285714286	457.214285714286	382.585714285714	379.128571428571	512.614285714286	502.114285714286	593.471428571429	458.485714285714	742.628571428571	637.085714285714	362.971428571429	615.957142857143	493.714285714286	348.714285714286	625.342857142857	490.371428571429	446.5	333.185714285714	638.257142857143	515.985714285714	618	611.885714285714	547.742857142857
ABI3	539.5	553	355.5	481.8	471.6	531.3	594.2	577.8	517.9	373.5	476.7	536.6	319.6	599.9	557.1	324.2	481.8	329.7	551.2	573.2	489.2	223.9	545.5	410.9	540.4	334.7	502.6	324.9	380.6	288.9	706.8	627.6	403.9	504.8	470	510	615.9	349.1	316.6	371.9	460.8	687.6	294.3	667.2	727.1	724.4	348	437.1	417.1
ABI3BP	110.766666666667	412.8	412.2	426.333333333333	523.133333333333	864.666666666667	366.333333333333	231.066666666667	542.766666666667	279.366666666667	1157.16666666667	986.866666666667	449.3	527.133333333333	1598.63333333333	405.033333333333	1442.63333333333	508.866666666667	298.366666666667	403	372.8	183.8	625.866666666667	624.433333333333	933.066666666667	68.7666666666667	1128.66666666667	437.3	313.233333333333	288.5	432.133333333333	500.933333333333	837.266666666667	875.6	59.2333333333333	698.6	140.366666666667	384.7	80.1333333333333	155.2	101.966666666667	1140.03333333333	88.3333333333333	1068.1	771.633333333333	614.633333333333	218.433333333333	1006.56666666667	80.7666666666667
ABL1	1077.5	990.6	1284.6	684.3	1448.4	1440.9	785.6	1020.2	861.1	836.2	1110.1	1261.2	1032.4	1000.8	1089	824.5	954.6	715.3	994.7	1019	1701.1	1743.5	1155.7	1394.3	1236.6	2152.1	922.2	982.6	972	821.6	829.6	1137.7	891.4	862.9	860.9	1002.3	577.8	1190	1399	802	1519.9	1132.4	1776.3	791.3	1280.8	1221	1186.7	1169.1	988.3
ABL2	453.766666666667	345.333333333333	517.5	329.333333333333	376.033333333333	489.166666666667	444.5	656.133333333333	258.966666666667	308.566666666667	310.066666666667	496.733333333333	315.666666666667	335.9	303.533333333333	205.333333333333	373.633333333333	263.733333333333	335	383.5	421.533333333333	252.233333333333	186.333333333333	305.666666666667	385.8	328.966666666667	211.533333333333	255.733333333333	175.1	242.766666666667	278.2	367.566666666667	428.466666666667	192.1	204.2	286.866666666667	152.4	262.033333333333	477.533333333333	181.433333333333	291.133333333333	334.433333333333	277.633333333333	244.7	345.466666666667	506.833333333333	284.133333333333	333.966666666667	422.233333333333
ABLIM1	1636.6	2696.85	1561.1	3055.6	1823.95	2417.5	4841.1	5434.5	6511.7	2830.9	3143.1	2765.15	3053.75	4452.15	2281.4	3569.45	2711.75	3563.05	1387.25	3292.15	3566.6	3413.95	3870.2	3361.8	3825.3	1535.85	4210.2	3465.5	4621.3	2203.8	3213.6	1258.05	895.95	3147.45	3739.3	3741.15	1401.05	4575.65	1319.8	6025.65	2057.1	2763.25	2269.25	2923.95	2069.2	2227.7	2976.25	2947.95	2330.8
ABLIM2	144.78	265.14	168.04	183.62	252.78	228.08	413.96	121.08	136.64	233.56	210.36	156.12	225.26	150.94	189.46	127.18	140.1	152.42	146.48	179	172.72	153.56	145.72	169.34	212.12	147.02	174.28	204.18	164.66	150.74	149.3	154.6	119.06	142	208.22	210.9	248.92	113.08	246.12	187.86	160.46	158.78	138.36	178.04	180.6	400.2	243.68	92.6	188.14
ABLIM3	106.9	311.8	601.8	106.4	96.7	304.4	96.9	68.5	322.6	192.5	295.2	320.4	223.9	164.7	320.5	69.1	358.8	126.6	145.8	321	172.1	99.3	50	164	95.5	40.2	69.8	189.6	211.8	85.2	247.2	102.1	167.1	147.8	61.8	248.7	52.3	100.1	224.7	88.9	74	469.5	16.3	176.1	190.2	73.9	338.2	297.1	172.8
ABO	63.1	211.4	112.3	269.95	139.25	108.85	71.55	44.75	143.85	39.7	83.5	45.2	120.9	158.25	113.45	62.6	110.15	163	108.7	53.7	158.4	262.95	233.8	222.05	130.35	39.95	290.6	36.9	132	128.3	172.3	127	52.65	219.6	260.35	117.5	51.85	56.25	113.85	306.35	112.8	187.2	70.8	109.75	54.2	230.9	127.55	82	57.4
ABR	1046.75	1072.85	850.4	553.8	1570.35	854.05	830.45	623.35	896.65	1163.55	1384.7	1061.45	1135.85	678.35	1022.6	766.85	854.25	1029.35	545.1	748	1249.25	1011.4	619.15	1046.75	821.2	1186.95	908.15	909.8	937.3	1136.2	965.5	1421.2	814.15	877.2	815.65	985.85	1041.75	819.15	972	1352.05	1321.95	823.3	1161.55	895.1	1434.85	944.7	968.45	597.75	693.1
ABRA	38.7	69.3	28.35	36.3	71.05	10.15	135.65	64.6	8.8	24.15	76.6	22.1	34.85	62	76.1	25.45	10.45	23.15	81.85	73.9	41.15	41.1	64.95	9.1	55.05	37.35	36.05	74.25	4.55	9.8	22.45	32.05	69.7	47.35	29.65	32.95	58.05	35.75	29.2	20.15	16.15	61.7	15.1	67.1	9.45	81.6	45.9	28.35	27.85
ABRACL	5605.8	4209.4	5720.4	1212.3	5919.3	4003.9	3305.8	4112.1	4948.5	5496.1	3965.1	3616.4	4179	2120.9	4084.5	3987.6	2493.5	3362.2	5505.9	2673.5	4721.1	8153.4	1855.7	4360.1	2166	4195.3	3447.7	5636	4802.9	4480.3	3388.6	6726.3	3498.1	3796.5	5838.3	2979.6	4235.8	3567.8	6374.7	4766.1	7367.3	3466.3	5352.4	3935	6105.6	1302.2	6288.1	3568.6	3429
ABT1	838.4	350.5	368.8	466.4	342.1	231.9	834.4	748	120.9	949.3	485.2	618.6	476.4	163.6	411.6	367.4	90.4	373.7	508.4	166.4	352.1	806.1	237.4	671.8	866.2	583	577	410.2	543	787.5	642.8	846.5	969.5	465.6	457.4	386.5	572.1	563.6	536.6	402.7	862.1	492	654.4	425.6	548.2	241.2	592.1	244.8	814.4
ABTB1	70.74	71.62	98.92	160.92	91.22	167.66	305.74	84.88	118.62	42.62	166.5	96.02	84.6	125.3	153.9	57.02	103.4	60.16	169.12	175.54	137.86	105.48	129.86	56.94	170.14	353.02	154.8	62.12	86.06	233.44	117.94	34.48	76.62	90.06	48.46	146.34	47.04	148.6	62.16	94.46	112.2	121.8	42.28	66.46	39.84	66.88	180.68	125.46	49.86
ABTB2	265.15	244	129.3	345.5	284.35	329.9	281.9	177.8	195.35	266.95	56.45	133.05	247.65	313.1	178.6	222.6	171.2	70.2	486.05	182.45	198.7	130.95	379.85	237	192.1	216.95	115.45	194.3	321.7	286.05	159.9	155.85	157.2	116.6	244	189	137.95	141.6	156.7	183.45	161.6	234	168.6	182.65	210.6	59.9	293.25	160.85	112.65
AC000111.3	5.6	26.9	1.2	34.6	4.4	33.2	42.1	1.9	1.4	2.5	4.8	2.2	4.4	2.6	10.4	0.8	70.7	1.9	58.6	5.2	5.8	0.9	1.8	8.9	3.4	0.9	53.5	3.9	2	7	5.1	10.5	11.6	5.6	3	7.7	17.4	2	7.1	4.8	5.2	4.5	12.7	19.5	2.6	9.3	43	8.8	9.5
AC002059.10	597	864.3	298.9	1150.1	631.6	503.2	519	546.1	648.5	611.1	561.1	226.4	409.8	539	137.6	306.7	618	189.8	513.6	884.3	467.7	190	361.5	175.2	653.2	281.3	253.4	439.5	337.9	169.5	385	471.8	231.8	527.8	456.9	473.2	385.5	478	309.5	336.1	391.6	599	118.8	248.3	256.7	885	700.7	329.2	304.1
AC002064.5	28.9	46.6	48.4	520.1	21.8	16.6	339	48.4	149.9	21.4	36.8	14.5	55.6	244	4.3	6.6	102.8	65.7	139.3	420	126	93.3	238.3	10.2	334.8	9.5	12.2	132.7	15.9	4.7	100.7	19.9	54.6	30.3	14.6	11.9	122.5	204.3	11.3	85.8	25.9	35.3	79.2	103.9	32	18.1	13.4	126.3	17.1
AC003973.4	135.4	28.8	13.8	75.9	20.8	14.7	47	29.4	59.2	37	105.6	13.4	165.1	275.5	23	88.8	258.5	70.5	69	36.3	125.5	14.6	104.8	96.8	42.1	97.1	83.3	144.2	36.6	68	9.8	53.4	89.9	55.3	96.9	33.2	29.6	27	14.4	10	73.6	32.7	11.9	13.1	77.7	66.6	20.6	201.2	19.2
AC003989.4	23.4	114.4	153.8	32.2	34.4	157.3	205.2	24.8	24.6	29.6	16.1	15	39.8	77.5	14.4	22.1	27.2	32.4	17.8	23.9	31.4	213.6	16.3	17	24.3	113.3	19.2	21.7	31.5	234.8	100	20.9	14.2	13.6	48.3	18.9	278.3	24.5	96.7	22.4	99.9	32.8	21.3	73.1	17.2	36.2	138.3	33.6	189.1
AC004692.5	952.3	731.4	1017.2	589.4	598.3	695.9	903.5	1100.9	867	1050.4	874.5	605.9	731.9	405.6	1079.3	777	505.6	743.3	839.6	531	852.8	961.1	689.9	663.7	675.6	1253.8	930.8	877.8	793.5	1003.8	775.7	890.1	703.1	929	791.9	744.9	911.8	629.5	662.2	631.3	835.3	482	1670.4	995.2	759.1	757.2	726.9	631.2	510.6
AC004941.5	1092.5	451.8	1311.7	129.4	382.7	1511.4	821.1	1376.5	608.4	1007.1	584.9	722.6	384.3	159.8	738.1	430.2	370.1	219.5	678.6	571.9	788.2	501.8	101.1	835.9	233.6	647.3	543.8	448.4	532.6	400.8	310.7	501.5	1070.6	875	800.4	252.9	749.2	318.1	503.7	361	301.3	242.4	1314.9	414.3	707.5	67.2	1198.9	338.4	911.4
AC005162.4	91.7	124.9	95.4	30.3	146.7	39.7	89	87.7	94.8	39.5	123.5	56	270.6	102.4	91	51.7	108.7	13.4	51.2	183.9	250.2	99.8	256	76.9	110.5	107	185.8	63.2	36.2	58.4	53.2	80.3	65.4	320.4	101.6	109.2	83.4	59.1	25.9	59.1	40.5	79.8	18	46.8	107.5	53.6	99.1	100.1	63.3
AC005224.2	161.4	34	118.9	291.2	283.1	101	245.4	101.2	137.8	44.8	184.1	204.3	58.4	212.9	117.1	45.9	26.5	142	224.3	177.4	225.7	177	181.5	138.1	225.7	106.4	162.4	95.5	121.6	143.3	92.5	219.3	111.5	68	121.9	98.4	175.2	189.6	115.1	50.8	108.9	129.2	25.4	87.9	187.3	117.3	58.3	181.6	112.2
AC005256.1	16.8	29.9	15.8	25	26.9	29.1	65.4	23.6	22.6	29.9	32.9	36.9	45.5	178.7	32.3	19.9	31.2	121.7	15.2	48.2	22.1	24.9	23.8	13.8	44.2	26	18.5	30	21.2	19.4	33.6	31.4	31.7	27.5	105.8	112	79.2	46.7	41.1	23.1	47.7	59.1	36.6	13.1	72.3	107.9	39.9	24.8	24.9
AC005306.3	243.2	270.9	43.8	57.1	153.7	18.5	91.7	72.8	54.3	30.5	49.8	24	79.9	34.1	12.8	30.1	34.1	30.5	138.8	41.4	330.4	26	41	121.5	43.1	34.1	126.6	122	27.2	44.3	19.2	140	98.1	151.3	38.7	239.7	210.1	56.9	26	35	25.9	49.8	28.1	101.4	117	256	37.3	109.4	31.8
AC005498.3	76.3	126.8	79.6	40.1	147.5	21.3	235.5	209.1	98	14.4	163.6	23.4	36.1	39.6	49.5	47.6	36.7	12.3	143.3	244.4	22.7	108.5	148.9	14	28.6	55.4	91.3	167.2	126.5	15.5	204.7	38.2	55.4	103.4	63.5	80.3	36.1	22.7	17.9	103.1	12.2	10.9	64.7	17.5	137.3	110.9	68.8	57.7	20.9
AC005523.2	145.4	154.1	123	431.4	115.1	308.2	46.9	75.3	415.5	235.9	370.8	164.5	215.4	508.8	126.8	210.8	172.1	254.8	338.8	246.7	241.4	193.4	374.9	282.9	309	112.7	184.5	104.8	126	54.2	20.6	75.7	97.6	113.3	319	157.9	399.8	242.1	317	306.2	94.5	253.3	183	103.8	80	357.7	194.6	221.4	122.9
AC005523.3	85.6	22.3	19.3	16.9	28.7	9.6	9.9	32	33.5	34.2	37	71.1	26.6	26.2	17.6	21.3	26.2	17.9	14.6	14.2	32.2	7.5	11.5	14.4	17.1	6.7	69.1	26.9	46.6	27.4	16.7	26	15.2	25.3	27	23	170.2	21.4	13.8	15.6	32.7	15.8	13.1	31.6	50.2	58	19.6	55.9	36
AC005537.2	20.3	43.4	14.4	299.9	54.3	26.6	386.7	24.1	31.3	40.2	22.7	37.8	15.6	65.5	95.4	83.5	184.2	94.7	19.6	79.5	39.3	36.8	198	16.4	40.4	24.8	92	32.3	34.3	45.2	23.7	28.4	15.4	15	22.4	34.1	23.6	69.5	13.6	15.2	18.3	24.5	10.3	26.2	19.6	205	41.1	47	10.5
AC005592.3	104.7	8.7	57.2	21.5	54.8	30.3	209.7	121.2	112.7	130.6	64.6	105.9	56.5	123.3	6	141	73.9	48.8	101.2	12.1	57.4	77.2	54.8	40.1	91.3	107.9	85	63	11.1	78.8	149.8	33.9	27.6	68.6	160.9	105.5	99.9	109.8	91.1	19.4	97	110.6	32.3	57.1	94	25.5	98.9	76	15.8
AC005606.14	16.7	25.8	5.4	21.8	26.6	26.3	224.6	72.1	34.2	52	9.4	5.6	13.3	76.1	15.1	7.3	18.4	91.3	10.8	27.5	14	13.3	25.6	52.5	86.2	16.2	11.1	10	16.3	23.2	22.8	10.3	7.6	65.3	18	15.2	174.5	94.1	16	22	45.4	20.3	12.7	126.3	14	31	18.8	118.2	5.9
AC005785.2	244.5	458.7	219.7	616.5	349	206.4	359.8	223.7	187.6	211.5	322.1	338.9	154.5	415.3	89.7	288.7	302.6	149.4	405.5	288.8	309.5	357.1	378.8	231.7	535.3	90.9	315.3	313.4	378.1	244.2	163.7	246.2	149.3	308.7	209.9	343.8	265.5	236.3	211.9	174.6	200.7	243.8	122.4	221.8	134.6	430.9	311.3	322.5	211.4
AC005838.2	42.4	82	19.5	427.4	212.6	13.3	198.8	35.8	90.3	91	157.2	108.9	28.3	500.9	77.1	99.9	204.6	78.3	17.7	338.2	142.8	90.5	322.7	27.5	306.8	58	176.8	39.5	91.1	101	113.7	110	37.3	35.6	113.8	196	98.6	212.4	58.5	29.1	111.9	117.9	39.2	19.3	43.9	628.7	71.5	189.5	57.7
AC006026.13	175	315.5	250.4	391.7	274.5	204.5	384.9	135.6	25.2	255.8	578	114	205.9	216	19.1	333.7	295.5	198.7	374.5	258.9	701.1	78.5	268.5	312.3	508.3	165.2	308.8	350	354.4	161.6	227.1	79.5	217.9	190	296.5	289.3	183	436.2	569.3	480.5	148.1	419.9	294.3	379.2	141.7	596.1	160	404.9	242.1
AC006129.2	22.4	14.4	5	57.2	15.7	23.6	33.9	13.7	16.7	11.6	20	28.2	7.7	7.3	77.6	90.1	8.3	7.8	5.6	16.7	82.3	8.6	13.8	9.1	8.3	17.9	157	20.5	20.7	19.8	140.4	21.5	20.2	205.1	43.7	17	5.8	33.9	64.4	6.6	6	9.4	9.7	133	22.2	25.7	11.7	46.8	5.5
AC006538.1	86.1	57.9	74.3	18.9	50.8	41.9	92.2	45	94.4	23.3	20.7	56.5	52.6	144.1	48.3	10.4	30.7	39.7	65.8	92.6	69.2	8.3	75.2	14.3	127.8	46.2	6.1	71.9	11.7	56.9	14.1	126.9	47.4	12.8	52.7	129.3	20.7	101	71.8	13.6	83.3	76.8	9.7	44.7	10.8	136.9	108.2	42.2	50.5
AC007292.3	138.8	394.7	267.5	377.5	364.8	67.8	618.1	261.6	389.6	295.4	294.4	170.9	366.8	272.7	150.8	111.8	356	275.5	247.3	533	278.4	91.1	200.5	312.3	244.4	132.5	425.1	301.7	171.6	130	324.2	267.4	228.4	325	136.2	302.5	297.5	81.6	50.5	178.5	223.5	422.2	70.6	253	233.2	693.9	278.8	355.1	156.8
AC007349.5	6.8	15	4.2	55.8	90	21.3	18.4	26	9.1	53.2	5.9	14.6	159	27	97.4	13.6	54.2	12.7	23.1	12.4	44.8	5.2	51.1	71.8	14.8	23	16.1	15.4	85.3	8.7	43	74.9	22.5	7.8	7.6	47.7	18.3	38.3	2.2	67.2	51.1	131.2	5.8	29.5	9.8	104.5	6.7	20.7	10.9
AC007362.3	53.1333333333333	62.2333333333333	36.0333333333333	21.3333333333333	75.5333333333333	43.3666666666667	94.8666666666667	40.9	34.1333333333333	36.7	64.8	14.9333333333333	40.1666666666667	52.4666666666667	20.6	26	59.7666666666667	56.1333333333333	21.0666666666667	47.5666666666667	47.6666666666667	35.5333333333333	15.1666666666667	18.4666666666667	47.5	17.3333333333333	44.9	45.6333333333333	41.7333333333333	29.5666666666667	27.2	48.8666666666667	23.4666666666667	59.7666666666667	32.3333333333333	29.9666666666667	98.8	50.1666666666667	33.0333333333333	42.3333333333333	21.6666666666667	28	8.36666666666667	34.6666666666667	11.2666666666667	120.1	47.0333333333333	47.8	28.4
AC007365.3	310.2	375.1	93.9	393.9	241.5	227	301.5	213.1	254.7	212.3	230.3	91.6	131.7	330.9	147.6	94.5	239.9	180	149.7	148.4	434.3	160.3	448.4	97.9	253.7	142.3	99.5	225.8	124.2	127.4	235.9	211.5	104.8	248.1	322	261.7	269.3	232.2	246.3	112.6	181.5	268.3	215.2	260.5	219.6	268	184.8	221	202.9
AC007389.3	380.8	875.7	234.2	620.9	466.9	99.9	758.1	322.6	511	362.7	340.6	245.5	87.2	926.1	245.8	80.5	139.3	278.1	153.6	209.3	288.1	163	400.9	208.8	255.8	208.1	493.7	294.2	404.4	171.1	317.4	200.2	206.4	301.5	419.1	371	145.8	624.2	206.6	465.9	214.5	540.9	214	366.9	171.6	223.4	200.1	1047.1	207.3
AC007401.2	150.3	211.9	23.7	314.9	236.9	15.3	38	143	62.9	38.7	67.1	21.4	92.4	79.2	70.1	49.7	238.8	97.6	33.3	111.7	107.4	63.1	45	26.4	118.6	41.7	91	30.3	69.3	95.6	142.8	21.9	24.9	209.7	20.8	222.5	152.6	169.1	118.6	69.2	21.3	35.4	53.2	80.9	50.1	167.7	50.3	152.8	92.8
AC007680.2	15	13.1	20.6	11.1	10	70.4	297.2	20.5	26.2	28.1	21.6	84.2	20.3	42.8	14.9	10.9	13.8	44.8	112.9	18	74.8	6.8	15.6	74.2	12.5	22.3	10.2	11.5	11.6	6.3	16	16.6	9	14.5	9.3	11.6	8.4	12.5	23.8	9.3	31.8	17	12.2	7	10.5	10.9	37.7	11.7	9.6
AC007787.2	21.6	24	86.5	20.8	27.5	35.2	63	26.4	29.3	16.7	26.7	9.9	14.1	52.7	25.5	18.9	40.8	18.2	16.7	139.4	17	25.2	48	17	87.5	10.8	47.6	20.3	16.9	23.7	38.5	20.8	11.1	17.4	27.4	18.2	10.6	30.4	12.1	29.7	18.6	38.3	17	32.1	15.4	45.4	11	22	21.4
AC008088.4	55.9	179.7	26.4	132.9	111.4	7.7	32.6	130.4	153	148.2	71.5	69.1	45.9	66.5	51	10.6	73.6	45.7	79.5	170.4	123.3	28.2	104.5	55.2	86.2	18.3	128.8	151.3	63.8	56.4	41.8	83.5	114.4	87.8	122.5	144.9	103.3	162.1	105.3	107.5	32.3	129.5	65.5	49.8	27.4	461.3	59.7	87.3	59.4
AC008746.12	26.3	69.2	61	20.2	29.5	29	13.1	22.8	32.9	27.1	37.1	26.2	41.5	19.8	11.5	9.4	25.6	30.4	35.9	26.5	22	7.4	16.3	13.4	17.5	76.7	18.7	14.8	37.1	62.9	21	39	6.7	11.5	25.5	59.8	22.1	17.4	8.4	15	26.8	31.3	9.1	20.8	15.3	55.6	20.9	28.1	42.8
AC008753.4	87.6	140.8	162.2	266.5	102.3	46.8	17.2	86	110.4	91.7	203.6	57.2	214.6	66.1	112.6	21.2	103	96.2	93.1	178.8	151.8	67	154.3	178.1	46.5	129.4	27.3	119.4	20	114	175.8	114.8	60.9	42.7	121.5	19	121.4	107.9	62.4	10.9	10.5	158.8	9.5	115.1	145.9	25.4	204.9	236.3	48.3
AC009120.6	263.1	410.8	277.5	186.8	332.4	322	212.9	290.6	339.2	317.4	317	205.1	252.5	323.5	230.5	303.6	254.1	220.9	204.2	271	267.3	127.9	280.8	235.2	265.9	179.5	174.6	162.1	216.4	271	305.9	239.2	175.6	225.3	292.5	293.4	541.2	178.8	331.8	239.3	230.4	230	242.5	190.2	245.9	648.4	198.9	308	182.1
AC009133.15	102.2	63.3	191	243	150.7	132.6	336	240.2	298.8	254.5	218.7	136.5	187	63.3	144.3	61.6	210.4	119.9	156.5	270.9	142.7	48.6	82.5	113.2	33.7	169.6	331.9	224.4	120.6	110.5	29.6	242.4	123.5	100.5	196	48.4	280.8	86	37.4	102.4	55.1	144	83.8	210.3	87.4	195.9	256.4	283.8	127
AC009502.4	302.2	718.6	166.9	1457.6	583.6	179.3	597.5	258.4	562.8	214.2	670	71.8	380.9	1461.3	116.3	232.5	702.5	164.2	483.4	879.4	404.7	225.8	833.8	143.2	1381.7	100.1	375.1	376.7	239.2	209.3	249.5	210.9	143.6	423.8	493.3	337.9	167.2	665.8	241	292.8	361.4	454.5	126.5	259.5	55.5	672.6	377.9	480.7	192.8
AC010145.4	39.7	29.7	85.9	113.4	44.3	263.4	53.9	37.5	45.6	235.4	39.5	31.4	29.2	264.5	25	53.8	206.7	62	50.3	47.9	26.5	26.6	72.8	42.3	91	13.2	21	16.7	20	12	21.9	24.7	19.9	23.4	38	57.5	31	58	33.2	29	141.4	68.1	8.4	32.2	15.8	27.6	42.9	61.4	11
AC010524.4	557.2	950.5	345.4	1442.55	562	349.85	728.95	534.95	566.25	435.5	849.75	364.65	306.7	1122.95	270.25	163.7	578	270.2	806.6	1114.35	556.4	368.6	854.1	402.95	1084.1	209.1	319.85	463.95	194.8	183.55	304.85	386.8	302.6	490.85	629	562.8	216.7	678.85	245.8	387.95	507	691.55	124.8	311.3	261.8	1100.5	611.75	764.4	246.25
AC012065.7	104.3	253.5	81.3	147.2	173.2	54.2	78.1	27.8	144.4	136.3	262.4	215.3	305.4	239.3	363	134.8	217.9	33.4	187.5	218.8	177.3	32	40.2	113.6	99.4	26.5	383.3	161.8	94.6	51.1	253.6	178.9	141.6	300.9	58.7	363.9	48.5	79.4	305.2	237.5	93.7	251.8	92	64.5	93.4	683.8	25	231.3	35.9
AC012360.6	82.8	298.3	138.9	231.9	261.3	193.9	125.6	191.7	305.4	198.2	159.3	122.7	205.6	437.1	123.2	147	148.1	87.5	136.8	289.1	253.8	58.2	290.5	167.4	291.7	17.1	230.6	245	152.5	108.4	144	236.7	194.5	290	196	242.8	268.9	86.4	204	157.3	187.3	156	84.1	98.1	77	139.3	200.3	176.3	168.6
AC012499.1	27.8	106.6	24.9	145	30.4	121.2	167.1	23.8	115.6	25.4	66.8	7.5	77.6	157.3	29.5	12.6	19.9	13	115.3	32.2	24.3	48.6	16	90.5	175.1	68.7	60.8	17.1	12.8	40.8	5.2	56.7	20.8	21.2	19	72.3	93.7	8.3	2.4	12.8	96.7	55.5	67.3	74	50.1	292	29.5	158.4	54.1
AC012531.25	37.6	79.6	23.2	34.9	73.6	26.9	53.8	44.3	65.3	24.9	63.4	41.8	46.1	69.1	28.4	104.8	33.8	32.3	22.5	74.2	47	43.2	70.5	35.5	82.5	71	51.4	37.7	21.7	15.6	20	25.4	15.2	51.3	31.9	40.1	38.1	31	19.2	23.2	44.6	27.2	22.8	37.1	32.5	151.1	39.7	60.1	26.6
AC013463.2	108.6	26.1	87.8	155.4	104	14.1	10.9	56.1	57.4	79.1	14.8	21	131.8	165	19.5	16.7	136.8	80.8	81.2	217.7	28.1	45	8.9	79.3	60.4	63.2	108.4	75.6	25.6	105.7	95.1	91.4	44.4	183	18.2	38	26	11.1	14.9	29.3	7.4	29.7	69.2	92.9	135.7	214.9	120.9	95.1	20.5
AC013733.4	7.95	13.1	5.65	53.55	10.75	9.65	78.05	10.25	10	6.8	14.7	14.9	19.95	15.3	4.2	13.95	8.35	8.25	7.15	25.7	19.35	6.6	33.4	8.95	9.95	6.7	7.95	15.8	11.85	4.05	5.6	6.3	5.1	8.85	9.25	6	15.9	8.6	8.15	17.95	8.55	13.35	7.8	51.45	12.7	26.05	7.35	6.75	8.95
AC016831.7	192.4	343.8	242.9	275.6	291.3	122.1	204.4	203.7	293.5	212	179.1	161.9	248	46.1	153	109.3	151.5	97.1	186.8	226.3	167.2	160.4	230.3	139.7	215.1	93.7	329.7	148.9	139.8	96	132	181	222.9	255.4	493.1	196.3	215	213	143.8	156.7	227.2	274.2	152.8	162.9	159.4	189.6	236.7	138.4	161.5
AC016999.2	190.5	92.5	62.2	248.6	134.3	77.8	104.9	256.6	114.9	229.2	41.2	149.2	234.7	207.3	48.9	65.1	248.6	59.1	185.7	457.3	103.3	99.4	64.5	47.1	223.2	129.2	80.4	54.3	98.9	109.3	159.6	136.5	100.4	236.1	110.6	156.9	162	294.8	114.9	187.3	132.4	132.4	167.6	88.4	163.5	67.5	116	304.2	83.3
AC017002.2	130.7	282.3	249.2	146.4	270.7	213.1	203.4	214.6	306.2	73.7	41.7	129.2	27.7	120.8	99	13.8	15.2	12	154.1	98	25.8	116.6	66.1	167.9	29.5	59.4	30.9	28.3	142.6	178.1	24	121	267.1	243.1	223	66	107.2	22.1	117	108.1	97.8	37.7	30.6	178.4	250.2	114.6	174.3	161	129.3
AC017104.6	218.8	264.5	35.1	288	48.9	199.3	119.6	48.8	183.5	74.7	135.6	77.9	195.9	150.2	295.6	180.5	145.2	169.3	248.6	310.8	177.7	61.2	35.5	32.4	64.2	214.2	125.4	120.7	152.9	26.3	185.9	70.6	110.9	144.9	75	75.9	29	339.3	38.4	160.4	68.8	131.7	18.8	124.2	31.4	546	232.1	124.3	138.9
AC018755.16	440.4	323.6	332.1	674.5	370.6	286.7	460.2	555.2	401.2	216.1	668.5	620.3	446.8	504.8	335.6	290.6	570.1	501	552.2	468.9	700.9	325.5	549.9	328.3	649.7	510.6	310.9	524.3	310.5	254.3	418.5	400.7	693.3	507.2	276.8	521.7	157.1	355.1	289.7	465.4	551.7	335.8	447.9	269.5	587.2	676.3	389.4	557.6	523.8
AC018755.17	8.1	5.5	3	5.9	7.3	5.2	21.1	5.4	7.4	6.6	21.2	3.6	5.1	6.7	5.4	11.6	5.6	4.4	3.4	6.6	4.7	11.7	4.2	4	17.9	3.4	5.5	11.2	9.6	5.7	10.8	13.4	2.8	13.2	10.4	5.7	11.9	3.8	7.1	3.9	4.1	5.3	2.4	4.5	2.5	13	4	34.7	12.1
AC018766.6	12.7	134	19.4	165.6	53.8	23.5	40	82.7	23.2	17.8	17	12.1	136.5	139.2	139.3	8.5	24.7	26.4	99.9	48.7	30.4	9.9	14	6.8	35.7	28.4	43.7	24.7	16.9	6.5	84.3	10.3	16	110.9	10.1	58.6	49.7	87.7	12.3	94.4	24.1	19.2	6.3	17.2	9.6	201.1	26.4	15.7	28
AC018816.3	40.3	29.1	17	31.1	48.3	121	48	54.2	55.2	134.5	28.3	36.3	92.5	45.7	117.7	17.5	27.3	13.6	58.1	57.3	131.9	29.3	25.6	29.2	32.8	87.9	56.3	36	105.8	279.8	46.4	106.4	76.3	109	145.4	62.3	188.9	32.4	45.9	181	162.8	47.2	9.5	147	107.3	348.8	23.7	21.4	94.8
AC024560.2	267.3	596.5	218.1	533.9	357.2	398.5	339.7	237	383.2	351.1	267.5	353.1	433	298.6	170.2	152.7	163.6	245.1	193.4	350.3	346.9	468.9	226.5	293.5	424.1	191.2	315.4	266.2	92.8	387.4	381.1	210.8	186.4	411.9	315	406.1	435.6	376	176.9	246.2	294.5	466.5	164.3	243.5	207.5	819.8	502.6	295.1	182
AC025442.3	133.05	178	108.45	252.4	69.65	111.45	293.85	163.85	222.5	129.8	164.7	93.65	95.15	190.55	56.7	24.75	66.95	60.25	43.65	150.4	155.15	112.3	24.8	106.95	66.7	61.6	45.9	102.15	73.4	19.3	48.15	168.7	84.1	130.65	51.85	183.75	144.6	69.45	116.35	91.45	119.95	81.35	47.1	42.45	96	208.4	98.25	187.8	70.3
AC064852.4	100.1	151.4	6.9	10.7	78.9	45.1	102.3	25.8	253.3	21.4	15.5	9.4	13.2	9.7	63.6	6.7	11.5	11.4	54.9	55.6	15.3	173.9	13.5	13.9	232.6	39.4	101.6	23.3	14.6	37.1	22.8	98.4	102.6	7.6	54.5	15.8	185.5	5	87.3	39.7	79.5	15.7	99.2	7.7	63.7	31.2	10.3	230	63
AC067956.1	23.9	24.2	4.5	22	7.5	23	37.1	16.1	8.4	50.3	7.6	4	14.2	14.6	4	3.7	57.1	4.3	11.7	43.3	14.3	5	168	9.5	74.6	32.1	118.3	11.5	32	56.6	8.6	6.8	16.5	6.6	3.3	127.9	3.8	162.4	3.4	5.7	29.2	39.6	10.9	52.9	58.5	53.6	16.3	5.7	4.6
AC068039.4	104.7	95	6.1	206.9	196.8	95.8	262.7	6.3	189.6	71.7	105.1	80.8	124.2	119.3	193.1	106.7	118.9	54.8	150.2	118.9	83.7	56.4	36.3	54.1	23.4	13	244	154.1	100.2	50.9	65.5	8	101.4	305.5	150.7	491.4	283.8	32.5	72.7	147.3	62.9	124.4	10	16.2	105.6	123.2	64.1	138.4	59.8
AC068138.1	140.4	315.8	165.6	290.6	199.9	166.8	250	299.9	146.5	161.4	166.6	172.2	226	220.7	265.1	205.9	177.6	128.1	224.2	187.5	209.4	247.6	243.5	189.9	304.5	97.9	155.6	187.9	173.3	180.5	182.5	215.1	134.4	159.9	175.5	140.9	234.3	141.7	135.9	201.4	172	255.7	103.4	215.2	178.5	126.2	203.4	238.9	80.6
AC068831.3	65.6	26	51.4	71.7	82.1	16.2	198.4	83.3	18.7	13.9	39.9	22.7	26	177.4	20.4	11.4	46.5	16.3	29.9	40	96	57	197	17.1	18.6	66.5	27.2	53.8	70.6	76.6	20.9	62.4	11.1	33.4	15	43	142.5	24	51.8	22.7	17.2	66.7	9.5	9.4	31.1	31.1	23.9	30.8	10.7
AC073283.7	95.7	40.3	83.3	40.3	39.4	29	57.2	111.9	22.5	113.2	36.9	48.8	26.8	61.4	44	80.9	207.2	18.3	42.3	36.1	26.5	27.8	30.7	75.9	33.4	40.9	39.9	45.3	42.9	37.8	45.6	32.6	38.2	156.6	60.6	138.5	24.8	217.3	31	37.4	90.5	38.1	10.5	31.1	173	118	38.4	46.9	40.3
AC073321.4	105.2	181.5	261.7	90.8	82.5	165.8	207.4	224.1	47.2	256.9	58.4	270.5	119	87	223	106.9	216.8	10	214.3	10.6	185.5	207.9	24.4	122.3	42.1	79.1	75.9	152.9	79	136.6	229.5	97.8	146.3	112.2	233	165.1	93.6	79.4	261.2	50.6	149	81.4	131.5	93.3	174.5	143.6	186	200.8	92.8
AC074212.6	48.05	111.9	20.05	41.15	118.35	73.95	36.55	79.55	35.6	53.75	104	111.35	77.65	34.5	93.4	79.75	96.7	55	14.4	90.5	58.3	18.5	108.75	83.35	34.55	37.45	80.05	30.2	128.25	33.4	31.6	84.8	14.1	21.55	82.6	82.3	88.3	80.65	60.2	94.6	11.8	77.65	43.4	110.65	74.9	164.4	71.3	62.95	70.25
AC079305.10	29.6	151	61.5	20.9	129.7	44.6	26.2	11.7	17.3	30.9	127.9	56.8	48.3	40.7	28.2	17.3	56.4	20.7	39.1	74.4	47.9	22.7	46.8	16.9	99.5	14.2	30.2	17.9	16.3	17.6	29.2	64.9	24.9	40	130.4	117.8	22.5	81.3	19.5	42.5	121	27	76.5	91.8	10.9	49.1	28.4	36.5	150
AC079741.2	157	166.8	76.6	193.3	83.4	74.7	182.7	115	59.8	173.8	13.8	31.1	14.6	30.6	126.6	28.2	126.8	56.5	168	86.9	87.7	62.5	18.1	125.8	50.4	52.1	216.4	65.6	133.8	6.7	75.6	54	82.6	34.3	49.6	111.5	151.6	23.8	82.4	98	77.2	166.1	63.8	7.5	112.2	12.7	174.2	147.8	70.4
AC079767.4	220	157.4	90	165.9	285.5	130.8	320.1	228.5	552.9	224.8	415.7	354.1	160	198.2	1202.3	196.6	454.8	160.6	141.2	175.9	113.8	135.1	171.5	189.1	217	92.2	364.6	250.1	109.3	141.9	285.3	321	458.1	290.5	104.9	199.2	344.5	164.5	44.5	187.9	98.5	376.5	99.7	229	473.5	374.6	266.1	215.9	79.8
AC079807.4	120.2	32.3	76.7	188.2	18.4	67.6	259.7	25.2	76.7	34.1	33.2	5.6	27.4	58.5	13.8	101.3	131.8	62.3	45.1	39.3	34.7	31.3	71.3	27.4	136.3	87.3	4.7	22.3	46.4	72.8	34.6	17.4	58	14	61.8	108.2	37.2	109.1	54.1	70.5	45.5	48.4	84	40.4	15	25.9	24.7	89.7	51
AC083843.1	113	143.75	45.9	44	145.4	70.8	148.55	77.5	65.8	262.1	163.25	84.35	227.15	99.2	39.6	29.85	90.3	137.9	106.75	111.8	118.1	96.5	167.9	156.6	187.35	109.75	111.05	112.95	93.75	272	80.5	25.85	117.25	80.45	80.45	127.7	180.45	80.55	45.05	68.9	97.35	104.1	28.5	84.9	126.95	227.2	80.9	69	95.75
AC083949.1	132	43.6	145.9	42.7	144.9	248.3	44.6	19.7	192.4	259.2	305.4	13.4	204.3	83.3	97.1	182.1	197.7	110.6	184.3	171.8	259.6	72.9	140.4	208.2	144	8.3	87.5	200.2	40.1	115.6	188.8	230.5	120.2	196.8	221	210.2	337.9	120.2	140.3	190.5	101.5	109.7	137.9	75.2	68.9	550.6	299	169	98.3
AC084219.3	94.5	90.7	10.2	55.7	103	5.2	315.2	91.3	7.9	17	81.8	21.7	171.5	73.8	31.1	18	27.8	18.6	119.3	24.6	175.2	56.6	20.6	9.9	17.1	87.4	55.9	105.3	58	94.8	63.3	9.3	23.5	16.9	54.8	29	215.5	87.8	86.7	70.5	9.4	78.7	14.7	53.7	68.5	65.6	36.9	122.8	20.5
AC087501.1	21.5	57.4	50.3	118	85.1	64	323	90	152.5	73.6	88.6	72.1	214.9	70.1	25.4	91.6	24.7	141.5	27.6	175.8	79.7	45.4	106.6	68.6	86.3	21.8	16.9	78.5	44.4	12.2	102.1	34.3	74.1	95.6	38.7	59.7	68.9	120.9	21.6	121.2	13.4	35.2	65.2	66.8	80.3	194.2	56.1	154.2	22.8
AC090627.1	22.5	40.9	20.2	12.1	9.4	6.4	9.2	27.3	30.6	16.1	20.6	5.3	34.2	11.8	14.4	15.9	88	33.8	7.1	57.1	31.6	3.6	30.7	4.3	5.7	6.6	45.4	40.6	65.2	31.4	74.8	59.1	9.5	10.7	8.3	5.1	4.7	10	62.3	5	3.6	63.6	3	44.8	2.8	14.6	9.4	9.7	45.9
AC091133.1	226.5	48.8	39.1	139.4	58.6	202.6	264.4	114.3	174.9	117.7	181.4	133.6	37.2	120.4	105.6	145.9	240	93.2	45.5	165.8	111.6	206.6	90.2	259.5	139.4	110.3	49.2	31.8	11.8	124.8	45.3	23.8	111.4	109.6	13.6	163.8	249.3	166.8	12.3	28.1	35.1	144.5	37.9	149.9	131.2	449.1	376.9	161.6	136.3
AC091633.3	74.9	38	3.4	21	26	5.4	122.4	79	30	8	34.3	18.2	77	11.6	27.1	14.7	65	8.8	11.9	12.5	105.4	48.5	11.1	6.6	18.7	53.3	13.6	10.8	2.5	49.2	2.5	18.3	8.4	15.4	5.8	110.7	75.8	40	19.6	5.1	4.7	106.9	18.2	24.1	6.8	6.6	12.4	56.7	53.8
AC092192.1	54.7	42.6	7.5	193.1	36.7	69.2	195.7	71.3	15.9	36.5	8.3	5.2	93.8	72.5	36.4	74.1	49.9	11.7	90.6	32.3	62.2	64.7	75	59.3	35	61.8	115.3	96.1	8.5	1.5	6.5	10.3	49.6	74.8	9.4	27.4	36.2	7.1	71.9	25.4	59.1	52	20.6	40.3	44	35.2	58.7	17.6	46.6
AC092620.2	292.7	285.8	78.3	196.5	240.6	221.6	107.2	250.5	362.1	217.1	161.6	182.3	230.9	243.5	88.9	51.4	166.4	101.3	112.8	92.4	306.7	69.8	19.6	193.4	142.6	85.8	344	185.5	142.1	2.7	18.6	142.8	74.8	185.4	94.8	296.4	167.9	228.4	55.5	143.8	96.2	176.3	9.2	47.8	240.1	337	131.3	171	89.4
AC092660.1	178.5	461	132.8	100.7	8.1	75.8	140.9	122.1	62.1	117.8	229.3	136.4	83.5	383	121.6	23.8	257.7	19.3	124.6	381.1	58.3	191.2	153.2	133.2	175.6	13.3	347.4	181.7	33.6	184.2	27.3	65.9	120.1	65.6	205.1	31.8	108.4	192.4	175.1	153.6	169.9	40.6	10.6	184.3	115.6	69.3	256.6	416	100.1
AC092667.2	13.5	56.7	23.3	31.2	24.3	99.3	34.6	36.7	113.1	20.3	15.2	31.3	21.3	62.1	10.1	9.4	21	27.4	16.2	32.2	50.3	86.6	19.7	24.2	29.1	42.5	119.7	13.5	11.6	14.9	20.8	43.1	13.8	19.9	28.6	58	30.3	28.9	10.9	23.5	20.8	20.6	16	39.9	11	32.8	91.8	24.3	9.6
AC100830.4	34.5	56.4	35.6	68.6	30.7	132.6	139.3	200.9	71.6	65.8	98	47.2	130.3	152.9	44.9	26.8	162.2	42.1	112.2	58.1	40.3	21.3	53.9	159	65.5	115.4	78.4	46.5	72.6	27.1	44.3	31.5	23.1	53.5	189.8	38.3	42.7	61.3	79.3	17	37.5	55.1	127.1	143.2	96.9	321.4	47.8	146.3	26.3
AC104667.3	55.6	46.4	30.2	48.2	35.7	31.2	71	127.3	26.2	28.5	25.7	29.9	37.2	112.1	25.7	31.1	24.2	39.9	52.6	74.5	185.2	91.2	152	36.4	49.7	36.9	40.4	37.2	29.3	27.2	13.1	117.6	84.4	50.5	32.1	37.9	11.6	36.4	39.1	32.5	40	32.7	21	37	36.8	150.3	39.2	26.4	32.2
AC106801.1	380.8	288.6	231.2	1724.7	282.7	255.6	1057.7	200.2	431.7	358.7	333.7	169.8	431.5	994.4	165.8	377	577.3	314.9	237	860.8	266.2	251	594.3	327.8	877.8	215.7	168.5	241.7	258.8	101.2	319.4	302.9	206.9	517.4	272.6	436.8	449.9	513	282	404	290	834.7	137.4	199.6	201.1	663.4	99.3	667.5	220.1
AC108056.1	10.2	32.9	78.9	21.5	27.4	6.1	176.1	7.5	70.4	20.9	135.1	17.9	27.2	156.6	35.6	66	97.8	12.1	27.7	174.9	14.5	10.5	19.7	14.3	90.6	12.7	7.5	9.1	15	53.1	69.4	13.7	82.4	40.3	60.2	59.8	38.6	51.3	77.9	29	17.2	137.7	6.8	92.5	17.2	64.1	31.1	87.5	20.3
AC112198.1	49.2	17.9	21.4	15.4	9	98.8	36	27	102.3	10.2	70.1	104.6	53.7	11.6	25.7	44.1	91.7	19.9	33.5	149.4	12.7	30.6	87.1	12.1	19.4	10	25.8	60.5	10	85.2	112.2	51.1	12.8	34.9	14.6	243.6	10.4	54.2	96.8	49.8	13.2	7.9	19.6	84.1	20.2	135.2	12.5	16.7	44.7
AC114730.11	20.2	18.7	12.2	28.7	34.3	10.2	315.2	19	28.4	29.1	13.2	9.7	22.8	35.9	12.4	14.5	8.2	6.1	84.6	60.5	33.1	26.7	49.1	16.8	67.4	16.1	22.5	4.8	17.2	13.2	24.4	19.3	62.6	26.4	14.5	28.5	42.7	105.7	25.2	4.8	11.4	21.7	12.7	29.8	9.6	33.2	18.8	26.2	38.7
AC114752.3	75	50.8	78.4	154.8	17.8	17.8	242.7	173.9	127.4	28.8	30.4	101.2	11.6	76.3	60.2	77.2	56.5	38.4	18.5	109.1	37.8	116.5	109.3	24.7	91.1	14.3	100.2	77.5	102	58.4	8.9	87.9	61.9	17.5	119.4	31.4	17.1	166.1	81.5	16.7	8	102.6	27.7	12.5	119.9	44.5	19.6	43.8	117.2
AC124997.1	32.8	11.2	4.4	162.1	41.7	2.2	8.6	73.1	9.2	42.9	22.3	5.5	4.5	5.6	3.6	27	91.2	62.7	49.1	14.4	11.9	36	73.1	9.7	70.2	29.8	7.7	13.3	30.5	10	75.8	5	53.6	72.4	16.2	16.3	53.3	49.7	4.8	11.7	21.3	7.2	2.5	89.8	5	8.3	66.3	42.1	7.7
AC136289.1	91.9	164.9	83.9	188	197.7	82.3	239.5	104.9	36	106.7	93.3	68.5	143.7	216.1	123.1	5.8	48.8	130.3	78.1	209.3	147.3	25.5	14.7	18.1	110.2	57.9	132.7	159.8	221.8	60.2	61.5	85	45.6	114.6	96.7	175.5	75.3	23.6	74.1	63.9	33.3	133.9	6.2	58.4	55.8	201.3	19.8	85.4	83.8
AC139100.3	12.8	20.8	9.6	15.6	38.3	24.6	11.4	10.2	72.2	53.9	19.7	16	27.3	24.9	63.4	7.6	30	61.3	12	16.4	55.7	12	32.2	7.1	22.7	10.3	30.6	30.7	32.3	26.3	3.3	44.1	25.6	49.9	27.3	8.4	27.3	9.4	71.9	3.7	7.7	21.3	9.8	45.8	25.6	62.8	29.7	31.1	18.1
AC141928.1	248.8	140.25	69.55	295.5	355.35	161	272.65	202.15	168.35	198.65	163.05	89	251	111.95	143.85	112.65	171.35	162.7	229.55	253.45	189.1	174.1	199.05	174.4	178.7	167.1	228.3	211.9	90.65	155.4	125.55	261.5	99.95	177.4	154.45	114.65	256.7	159.2	185.7	173.6	93.85	254.2	44.05	59.2	157.4	281.35	110.4	213.9	133.9
AC144652.1	118.9	187.8	68.8	140.1	225.4	66.5	28.1	54.2	70.9	241.2	51.4	110.8	128.7	286.3	54	32.4	35.3	106.1	137.1	43.9	160.8	151.3	107.2	189	114.6	126.7	51.1	43	48.4	42.5	196.9	82.7	191.8	217	190.6	239.9	169.5	54.9	133	134.6	231.7	129.9	120.5	64.2	146.6	41.1	71.8	82	210.7
AC145343.2	109.1	169.1	117.9	215.4	230.8	85.8	181.9	179.9	42.2	126.2	174.8	109.8	150.9	153.5	166	125.1	114.4	31.6	152.9	164.9	136.5	116.5	130.3	92.6	35.7	115.4	54.2	116.5	143.9	109.8	209.4	171.5	73.5	91.3	108.1	191.4	114.7	124.1	135.1	81.2	114.8	41.3	24.1	110.7	51.1	230.7	23.3	121.1	13.5
ACAA1	1008.15	2227.55	1558.4	1607.55	1425.95	1470.45	1285.05	1358.1	2069.1	2097.4	1858.5	1063.1	1589.25	2183.55	1310.65	1969.25	1594.3	2096.85	1251.45	1766	1231.25	1500.55	1753.2	1926.95	1805.35	1755.15	1259.85	1769.6	1888	849.85	1361.85	1330.4	974.4	1565.65	2087.2	1811.8	1432.2	1719.15	1631.45	1935.6	1236.55	1523.65	1534.1	1841.55	1019.65	2316.6	1582.35	1738.7	1217.3
ACAA2	383.866666666667	476.533333333333	770.066666666667	656.166666666667	930.833333333333	2325.23333333333	367.833333333333	429.633333333333	480.2	882.266666666667	550.666666666667	405.466666666667	988.566666666667	648.533333333333	677.466666666667	462	445.7	663.066666666667	475	516.866666666667	1202.46666666667	346.933333333333	354.3	696.4	529.433333333333	498.2	552.6	457.433333333333	746.3	1293.5	471.066666666667	411.5	856.566666666667	479.6	205.1	460.666666666667	508.3	529.6	543.233333333333	729.566666666667	508.733333333333	429.166666666667	151.333333333333	449.766666666667	471.6	452.033333333333	1091.43333333333	416.7	560.433333333333
ACACA	1032.95	652.4	993.65	428.95	125.1	686.05	543.1	1496.95	437.15	501.15	245.5	416.05	686.95	476.3	155.2	719.9	379	752.5	1238.65	645.55	857.55	1165.85	386.1	611.15	295.55	324.85	388.7	524.25	718.05	598.6	924.25	215.1	900.75	442.4	770.75	606.6	377.9	605.5	733.3	435	555.75	510.4	714.65	532.5	424.25	990	561.55	469.55	551.75
ACACB	240.783333333333	623.85	193.516666666667	876.1	447.816666666667	423.083333333333	846.383333333333	231.5	603.1	385.566666666667	638.633333333333	494.683333333333	380.133333333333	1131.35	289.783333333333	410.083333333333	653.883333333333	532.066666666667	471.233333333333	908.933333333333	470.983333333333	261.766666666667	806.133333333333	393.266666666667	691.216666666667	171	489.2	289.816666666667	366.133333333333	288.133333333333	498.55	233.183333333333	278.6	514.866666666667	441.8	753.95	297.5	773.533333333333	297.75	461.666666666667	403.35	706.466666666667	296.7	445.666666666667	325.633333333333	1322.5	445.883333333333	922.35	272.416666666667
ACAD10	126.625	223.7	84.55	170.325	66.2	105.325	341.6	69.95	111.15	64.125	186.725	74.95	166.625	253.325	144.575	116.425	99.925	108.325	104.475	163.15	105.55	69.675	158.075	92.075	120.25	106.6	149.5	177.375	186.325	117.75	112.325	98.025	191.875	122.575	87.05	134.25	159.25	141.775	50.1	179.6	93.275	106.95	142.4	127.95	122.85	286.75	118.05	108.575	122.95
ACAD8	769	762	565.4	1275.4	1155.1	367.7	667.7	545.1	545.6	458.5	779.1	1055.3	1084.8	1084.6	553	869.6	856.8	812.7	838.9	857	921.2	944.9	1128.1	518.1	1254.4	797.8	965.8	630.4	820.2	853.8	1112.8	706.3	587	709.7	634.7	1060	254.7	1301.1	351.2	629	710.8	1099.9	1703.3	979.1	681.8	821	277.3	852.5	678.8
ACAD9	1184.8	694.6	967.6	1191.3	767.5	819.9	1084.8	1244.1	1073	1775	1003.3	832	757.4	1279.2	957.8	1152.1	1341.5	1253.7	906.7	1410.5	1228.3	1463.1	916.2	1011.6	1401.3	800.6	946.2	1062.1	927	1309.7	1116.4	863.1	954.2	1140.5	1036.4	1213.1	861.5	1432.8	983.9	894.3	1239.9	1424.3	1579.6	977.4	967.5	1980.8	1090.3	1295.1	690.2
ACADL	16.55	73.35	20.85	132.65	36.1	20.9	34.35	14.1	24.8	117.25	82.65	286.4	19.25	307.3	47.2	58.75	124.2	78.4	76	101.95	29.95	10.5	249.5	59.3	151.5	8.45	24.25	13.55	37.75	23.55	63.95	31.25	44.75	65.25	92.9	206.7	25.25	149.85	59.75	146.6	12.75	61.2	4.1	17.05	7.85	482.85	96.2	152.7	55.35
ACADM	5554.2	4004.9	2556.3	6194.6	5485.9	2674.6	3586.6	4471.8	3891.9	3082.4	6008.4	5880.5	5047.5	8220.7	4210.5	5187.3	5383.9	5060.2	3979.1	4341.2	3557.8	4847.4	8785	3575.6	5704.4	1728.8	5072.6	3833.6	4500.3	3041.2	7061.3	2701.3	4403.1	4084.4	5488.7	4648.5	2292.4	6788.6	6721.2	6024.7	4754.6	6014.6	2941.7	5094.7	2331.4	6755	2379.3	3746.9	3013.1
ACADS	263.1	959	583.8	591.7	658.4	311.5	1055.5	492.6	629	691.4	809.8	335.4	601.8	628	476	267.9	172.2	474.6	252.8	433.8	475.5	304.7	383.2	398.5	282.2	680.7	367.9	270	496.9	491.2	481.2	490.1	376.5	389.8	314.1	445.4	334.4	568.2	866.7	706.1	449	384.5	540.5	792.9	489.4	1306.2	277.9	454.7	337.2
ACADSB	501.8	629.85	290.3	938	603.95	421.95	456.4	434.4	387.05	397.3	521.45	408.05	469.35	951.7	358.05	637.75	718.5	609.9	258.95	596.75	383.35	747.25	1553.85	510.45	741.75	353.9	495.15	374.7	586.75	264.05	635.3	607.15	497.35	372.45	748.35	361.4	498.6	768.25	1143.1	769.35	731	711.2	446.15	697.2	170.75	900.75	293.55	571.85	1200.15
ACADVL	2628.1	4023.7	3227.4	4338.6	2960.1	2094.5	3441.4	3390.4	3629.2	2157.5	5188.8	2404.7	4132.2	5005.4	2911.5	3816	4183.1	4504.6	4026	4115	2771.6	3825.3	4632.8	3278.7	4296.9	3761.6	4622	2618.5	5267.5	3459.6	3384.1	3199.8	2514.9	3672.5	3626.3	3653.6	2787.3	4708.4	2164.6	3959.9	3797	3359.9	6049.7	3174.8	3409	7025.3	3236.9	5058.6	2898
ACAN	301.775	341.45	259.925	501.625	289.9	180.5	256	223.775	240.6	218.075	212.825	200.025	165.75	366.125	183.525	170.8	207.35	145.2	325.175	380.6	268.95	194.075	324.025	149.675	356.45	155.15	167.95	219.625	76.675	169.25	216.95	203.975	161.35	224.55	168.65	240.025	210.575	320.775	211.35	191.625	331.275	268.35	125.725	182.275	220.125	503.85	146.575	329.275	211.25
ACAP1	105.3	46.8333333333333	50.7666666666667	178.333333333333	88.6666666666667	40.2	56.3666666666667	91.5	87.5	40.6333333333333	132	90.8333333333333	78.7333333333333	167.866666666667	303.2	86.2	260.066666666667	123.166666666667	46.4666666666667	256.533333333333	136.8	72.4333333333333	183.566666666667	74.3333333333333	177.033333333333	71.8	136.7	149.5	119	34.2333333333333	199.4	187.466666666667	100.9	170.9	26.4666666666667	112.033333333333	44.5666666666667	141.433333333333	51.4666666666667	38.1	55.1666666666667	151.366666666667	60.9	188.2	266.666666666667	196.766666666667	72.4	130.266666666667	119.066666666667
ACAP2	944.966666666667	1067.36666666667	1041.46666666667	681.1	1038.73333333333	1127.03333333333	754.3	782.166666666667	1038.5	1461.63333333333	971.666666666667	1088.36666666667	1205.56666666667	789.8	1280.9	1197.66666666667	927.266666666667	1211.13333333333	635.966666666667	873.233333333333	1006.3	1789.4	929.6	959.3	786.633333333333	2071.36666666667	1138.13333333333	1127.73333333333	866.466666666667	1393	1011.86666666667	1032.33333333333	1287.6	928.133333333333	915.866666666667	1010.1	972.333333333333	1054.03333333333	1311.6	1322	1199.16666666667	1104.96666666667	954.9	1202.16666666667	1304.2	628.6	1239.63333333333	979.033333333333	975.466666666667
ACAP3	245.75	485.45	209.9	451.15	384.5	142.35	284.6	200.45	182.2	208.7	323.6	255.2	274.35	232	212.45	223.75	261.5	121.8	253.45	335.45	388.85	152.65	148.5	203.55	411.5	246.9	284.2	366.45	378.6	235.55	346.5	218.85	125.05	256.2	65.15	260.05	51.85	234.95	369.4	203.55	406.55	301.5	173.35	270.35	384.5	363.9	259.7	315.05	344.5
ACAT1	1580.86666666667	669.4	650.133333333333	2556.26666666667	732.566666666667	573.333333333333	831.666666666667	1989.76666666667	685.266666666667	851.666666666667	926.366666666667	1192.56666666667	996.4	2952.03333333333	762.266666666667	1496.16666666667	1706.36666666667	1383.7	638.866666666667	1904.86666666667	797.833333333333	683.9	4028	924.6	1649.4	778.133333333333	913.366666666667	803.8	852.733333333333	748.666666666667	1512.36666666667	1284.76666666667	998.166666666667	1051.06666666667	1025.03333333333	953.533333333333	316.866666666667	1706.63333333333	1471.33333333333	1091.93333333333	749.5	1687.83333333333	1620.73333333333	1053.23333333333	840.266666666667	4306.3	568.866666666667	1245.33333333333	923.133333333333
ACAT2	1093.1	1245.7	2595.6	760.4	1182.5	1834.8	1263.5	890.9	865.4	1658.2	809.7	829	1601	1305.9	1050.9	1561.8	819.7	1728.7	1825.8	835.9	1001.3	1600.9	792.5	1303.6	717.4	895.4	769.4	1031.3	1742.4	966.4	1071.1	1154.7	1524.2	1224.6	1348.8	1468.5	2244.1	997.7	1379	1095.9	1474.8	1163.6	905.5	991.7	839.4	934.9	1273.3	1381.4	2092.1
ACBD3	1647	2074.9	2213	1757.55	2082.7	2066.55	2622	1583.85	2899.85	1233.8	1802.95	2127.2	2343.15	1781.6	1717.8	2284.15	1776.25	2373.3	1649.35	1763.05	1559.15	3373.3	1819.9	2403.05	1849.8	1665.05	2367.45	2276.65	2515.2	1944.7	2428.85	1954.05	2113.45	2345.4	2723.6	2478.75	2606.7	2132.9	2221.45	2563.25	1816.05	2110.55	1916.6	2122.5	2251.2	1329.25	2854.9	1954.15	2052.45
ACBD4	272.5	454.8	248.6	103.8	714.7	293.8	293.8	354.1	675	381.3	517.1	409	510.4	345.5	251.8	267.2	323.8	119.6	301.4	107.1	571.4	441.5	655.8	403.9	133.4	144.1	448.7	293.3	345	482.1	195.4	459.2	389.9	556.4	727.9	732.1	453.8	398.9	33.3	507.4	522.7	223.3	417.3	537.6	305.1	703.8	589.6	651.3	277.8
ACBD5	2025	2820.7	1620.75	1458.9	2151.25	2570.8	2403.35	1700.75	2055.5	3852.9	2081.75	1418.35	3165.45	1994.25	1913.4	2667.1	1726.15	2431.35	1412.95	1856.9	2185.2	3577.15	2562.35	2423.7	1713.35	3734.95	2227.75	3273.85	2829.25	2728.1	2478.35	2369.85	2335	1679.95	2673.35	2307.7	3330.9	2484.65	5058.95	2773.9	2696.15	2159.8	2193.9	2781.15	1693.75	1970	3372.7	1624.2	4373.3
ACBD6	772	523.3	733.6	403.4	525	558.1	718.5	1016.5	365.8	507.2	482.7	670.5	718.7	535.6	929.8	669.9	586.9	584.4	1073.9	528.6	888	802.9	500.4	631	548.3	611	656	807.7	531.2	735.7	741.4	758.4	944.3	758.9	621.4	545.4	628.4	716	2074	651.3	881	512.8	1151.8	562.5	561.3	624.6	898.1	506.9	1286.2
ACCS	16.1	47.7	120.5	92	76	32.9	25.8	226.7	30.1	35.9	95.8	13	32	18	375	211.3	150.7	47.2	51.9	84.4	245.3	21.1	37.1	43.7	61.8	79.7	358.6	19	114.6	311.4	243.1	42.8	34.2	143.6	34.3	143.4	21.5	182.3	197.9	37.5	10.4	177.3	41.3	174.5	210.9	389.9	55.7	266.1	45.4
ACD	936.5	372.9	723	203.1	469	463.9	538.2	729.8	186.5	570	543.5	453	615.9	84.9	601	199.6	407.1	355.6	559.4	250.6	659.5	420.5	110.1	260.9	31.4	639.8	326.8	564.3	316.7	267.5	397.8	816.3	960.6	513.2	512	273.5	634.3	347.3	801.4	393.6	557.4	358.3	755.1	304.9	374.9	431.3	486.7	198.1	376.1
ACE	177.75	304.8	111.9	87.45	381.35	81.25	42.85	62.8	152.6	74.85	694.65	81.5	80.9	130.75	261.8	175.4	179.35	79.5	205.15	154.15	466	165.4	94.45	170.05	191.8	170.5	116.05	58.6	196.25	219.6	155.25	94.5	42.15	200.4	261.55	262.3	139.2	285.1	50.55	1099.25	236.7	94.7	18.1	1381.3	125.9	170.9	165.05	186.75	100.7
ACE2	101.3	5025.15	219.5	502.55	1824	17.2	382.4	123.55	1626.6	409.45	2739.65	132.6	839.35	234.7	1095.8	2404.55	242.95	2188.3	185.8	324.3	314.7	207.6	349.7	1290.05	332.95	185.85	976.85	110.45	6737.8	926	728.4	373.1	220.7	694.65	368.15	1124.45	394.95	423.4	2044.6	4668	959.2	859.45	181.35	5324.9	242.25	268	1133.55	526.55	226.45
ACER1	12.7	28.3	78.2	22.5	24	12.6	254.6	22.5	25.5	28.3	16.2	15	24.2	19.2	31.9	9.4	12.8	13.3	11.7	110.1	13.5	23.5	23.6	18.5	16.1	10.4	23.2	32.7	14	10.4	12.2	13.6	12.4	17.5	19.2	17.6	14.6	38.1	13.3	19.2	14.5	15.4	13.7	23.7	15.7	272.8	42.5	18.4	9.9
ACER3	574.883333333333	615.433333333333	511.366666666667	464.516666666667	1090.9	611.216666666667	416.833333333333	526.666666666667	514.666666666667	507.816666666667	467.766666666667	678.166666666667	659.75	485.483333333333	434.383333333333	717.933333333333	547.316666666667	695.116666666667	738.733333333333	482.95	561.25	385.716666666667	496.6	658.65	518.233333333333	502.35	596.916666666667	476.683333333333	517.383333333333	750.75	536.683333333333	855.966666666667	395.183333333333	584.1	538.216666666667	500.883333333333	769.783333333333	526.316666666667	809.7	540.683333333333	1081.05	473.05	559	567.616666666667	810.833333333333	418.466666666667	746.7	460.8	484.366666666667
ACHE	67.8666666666667	111.366666666667	71.2333333333333	163.166666666667	128.866666666667	57.6333333333333	61	151.733333333333	160.7	173.366666666667	56.1333333333333	69.8666666666667	92.5666666666667	127.5	26.4	12.3333333333333	139.9	85.5666666666667	39.1666666666667	105.666666666667	108.3	261.5	87.4	124.433333333333	121.633333333333	285.766666666667	88.1666666666667	100.066666666667	103.1	57.2666666666667	150.6	93.7333333333333	60.7333333333333	86.2666666666667	44.6	100.633333333333	83.7666666666667	45.1	49.3333333333333	82.3	39.2	94.8333333333333	29	109.033333333333	43.5666666666667	192.066666666667	69.4333333333333	105.7	77.0666666666667
ACIN1	897.9	956.6	1109.8	860.9	832.9	670.6	1889.5	991.7	678.2	683.7	1041.5	679.2	793.2	519.7	918.6	844	1068.2	937.3	830	1166.7	940.2	871.3	454.4	764.6	743.5	950	859.1	946.9	597.3	743.7	944.2	1004.9	826.6	1220.4	589.4	1423	418.7	901.6	658	735.4	670.1	1068.6	820.9	758.2	1284.1	1553.4	767.5	1030.6	698.2
ACKR1	57	306.1	168.2	529.9	442.3	860.6	472.5	181.6	550.7	377.4	1350.3	943.5	963.7	368.9	1496.6	469.9	1855.4	398.2	207.6	828.3	653.2	58.5	268.8	630.8	656.4	43.6	784.7	425	411.7	795	400.6	261.5	433.4	644.9	37.5	696.1	14.2	438.4	81.7	366	95.4	1253.9	86.1	650.2	344.1	346.1	92.3	1374.9	383.4
ACKR2	157.5	97.0333333333333	98.1666666666667	235.866666666667	220.6	112.8	315.166666666667	180.033333333333	173.066666666667	90.9333333333333	175.966666666667	129.366666666667	116.933333333333	156.266666666667	105	115.566666666667	121.933333333333	133.566666666667	164.933333333333	123	169.366666666667	97.9666666666667	233.433333333333	125.6	108.233333333333	85.8333333333333	187.233333333333	121	116.266666666667	104	138.1	111.1	108.466666666667	127.766666666667	142.9	148.233333333333	194.433333333333	60.6333333333333	72.0333333333333	133.766666666667	85	225	71.5666666666667	93.9	109.033333333333	285.4	115.833333333333	97.2	111.633333333333
ACKR3	193.15	141.25	1946.45	212.2	141.8	989.3	354.35	318.7	97.25	159	489.7	520.25	133.55	169.55	813.6	288.15	380.65	219.25	300.15	167.7	107.7	165.2	210.35	519.95	658.5	141.15	172.25	138.4	251.95	466.95	313.15	409.5	688.3	393.85	242.4	274.95	331.8	240.15	487.4	236.75	428.8	678.6	148.55	455.85	301.15	292.1	190.1	629.2	434.15
ACKR4	720	1771.3	954.2	1176.3	651.6	299.3	2435.9	171.5	3214.4	449.1	1139.5	158.6	774.4	894	771.2	2346.8	1234.5	1955.7	215.7	1198	557	571.4	1136.6	1141.5	1482.8	258.7	1652	850.3	1926.1	513.5	1676.7	1072.5	230.9	1559.8	1001.3	1809.3	1126.3	1929.6	15.2	1408.2	656.4	1835.2	1590.2	2857.6	1097.9	576.8	373.5	1376.3	546.9
ACLY	1866.16666666667	1262.06666666667	2175.86666666667	1332.56666666667	1830.2	1800.66666666667	1148.83333333333	1748.1	1234.43333333333	2137.96666666667	1399	2491.66666666667	1992.1	1560.56666666667	1303.33333333333	2013.6	1563.9	1962.23333333333	1652.5	1348.86666666667	2139	1722.73333333333	1360.23333333333	1605.53333333333	1260.9	2251.16666666667	1526.6	2034.1	1851.16666666667	1684.83333333333	1581.4	1310.16666666667	3497.4	1529.66666666667	2062.8	1518.7	2372.86666666667	1636.03333333333	2868.3	1966.03333333333	2059.1	1791.4	2650.06666666667	1488.5	1732.13333333333	1777.33333333333	2099.73333333333	1383.8	2444.16666666667
ACMSD	66.5	35.2	54.3	43.1	87.7	13.2	100.7	100.2	72.1	73.3	139.1	7.6	6.2	98.9	164.7	87	11.4	85	84.3	103.1	78.3	4.4	80	71.5	93.4	24.8	59.5	96	204.9	106.2	104.8	113.3	175.7	8.4	71.7	108.1	182.8	79.2	55.2	93.8	26.6	13.2	34.7	78.8	3.3	44.6	106.1	41.5	55.7
ACN9	1864.1	956.2	510.8	1409.6	972	834.7	723	1334.5	812.1	1208.3	854.5	1177.5	1393.7	1689.5	914.3	1248.6	786.7	1296.3	1483	1134.2	1258.4	2486.8	1474.1	1204.1	1330.9	2326.8	818.4	1349.8	1289.4	283.9	928.8	822.2	902	1173.4	2051.1	805.8	859.4	1549.1	703.1	918.2	1067.3	1378.7	1814.7	1248.4	543.7	634	1133	1134.2	1189.7
ACO1	581.3	1255.5	812.15	1353.3	1290.45	861.85	1291.3	658.5	1255.2	913.15	1272.5	881.65	822	1748.8	701.75	1545.7	1446.25	1408.25	1673.75	1835.35	1076.8	1496.4	1703.25	1046.35	2092.35	1059.65	1168.35	838.9	1453.4	582.45	1263.4	1059.7	749.4	1156.7	1225.75	1708.5	780.7	1875.2	1371.9	1335.25	1535.6	1331.55	1162.25	1536.9	699.55	1298.6	836.15	1416.15	686.05
ACO2	1163.45	3051.05	1305.55	3392.85	1843.3	883.5	2559.5	1961.15	2051.75	1819.4	2118.35	1924.75	1872.45	3405.3	1194.6	2623.9	1422	2249.45	1394.2	3644.3	1074.4	1914.6	4721.05	1398.65	3351.6	1784.35	1820.7	2638.85	3423.8	1093.75	2137.05	1526.35	2005.35	2140.45	2110.45	1775.25	783.95	3044.55	1475.55	2993.5	2492.6	1907.15	3525.65	3257.05	1454.55	3684.95	1217	2137.1	2386.6
ACOT11	61.35	408.825	89.425	175.675	136.9	60.45	454.475	64.925	205.825	155.725	234.075	86.875	293.575	172.925	101.625	228.85	135.8	301.05	135.2	176.175	253.85	96.4	155.225	191.75	199.95	206.975	225.175	265.15	417.5	278.875	166.75	83.075	172.625	155.125	49.8	216.75	191.175	140.5	245.775	258.125	163.175	135.675	179.225	217.925	108.575	251.35	176.625	150.85	86.825
ACOT12	20.9	103.2	87	35.4	17.2	40.3	173.1	7.5	12.3	45.3	68.5	55.1	37.8	41.3	26.4	18.4	50.6	4.3	45	46.7	175.9	17.5	25.7	48.4	65.7	28.2	38.1	71.2	56.5	7.2	28.3	97.8	2.5	42.6	69	23.2	68.5	120	2.1	79	16.8	21	74.7	6.8	7.9	47.2	103.1	57.8	27.4
ACOT13	875.7	999	1369.1	1302.8	902.4	1613	1917	1464.1	1623.6	1426.1	692.2	1188.3	883	1735	902.1	712.8	903.1	755.3	823.3	832.6	869	1105.7	1146.2	1162.6	1412.4	914.5	897.1	668.2	1120.8	628	938.5	1120.6	1276.6	959.5	1474.4	1251	1428.6	1050.1	1995.3	1115.4	1999.5	1533.3	2232.7	1186.4	647	1052.5	1531.3	1323.3	1366.9
ACOT4	311.8	529.1	160.6	302	273.2	176.4	615.9	214.8	713.3	530.9	367.5	448.9	476.4	220.8	208.1	277	122.7	261.3	711.6	412.4	174.1	620.1	302.7	450.8	364.1	331.7	248.1	365.1	457.4	534.6	329.8	240.1	311.4	306.3	331.9	250.4	551.8	247.2	388.8	674.5	183.7	268.6	100.2	378.9	207.8	392.1	784.9	263	353.9
ACOT6	15.4	27.9	8.7	19.4	20.5	6.6	15.3	20	21.7	10.3	14.6	5.2	20.3	19	13.9	10.3	9.1	18.7	50.6	14.7	10.6	15	31	13.3	9.6	7.4	30.8	20	13.2	13.5	130.2	18.4	25.4	21.8	10.1	17.2	17.1	11.2	11.3	13.9	5	17.1	6.5	15.2	12.4	117.1	12.4	19.4	11
ACOT7	1244.5	656.45	1061.75	268.6	1746.8	357.8	520.85	908.55	317.65	856.2	608.4	695.9	1013	299.15	628.35	899.35	381.85	987.65	747.45	338.15	1050.4	348.45	275.65	469.45	339.3	2508.7	407.55	870.8	1023.4	757.35	664.7	1066.45	867.35	763.2	220.3	257.3	544.9	230.35	1722.2	610	1130.75	278.75	1423.85	963.6	1129.7	428.8	307.35	335	1507.85
ACOT8	285.55	649.15	296.3	508.85	426.85	389.75	603.65	426.2	528.2	506.9	412.5	331.9	737.15	506.65	541.75	420.65	313.3	336.95	762.9	427	565.85	521.05	447.85	329.35	499.7	523.5	358.5	563.4	726.5	861.75	477.75	288.85	808.6	411.45	468.1	477.4	483.45	443.4	799.5	588.9	464.85	389.85	468.25	562.9	347.45	833.1	354.15	426.4	760.5
ACOT9	1833.5	768.6	1100.8	519.9	918.7	1467.6	552.6	1724.6	192.6	666	646.1	1095.9	2603.2	553.4	1123.9	1013.2	830	949.7	1143.2	1030.1	574.4	1502.2	409.8	1218.9	252.3	818.5	907	846.5	1257	1365.6	893	1588.3	1090.2	693.2	1336.2	697.4	1273.3	704.2	2167.5	1358.1	620.4	861	1907.6	800	1102	805.8	1067.3	623.3	1129.9
ACOX1	428.98	1178.86	457.7	713.52	723.18	549.34	958.5	593.8	1013.56	499.1	901.78	1266.22	853.04	665.18	689.18	961.54	533.48	1043.54	897.16	743.7	744.8	1063.44	765.76	673.3	756.02	451.9	869.6	1099.82	1386.14	705.06	823.32	396.78	391.14	793.34	581.14	554.16	590.72	717.26	671.4	2093.9	610.88	560.88	691.48	1138.28	401.7	586.94	708.62	548.2	559.12
ACOX2	203.7	741.5	268.3	152.9	840.3	373.7	514.1	145.7	302.3	268	1116.7	242.8	448.9	102.8	600.8	269.2	365.6	521.4	190.4	69.7	523.3	160.5	300.4	388.5	160.7	229.7	628.7	159.7	585.5	525.1	214.1	236.4	621.5	360.7	44.6	205.9	974.7	273.8	401	885.9	1145.3	183.2	111.3	752.5	180.4	72.4	472.6	315	185.6
ACOX3	349.3	669.6	260.2	571	280.95	383.5	646.65	200.4	622.45	229.9	342.05	305.85	315.8	642.5	239	480.9	419.05	397.25	392.55	466.1	298.5	372.55	708.5	355.85	566	325	345.55	452.4	569.4	543.7	494.65	315.5	233.7	513.15	230.25	432.8	374.9	598.6	279.1	521.1	314.45	527.4	368.15	647.1	482.7	491.35	403.55	495.55	278.2
ACOXL	71.65	85.7	90.8	37.7	150.4	42.65	69.95	131.05	68.2	92.5	81.8	91.75	94.3	63.4	84.05	102.4	87.65	56.65	97.5	122	119.65	111.55	82	47.05	76.55	40.75	80.2	127.2	67.65	94.55	82.25	83.5	83.4	103.85	125.05	197.3	107	123.45	64.2	58.15	49	133.65	53.45	70.85	68.7	144.45	54.4	117.25	64.85
ACP1	1703.175	1070.225	1202.525	1295.3	1479.45	918.15	1063.2	1524.35	1026.8	1863.875	1255.5	1252.025	1677.475	1579.725	1035.6	1197.15	1420.2	1441.45	1634.075	1051.9	1433.2	2527.7	1719.075	1518.65	1330.375	2303.05	1191.7	1355.175	1371.8	1552.65	1351.4	1412.8	1842.475	1285.475	1595.525	1095.575	1298.55	1429.8	1995.4	1303.1	2035.2	1323.7	1806.325	1298.6	1200.35	1295.375	1421.225	1171.575	2049.6
ACP2	1678	1593.4	1521.7	1932.8	1076.8	1608.4	1699.1	1273.2	1599.9	1533.5	1546.2	1745.9	978.9	1334.2	1011.9	1046.3	1368	1276.9	3229.8	1873.4	1042.2	878.4	1402.1	1506.2	1792	943.6	1123.3	923.1	1358.5	1297.7	777	1955.3	1083.3	901.8	1821.2	1362.8	1191	1356.4	1388.2	1250.8	1487.2	1580.2	1191.3	1197.6	1451.8	1796.6	1742.7	1555.4	1309.6
ACP5	1856.9	513.5	750.9	599.4	686.5	1157.6	257.8	1062.6	710	1115.3	592.4	1774.5	505.6	705.6	1285.9	525.8	630.6	577.7	527	584.1	351.8	510.9	830.5	1128.5	874.2	576.9	565.6	658.2	500.4	903.5	754	3072.5	1183.3	750.3	490.9	594.6	664.8	742.1	310.4	541.4	866.5	656.5	1041.1	924.4	3703.2	457.4	466.4	966	925.5
ACP6	608.2	557.3	574.05	486.7	492.35	295.5	333.6	748.5	514.85	527.55	525.05	598.25	598.4	735.85	567.1	575.5	453.15	707.2	402.9	465.05	787.6	724.7	782.75	620.15	420	393.65	382.2	758.7	527.15	605.95	582.85	479.25	466.7	367.3	893.8	425.75	621.15	523.45	625.05	538.15	691.45	705.05	1134.25	542.05	714.1	770.5	960	597.95	954.75
ACPP	29.5	343.133333333333	55.2	189.833333333333	130.833333333333	47.2333333333333	254.266666666667	53.7666666666667	110.066666666667	718.1	107.166666666667	82.2666666666667	156.3	95.6333333333333	92.2333333333333	207.533333333333	141.666666666667	222.5	112.133333333333	164.466666666667	122.7	39.9666666666667	118.033333333333	357.2	228.9	305.533333333333	111.566666666667	191.266666666667	172	371.233333333333	185.366666666667	308.566666666667	89.4666666666667	220.9	536.1	130.3	91.0666666666667	126.3	43.2	32.0666666666667	109.566666666667	194.5	200.633333333333	220	155.133333333333	158.4	83.6	176.833333333333	122
ACPT	319.5	386.2	170.9	1283.1	295.4	178.3	1653.2	201.6	319.2	188.3	390.3	181.2	269	380.6	68.4	686.6	467.2	465.7	107.3	873.5	343.5	251.8	1144.7	21.4	1256.7	140	406.8	364.2	288.8	285.3	603.8	212.9	302.4	432.4	162.8	410	255	847.5	240	396.2	114.5	563.8	148.3	463.5	206.2	545.3	52.7	489.7	211
ACR	36.9	61.1	13.6	132.7	34.5	11.2	65.7	16.4	37.1	109.8	106.9	15.2	71.3	203.9	27.8	14.3	48.5	98.7	30.3	31.4	37.7	7.9	79.4	19.1	136	102.1	115.3	30.4	12.2	100.3	21.8	10.6	23.9	133.2	114.4	48.1	34.3	125.7	193.3	21.7	113.1	99.4	6.3	42.4	8.8	104.2	105.6	190.7	12.4
ACRBP	86.5666666666667	188.433333333333	37.5666666666667	119.766666666667	163	123.466666666667	139.866666666667	165.533333333333	74.9666666666667	260.766666666667	146.1	24.3666666666667	254.7	133.6	91.6333333333333	92.3	35.3333333333333	74.3333333333333	89.3333333333333	140.9	115.366666666667	91.0333333333333	211.7	64.2333333333333	157.933333333333	62.4666666666667	120.066666666667	99.2	67.5	100.733333333333	127.5	148.766666666667	70.5666666666667	95.0333333333333	125.766666666667	96.7666666666667	440.533333333333	130.733333333333	71.8	104.066666666667	24.4333333333333	84.5333333333333	71	130.833333333333	45.5333333333333	180.4	146.5	35.5666666666667	101.4
ACRC	94.7	172.6	42.4	144.4	104.5	22.7	278.8	47.1	172.3	90.7	116.1	85.8	119.9	225.6	20	98.7	164.7	184.1	354.4	194.4	158.4	125.6	21.5	31.8	21.7	58.8	173.1	191.9	101.4	115.5	130.4	92.9	158	151.7	64	199.1	27.2	130	54	156	108.3	175.4	71.1	65.9	154	237.8	179.3	92.4	153.8
ACRV1	259.45	352.916666666667	200.816666666667	429.366666666667	299.8	172.65	348.766666666667	209.05	304.966666666667	172.983333333333	243.116666666667	204.566666666667	194.416666666667	229.416666666667	203.5	161.866666666667	194.4	164.733333333333	252.933333333333	327.35	276.716666666667	151	140.566666666667	154.8	306.4	163.633333333333	214.133333333333	201.95	147.333333333333	213.883333333333	139.866666666667	232.866666666667	143.483333333333	272.716666666667	256.9	217.2	244.716666666667	202.066666666667	119.55	231.166666666667	239.733333333333	295.083333333333	89.8333333333333	238.183333333333	161.666666666667	200.65	155.683333333333	297.933333333333	169.016666666667
ACSBG1	13.35	192.95	77.55	148.8	34.55	74.75	54.95	29.5	87.1	108.35	20.05	56.35	35.45	33.25	33.1	52.75	31.65	61.3	24.1	45.3	27.65	8.1	74.5	74.95	33.1	52.35	16.7	26.25	60.1	49.2	77.95	26.35	54.15	105.5	64.75	29.85	29.05	78.55	20.4	33.4	18.9	35.1	22.6	20.1	30.9	216.15	46.05	67.45	18.7
ACSBG2	147	183.3	77.1	310.9	122.4	57.9	368.5	56.8	62.4	144.7	269.4	244.5	182	321.7	125.6	29.6	178.4	156	178.2	207.2	285.1	24.7	200.9	103	79.2	115.1	194.3	84.7	135.9	34.4	141.6	128.9	143.4	214.9	38.1	150.8	33.2	147.6	145.9	70.5	169.5	285.1	40.6	170.3	191.1	268.6	213.9	139.4	148.4
ACSF2	167.5	488	236.6	365.1	291.7	404.1	698.1	270	612.2	313.3	693.7	201.3	601.5	542.4	285.9	376.2	463.7	206.8	624.7	563.1	414.6	233.4	855.3	217.2	392.9	414.4	691.6	356.9	465	418.5	366.8	465.3	531.5	349.7	204.3	652.8	210.1	661.1	1831.4	695.8	236.2	406.6	344.4	653.5	484.1	1047.9	279.2	538.6	121.7
ACSF3	114.5	151.666666666667	52.9333333333333	162.133333333333	127.833333333333	76.3666666666667	223.3	149.6	169.866666666667	133.133333333333	182.3	132.9	161.5	49.2333333333333	151.4	53.2666666666667	52.4666666666667	90.8333333333333	62.2666666666667	152.333333333333	253.866666666667	104.8	159.3	120.133333333333	125.133333333333	87.4333333333333	225.233333333333	109.5	61.3333333333333	70.4	144.533333333333	159.5	130.433333333333	102.5	117.4	196.833333333333	59.2333333333333	124.4	228.3	147.466666666667	108.7	135.8	70.3333333333333	113.1	162.666666666667	157.466666666667	108.633333333333	81.1333333333333	147.9
ACSL1	2041.6	1196.4	2241.05	2527.2	563.2	1528.2	1992.95	2438.05	1585.2	1624.1	1790.35	2010.95	2239.5	3683.05	1183.55	2454.2	1787	2283.4	1626.9	1677.95	1038.85	3932.8	3109.15	1515.1	2081.8	784.05	1904.45	1000.1	2248.2	862.7	1868.6	1601.85	1991	1827.1	3271.25	1577.6	621.05	2399.9	2180.7	1712.75	1995.2	1692.1	1217.9	1580.1	1325.2	3122.3	1902.7	1912.45	1805.8
ACSL3	1490.66666666667	2689.3	2923.7	5061.63333333333	1716.1	2184.63333333333	3041.7	1624.36666666667	2412.1	1460.36666666667	1977.5	1833.1	1867	5012.76666666667	1582.46666666667	3657.23333333333	4717.83333333333	3617.83333333333	3680.16666666667	3969.2	2005.9	3154.6	5413.53333333333	1483.9	3478.5	1907.06666666667	2183.93333333333	2144.7	2416	1956.7	3593.06666666667	1970.26666666667	1356.46666666667	2335.4	3535.83333333333	3978.06666666667	2615	4056.03333333333	2222.63333333333	2880.2	2118.33333333333	3329.1	1961.43333333333	2444.43333333333	1963.76666666667	5483.9	2243.43333333333	3346.36666666667	2290.56666666667
ACSL4	680.433333333333	337.166666666667	956.633333333333	518	428.1	529.4	227.366666666667	609.866666666667	338.133333333333	331.933333333333	488.566666666667	879.3	345.9	540.133333333333	842.166666666667	464.4	810.866666666667	468.233333333333	769.266666666667	614.4	360.266666666667	506.633333333333	753.566666666667	485.1	556.233333333333	193.3	475.866666666667	710.333333333333	442.366666666667	986.766666666667	488.566666666667	785.166666666667	629.666666666667	571.033333333333	1653.83333333333	462.366666666667	503.966666666667	922.733333333333	991.1	536.066666666667	628.6	709.866666666667	475.566666666667	483	669.633333333333	667.966666666667	363.2	603.566666666667	678.766666666667
ACSL5	2118.7	6697.25	1513.6	2040.7	7206.95	1672.5	2725.05	793.45	4636.8	3486.8	7646.7	562.6	6755.25	1663.95	3899.15	7200.7	1762.8	6543.8	1700.6	1767.25	3627.95	2033.7	1856	3231.45	2601.7	5687.75	4381.6	5365.25	8084.5	3026.7	3952.9	4687.4	1440.05	3772.5	2630.55	2082.1	6386.85	2378.65	12805.45	10734.25	3385.65	2519.7	5178.35	9892.15	2591.8	876.6	4291.25	2707.85	6448.75
ACSL6	53.2	130.14	69.66	153.52	109.46	73.4	274.3	51.44	82.28	93.74	182.88	89.72	99.68	129.86	112.46	70.94	113.78	65.2	124.98	145.04	93.22	68.52	207.16	55.78	112.5	33.76	102.88	87	60.48	68.6	54.98	76.22	46.88	79.6	115.62	85.78	114.52	97.7	179.02	87.22	92.04	94.24	49.2	160.42	57.4	191.86	97.28	90.72	84.32
ACSM1	16.9	158.8	20.6	41.4	40.1	20.9	74.65	27.65	68.7	18.35	29.7	14.65	25.1	36.15	17.8	16.5	24.4	42.1	26.9	17.45	30.65	7.9	80.35	67.95	24.95	10.2	81.3	32.15	44.3	8.95	49.8	79.25	17.65	29.25	26.75	87.1	14.5	34.25	22.55	21.95	39.75	16	11.75	80.35	22.35	48.85	28.55	50.65	27.7
ACSM2A	12.25	41	52	12.95	21	11.75	149.3	48.65	34.4	30.7	68.35	15.15	19.2	16.5	36.7	22.4	33.1	17.95	21.1	23.45	23.9	5.05	11.65	14.25	18.2	7.8	43.05	6.7	56.6	6.25	11.45	44.45	48.3	16.25	37.35	42.4	51.35	33.55	48.75	15.2	16.8	21.3	4.95	35.9	9.1	84.25	34.8	20.5	12.65
ACSM2B	13.5	103.4	6.4	32	54.8	15.3	88.1	22.5	17.7	11.7	70.8	12.9	13.6	31.4	48.1	3.6	149.2	80.7	11.6	31.4	107.7	10.7	195.8	28.8	107	2.9	56.2	20.4	42.2	7.7	38.2	14.3	43.3	76.9	7.1	19.9	107.1	19.3	5.4	141.8	29.8	77.9	41.4	13.2	16.7	313.7	10.2	25.8	13.5
ACSM3	22.9	197.05	44.2	1052.15	433.95	159.1	637.7	83.4	286.3	84.05	466.9	256.4	495.05	1685.95	236.45	622	707.15	643.05	247.85	521.2	524.85	579.9	1691.8	125.85	973.5	166.05	459	606.85	281.55	617.35	855.7	44.75	244.35	355.95	148.8	539.2	138.45	828.35	515.3	303.25	179.45	633.35	690.1	352.2	289.95	824.1	49.6	523.95	153.6
ACSM5	127.366666666667	123.733333333333	42.2666666666667	210.933333333333	105.666666666667	55	159.033333333333	149.9	164.666666666667	52.9666666666667	132.366666666667	138.066666666667	161.033333333333	244.833333333333	32.4666666666667	108.266666666667	197.733333333333	70.7333333333333	101.566666666667	275.166666666667	141.166666666667	79.2333333333333	236.866666666667	47.3	262.6	50.6666666666667	110.6	149.9	93.1666666666667	58.4666666666667	84.2333333333333	194.966666666667	97.7666666666667	173.933333333333	102.033333333333	139.733333333333	188	209.3	109.766666666667	143.7	138.566666666667	172.6	59.8333333333333	64.5333333333333	139.7	357.933333333333	104.1	223.466666666667	93.4666666666667
ACSS1	144	186.32	63.1	312.08	144.08	96.82	214.16	79	236.38	194.92	220.4	142.08	291.66	447.24	76.76	184.06	230.38	162.86	230.86	322.76	219.8	126.66	329.68	187.24	317.08	111.02	207.16	188.44	166.9	207.14	182.92	84.52	134.02	258.44	242.86	234.9	146.76	267.36	224.94	119.66	138.64	248.12	105.9	106.08	121.42	385.62	159.68	282.64	185.98
ACSS2	549.1	3656.6	1296.2	1771	2286	1354.2	3047.8	519.9	2158.2	3421.2	2397.1	1819.1	2124	1680.2	1032.1	2150.4	1183.6	2800.2	2445.6	1624	1789.8	1193.8	1664.8	1744.7	2163.2	5345.2	1693.9	1492	3222.2	2058.8	2561.1	1468.3	829.6	1728.6	850.6	1549.6	2449.1	2176.4	1421.4	2292.5	3569.1	1415.4	1396.9	2422.2	1370.3	1697	2661.5	2326.6	1686.1
ACSS3	90	122.7	172.6	277.8	70.95	214.6	231.6	129.25	138.3	132.45	192.2	281.1	133.05	397.2	308.85	144.85	280.7	136.55	173.65	198.65	155	159.55	333.8	113.65	231.15	100.95	220.2	163.55	131.15	117.55	159.7	120.45	326.45	274.95	143.7	197.35	109.05	309.25	104.25	158.65	128.2	336.7	33.7	192.25	127.5	99.35	111.65	292.05	84.9
ACTA1	27.5	134.4	145.1	201.2	163.7	80.5	95.1	19.2	83.1	22.8	101.6	89.4	39.8	74	29.1	112.3	85.1	101.9	126.2	178.6	129.5	49.5	60.7	48.7	171.8	37.6	57.4	85	25.4	118.2	116.5	143.4	26.7	103.9	132.8	165.8	9.4	43.1	53.8	184.9	48.6	77.8	14	24.8	33.5	140.1	105.8	86.9	67.4
ACTA2	3425.75	5844.45	8177.1	4013.95	4354.65	14081.5	3106.3	3142.8	3623.75	1942.6	5251.5	10692.75	5100.8	4009.8	11043.45	4095.15	6296.75	4388.05	6610.4	3881.05	4997.25	4893.2	3752.4	5273	4495.35	2536.1	5073.15	7026.25	6135.4	6589.4	3914.1	5857.6	4094	6110.05	2239.25	4229.35	2380.4	4189.85	6790.2	4921.1	3139.7	4526.95	1049.15	5544.1	4640.15	5929.05	2357.35	6062.15	2323.95
ACTA2-AS1	91.2	303.7	153.2	242.2	135.7	95.3	120.6	104.3	51.7	132.5	220.7	126.3	257	363.7	11.4	63.8	124.6	106.5	123.3	125.3	127.7	108.4	378.7	55.5	137.4	80.4	245.3	81.4	115.4	75.6	24.6	156.5	145.9	194.7	87.9	258.6	201.3	117	113.1	286.6	86.5	55.2	113.7	129	132.1	520.2	139	30	110.6
ACTB	29792.05	35293.2333333333	38181.9166666667	24942.9833333333	27917.9	31647.6	59385.3833333333	39364.3833333333	24505.75	22954.4166666667	32632.0166666667	31467.15	38811.9666666667	20867.0833333333	55555.1	40943.5333333333	23290.5833333333	40512.65	28410.6666666667	38268.5333333333	30296.1166666667	37974.0666666667	27131.35	23275	27888.2833333333	34942.1333333333	34225.8333333333	36662.6333333333	33814.05	43639.3333333333	42445.7	29390.7	29294.7333333333	40478.5166666667	26073.1166666667	25070.2	44468.7	25646.3166666667	34714.95	45196.9833333333	17252.35	21352.1333333333	32042.3166666667	46645.9666666667	28826.15	23907.95	28955.9333333333	26537.3166666667	31818.7833333333
ACTC1	358.5	613.1	839	713.9	549.7	2000.2	1092.8	535.7	837.6	363.4	763.2	1527.1	825.4	437.4	1070.9	960.3	1087.5	815.3	1443.7	1149.2	767.6	332.6	479.9	808	541.4	339.8	570.3	1004.6	743.2	1951.2	711.5	559.9	1012.7	915	439.2	881	69.2	616.8	1550	529.3	147	890.7	269.9	1056.8	1045.5	342.6	253.2	1107.3	214.9
ACTG2	649.95	2668.9	465.05	1430.45	2190.85	13529.7	1298.05	1361.05	1279.3	813.95	1458.8	13234.3	2739.35	1348.15	5604.05	1238.35	1976.85	1411	3280.6	1432.95	2344.85	1765.5	806.85	2375.4	1314.7	655.85	2913.2	6793	3913.3	2394.75	1034.95	511.25	2094.3	1432.15	344.75	1167.45	184.8	1202.45	3331.5	1845.4	909.65	1874	161.7	2181.3	3253.75	1296.7	766.15	1953.9	389.75
ACTL10	240.4	120.5	240.4	395.5	182.3	155.4	200	72	371.2	264.5	280.9	232.7	332.3	308.2	250.3	287.4	295.1	328	275.1	501.5	344.5	264.2	108.4	232.4	308.8	222.1	336.1	436.4	292.5	204.2	311.8	272	227.5	327.7	285.6	364.1	261.4	263.8	488.6	221.9	123.4	266.6	276.4	160.5	192.1	491	237.1	267.1	313.8
ACTL6A	4479.8	2247.5	2754.3	2124.5	3299.8	2535.4	1321.7	3207.3	2009.2	4498.4	2294.5	2616.9	2680.5	2109.6	2323.4	2547.4	2184.6	2503.3	9334.6	2518.1	4299.2	7257.8	2217.8	2651.9	2124	3705.2	2928.4	3521.1	2286	4492.5	2481.3	3525.5	3875.1	2622.1	3805.7	2364.9	3739.7	2911.3	5601.7	2844	3543.3	2330	2880.5	2155.7	2630.5	1972.7	2094.8	2179.9	3046
ACTL6B	10.95	17.45	8.3	29.3	19.4	9.7	15.5	15	28.8	22.5	30.3	18.55	14.45	52.65	16	11.95	27.65	19.85	15.95	50.75	36.15	12.15	29.5	10.55	22	12.05	17.7	17.55	14.45	16.55	19.4	14.75	11.4	22.1	10.45	15.3	11.8	20.2	15	16.2	11.6	22.7	10.35	13.95	38.3	32.65	11.4	30.6	10.65
ACTL7A	13	22.2	23.3	31.1	17.7	29.3	51.9	28.6	34.6	28.6	29.3	55.4	19.9	127.8	11.2	17.2	16	32.5	28.1	18.7	31.1	15.3	23.1	64.6	35.6	12.4	26.6	17.7	22.7	12.7	12.9	31	12.1	46.1	27.6	21.6	30.7	14.8	20.9	17.3	18.5	42.6	18.8	21.1	14.6	69.7	40.4	29.3	29
ACTL7B	18	39.1	13.6	27.4	20.4	22.9	33.4	18.5	23.7	11.2	15.2	18.5	33.4	19.6	42.2	42.3	11.8	19.9	16.8	24.2	21.1	20.5	20.2	12.2	22.9	33.4	20.8	20.6	34.9	13.8	23.8	22.8	15.1	12.8	16.9	24.5	15.9	15.5	26.7	42.9	10.7	20	7.4	42.4	24.4	47.2	18.2	23.4	13
ACTL8	22.5	31	33.5	47.1	29.2	20	28.3	20	28.7	17	21.4	27	18.8	26.7	22.9	44	27.1	13.8	26.6	44.1	30	23.1	19.9	26.8	32.7	36.7	26	36.5	31.7	18.4	16.6	24	135.5	22.5	17.6	21	15.8	19.6	2590	13.4	21.3	51.8	15.7	49.1	20	36.9	24	26.6	47.4
ACTL9	7.8	8.5	14.7	189.7	90.1	11.8	311.7	22.8	31.4	41.3	17.6	104.3	17	12	113.9	144.7	126.3	95.7	6	17.2	58.5	101.6	17.8	94	137.1	179.7	54.4	94.6	6.5	104.3	56.4	29.5	41.1	109	52.1	15.8	65.2	67.4	74.3	37	30.9	23.5	40.5	105.2	123.7	18.8	132.4	19.4	90.2
ACTN1	2356.725	1591.6	7165.825	1328.75	2071.15	7073.35	947.575	4961.175	1580.675	2541.775	1619.05	4523.7	2764.025	1596.475	2641.7	1614.15	2609.175	1671.1	3259.225	2215.575	2836.625	2146.65	1181.4	3076.65	1395.175	1999.3	1372.625	2071.475	1484.275	3126.6	1760.45	3659.6	2023.225	1647.5	3075.275	1990.875	1248.475	1675.325	3155.175	1254.825	2168.95	2372.25	1700.125	1599.45	3916.95	1778	4524.2	2139.8	1523.475
ACTN2	43.925	118.475	70.05	120.35	72.325	106.175	231.55	113.425	63.3	68.425	120.05	101.4	39	154.4	63.55	57.125	110.075	41.075	108.05	151.85	105.475	73.05	129.925	96.6	154.125	77.2	78.625	102.8	74.15	64.325	64.775	87.275	71.2	90.55	86.975	94.65	93.725	97.625	75.75	74.925	98.775	88.65	52.475	59.9	63.95	122.8	67.15	91.9	63.825
ACTN3	28	172.2	156.4	238.8	161.1	176.5	261.1	48.8	151.6	70.7	185.7	205.3	136.9	177.6	134.5	75.7	154.6	61.7	190.2	26.6	121.9	89.5	158.5	80.5	34.9	122.1	15.6	67	102.1	217.9	99.2	80.7	123.5	87.3	91.1	30.6	101.2	18.3	198.3	37.9	123.4	78.4	122.6	15.5	105.6	262.7	98.9	59.6	11.5
ACTN4	4878.7	7009.1	8022	2797.3	5102.2	8498.9	6712.9	3344.3	5603.1	9983.3	3452.6	6586.3	6897.2	2513.6	3513.9	4099	2132.7	5290	4097	2919.3	6053.3	7028.7	997.2	7753.9	4073.3	7995.8	1870.7	7017.7	5406.9	4242.5	4637.8	4627.6	3880.8	4099.4	4376.9	5028.5	3341	2614.6	6109.9	6106.8	3661.5	3209	2901.5	5496.1	2603.2	2325.3	4620	2522.4	2183.8
ACTR10	3257.2	3306.1	3557.2	2298.4	3495.8	4113.5	2992.5	3474.7	3283.8	3251.3	3141.2	3971	3451	2548.6	2929.8	3581.5	2694.9	3066.2	3701.6	3107.7	3548.4	2010.7	3249.8	3816.7	2755.1	3431.5	3107.5	3843.4	3845.6	2919.3	3509	3217.6	2335.7	2620.9	3435.6	2629	2966.3	3300.7	3259.9	3981.7	4440.4	3286.5	2965.9	3238.9	2234.2	2554.9	3688.7	3285	2324.9
ACTR1A	897.15	872.75	1191.5	981.3	619.35	1172.5	754.75	918.4	903.25	886.9	726.4	925.35	973.25	980.45	848.45	1035.85	829	976.85	1054.5	922.35	864.15	639.6	933.85	856.65	1107.6	875.5	801.6	1106.4	1172.3	1327.3	841.6	895.6	810.5	907.65	909.1	700.75	644.95	997.95	587.2	912.6	1246.75	806.8	1049.6	958.6	1239.1	761.25	808.4	853.75	764.7
ACTR1B	1215.4	1647.6	1054.2	1533.4	1803.3	865.2	1711.5	1051.4	1297	1630.4	1379.7	1440.8	1622.4	1408.3	1312.6	708.3	1171.9	776.8	1314.4	1566.1	1340.9	1369.4	1018.1	1371.3	1298.8	2187.1	1237.2	1347.7	1745	1360.9	990	1277.6	1288.7	1022.6	1272.8	1325.3	918.7	1234.1	896	1079.6	1485.1	1085.7	1330.2	1419.9	1217.7	1770.1	1260.7	1204.5	1034.1
ACTR2	1745.78571428571	1656.45714285714	1793.88571428571	1453.37142857143	1317.6	1089.38571428571	1320.94285714286	1474.77142857143	1670.61428571429	918.314285714286	1762.32857142857	2065.35714285714	3288.18571428571	1446.38571428571	4033.94285714286	3004.22857142857	1428.31428571429	3097.38571428571	2037.54285714286	1676.62857142857	1641.51428571429	3003.95714285714	1850.3	1635.98571428571	1791.97142857143	2992.75714285714	2432.64285714286	2752.67142857143	3384.12857142857	4143.12857142857	2500.21428571429	2057.44285714286	2889.97142857143	2746.84285714286	999.442857142857	859.957142857143	1112.91428571429	1346.51428571429	2094.02857142857	2484.25714285714	1024.45714285714	985.428571428571	3266.21428571429	2499.65714285714	2290.71428571429	341.014285714286	1118.11428571429	1354.01428571429	2509.22857142857
ACTR3	5519.18	5484.04	7334.96	4149.2	5004.72	5100.12	4768.86	5215.14	6042.78	5687.74	4815.68	5958.64	6539.14	3699.06	7201.08	7839.18	4508.46	7374.22	6330.98	5896.16	4548.44	5756.1	4970.2	5142.56	4655.78	6998.12	5746.64	7162.3	6974.48	6077.28	7034.16	6093.5	6081.64	6190.46	4922.2	4358.02	7257.78	5030.48	6360.04	7768.98	4254.74	4788.42	5620.98	7741.44	6999.06	2480.78	5317.48	4538.06	5002.18
ACTR3B	583.6	114.4	310.65	250.4	284.85	295.25	308.65	688	176.65	292.15	209.2	235.55	369.4	373.45	203.95	239.1	253.4	218.85	461.45	264.75	334.9	361.7	380.75	207.3	253.65	285.45	156	167.25	106.1	159.65	208.9	236.65	366.2	267.05	284.8	130.85	222.95	226.65	268.8	137.9	389.6	264.8	845.4	196	277.1	194.65	239.8	275.9	218.8
ACTR3BP2	164.1	352.3	229.5	411.2	310.2	236.7	374.6	318.3	258.9	233.8	153.7	229.2	116.8	292.9	117.5	239.3	167.2	85.3	328.8	148.6	265.6	184.4	174.7	165.9	205.8	181.2	229.8	103.2	220.9	94.4	209.2	159.3	107.7	265.4	279.1	99.4	313	193	96.3	115.7	261.2	285.9	208.3	195.9	144.8	227.5	274.7	246.3	144.8
ACTR3C	289.7	214	332	490	137.1	80.7	112.8	235.3	217.3	144.2	243.1	234.4	454.9	513.6	151.3	305.5	388.6	444.9	384.5	378.7	238.5	635.5	602.8	348.2	325.9	296.9	379	358	325.5	308.5	391.1	296.3	286.8	322.6	286.3	186	20.6	295.9	294.3	202.4	318.8	243.6	311.6	343.4	234.9	351.9	81.8	181.1	757.3
ACTR5	206.8	191.85	235.9	177.7	355.55	312.55	125.85	121.55	247.15	322	260.6	245.45	441.05	131.65	190.85	168.15	220.15	194.7	373.1	146	331	415.8	95.5	270.1	215.25	388.95	239.55	293.85	217.35	276.95	172.65	193.95	539.5	289.15	272.7	290.7	331.55	216.85	229.4	181.6	303.5	232.35	492.2	149.45	285.6	351.75	222.95	227.95	511.75
ACTR6	682.9	434.1	1218.4	459.45	485	744.25	409.5	801.1	304.5	537.85	551.15	819.7	511.55	549.85	501.7	806.85	580.45	611.35	734.25	386.1	442.25	384.5	614.4	577.25	462.3	778.35	410.1	431.1	470.2	614.75	567.3	787.25	695.4	504.8	596.45	437.5	466.85	382.25	518.6	508.05	668.75	522.1	489.9	499.85	603.95	416.1	529.45	541.75	369
ACTR8	386.8	340.6	391.15	434.1	372	409.15	418.1	405.75	299.8	563.45	466.35	382.2	356.75	309.65	352.6	351.5	367.4	284.55	260.9	417.95	443.45	454.2	335.25	405.45	321.05	475.2	406.35	406.65	384.65	419.55	394.7	405.4	521.95	475.45	368.4	382.95	326.2	296.15	492.7	436	252.1	396.4	486	397.85	428.55	434.8	327.2	313.3	431.85
ACTRT2	10.9	15.1	24.2	18.1	11.3	12.5	69	13.2	13.2	13.9	13.8	14.1	44.1	22.4	9.4	20.3	26.3	10.8	20.7	23.7	20.3	9.9	14.7	10.2	18.3	68	10.2	13.5	10.8	8.1	13.5	11.2	9.1	22.5	12.8	14.3	14.8	22.6	22.9	10.1	15.1	21.9	16.8	13.3	8.6	44.2	16.5	23.6	7.9
ACTRT3	17.2	35.6	35.3	58.2	13.6	20.3	36.8	36.6	29.8	59	17.9	89.1	157.6	32.7	24.7	80.4	22	152.2	231.7	33.1	28.3	147.9	19.1	19.3	146.5	99.6	11.5	112.1	99.8	301.6	135.6	21	86	44.2	76.4	93.5	42	12	243.6	10.1	176.5	63	102	83.2	10.6	12.5	113.5	82.6	125.7
ACVR1	1110.9	1296.6	2459.5	1311.5	1709.6	2196.5	1383.4	1095.9	1401.3	986.1	1602.4	2005.5	1920.3	1498.1	2032.5	1510.5	1568.6	1459.4	2062.8	1279	1761	1267.8	1763.9	1662.7	1409.1	1690.3	1771.2	1926	1701.1	2099.3	1825.3	1401.7	1574.1	1597.1	1283.9	1270.7	1139.4	1585.8	2154.1	2137.3	1452.3	1814.7	1398.6	1487.3	2109.6	576.8	2179.1	1472.1	2155.1
ACVR1B	295.666666666667	1045.91666666667	373.433333333333	1031.85	863.616666666667	379.716666666667	896.316666666667	358.583333333333	776.533333333333	634.766666666667	618.5	577.216666666667	695.033333333333	1098.28333333333	408.366666666667	549.3	571.883333333333	551.75	1001.13333333333	728.65	703	669.516666666667	871.633333333333	582.366666666667	748.166666666667	288.716666666667	770.8	657.183333333333	696.85	770.316666666667	529.1	569.3	1080.95	533.316666666667	573.5	541.783333333333	313.65	682.633333333333	780.966666666667	755.1	482.5	544.55	776.9	629.416666666667	385.383333333333	1096.93333333333	710.7	522.15	435.55
ACVR1C	153.15	390.05	77.65	339.65	188.95	99.3	177.85	102.9	277.8	199.9	396.75	158.75	134.9	454.6	193.55	392.3	361.95	354.2	322.65	278.3	193.1	401.75	336.9	261.3	261.85	91.95	229.1	300	259.75	105.55	190.85	68.3	264.9	268.7	285.65	274.3	198.95	279.3	698.65	375.1	101.5	286.1	178.3	249.8	97.2	717.2	194.9	285.3	422.35
ACVR2A	532.45	786.35	508.8	758.6	538.85	588.6	500.25	429.2	835.8	882.95	686.25	599.2	901.4	715.15	534.35	926.05	800.9	798.3	780.65	737.6	597.5	327	909.85	677.95	757.7	1218.15	640.7	764.4	728.95	579.9	721.3	506.55	505.95	629.6	778.35	896.35	504.7	923.3	443.6	792.05	915.45	827.1	572.7	686.3	372.95	805.7	625.15	800.25	412.3
ACVR2B	205.1	137.633333333333	166.4	249.333333333333	129.633333333333	323	211.766666666667	183.033333333333	249.233333333333	197.833333333333	358.266666666667	165.333333333333	188.033333333333	444.366666666667	186.866666666667	94.6	303.7	201.3	196.066666666667	229	304.033333333333	173.433333333333	253.133333333333	259.566666666667	304.1	154.133333333333	160.166666666667	99.8	131.6	144.733333333333	248.1	131.333333333333	340.066666666667	192.233333333333	186.6	218.033333333333	303.533333333333	244.566666666667	571.866666666667	160.366666666667	146.2	208.5	143.566666666667	229.733333333333	178.266666666667	338.633333333333	239.5	211.333333333333	206.366666666667
ACVR2B-AS1	155.1	169.4	110.3	317.8	167.8	149.7	10.6	171.4	164	348.2	233.7	215.5	303.7	53.7	212.5	80	60.7	47.8	231.7	106.5	108.3	243.9	369.5	155.7	311.5	160.8	240.7	98.2	172.3	132.5	167.1	116	175.6	169.6	274.2	102.4	12	201.2	229.4	207.7	241.9	125.4	140.6	122.9	156.9	378.6	196.5	283.9	160.2
ACVRL1	228	258.55	217.45	157.8	231.6	354.6	432.25	200.95	179.65	201.5	300.1	328	248.5	182.45	434.6	193.5	441.45	123.45	267.25	266.25	178.1	247.45	188.95	262.4	195.8	44.95	164.65	140.25	244.05	430.95	91.2	313.8	306.15	298.85	60	56.65	153.2	177.45	158.2	173.5	171.4	327.3	103.45	289.55	265.9	302.4	160.35	313.95	257.4
ACY1	26.4	26.5	62.7	24.6	33.5	20.3	12.3	23.6	94.8	20.2	39.2	16.2	13.1	23.8	11.2	23.4	28.3	11.3	39.5	24.8	23.3	56.2	176.4	17.3	68.5	17.3	19	23.8	32.9	14.7	17	11.7	22.5	21.2	30.3	25.1	33.2	72.6	15	13.9	29.7	32.6	19.2	54.5	12.8	23.4	51.8	51.6	18.2
ACY3	60.15	429.95	56.5	267.85	815.1	96.4	443.5	86.75	243.85	103.7	538.05	126.65	240.1	230.85	262.55	353.1	215.45	389.9	153.45	349.3	93.3	59.75	124.95	139.65	325.35	108	238.4	248.9	520.25	169.65	316.2	43.2	75.5	230.25	113.45	227.2	667.5	190.7	256.2	848.85	473.35	259.05	172.05	1232.2	195.35	266.2	113.35	208.45	127.5
ACYP1	704.2	344.8	505.1	349.3	481.8	829.4	213.2	1018	261.4	790.7	342.1	472.6	601.1	158.7	201.3	312.8	245.2	400.7	527.6	231.8	508.9	300.3	167	337.4	204.8	470	293	454.1	113.2	357.8	214.8	576.8	313.4	282.8	437.7	357.7	555	170	351.6	328	899.7	239.5	469.8	263.3	434.1	502.6	655.3	249	377.9
ADA	389.4	143.05	359.4	1995.25	216.65	207.2	705.2	487.9	420.8	306.15	780.5	456.75	185.85	2641.25	560.5	1254.85	1724.95	1479.65	482.1	973.05	293.3	399.35	2921.75	346.8	1198.05	164.05	511.85	261.65	508.8	261	939.35	1109.5	605.75	508.25	210.05	497.85	398.5	2118.85	447	2294	641.85	887.45	973.9	1498.25	1724.75	3727.45	350.15	981.4	516.25
ADAD1	299.3	307.1	130.55	405.9	142.9	216.85	326.4	214.1	200.95	172.5	231.45	184.35	160.6	363.45	220.85	112.55	212.2	137.8	256.15	358.6	120.55	122.65	151.7	223.5	282.2	133.9	238.65	188	131.95	163.55	147.8	178.3	155.4	121.65	203.55	258.2	156.6	194.6	162.45	127.55	254.95	287.65	89.35	160.25	130.6	454.1	257.75	362.35	110.6
ADAD2	205.7	197.9	139.3	219.1	218.5	40.8	46.6	187.9	292.2	247.8	144.8	114.2	272	172.6	92.7	63	78.4	199.4	191.2	299.3	215.5	160.7	61.4	220.7	254.8	90.2	261.8	277.2	149	61.5	41	201.9	186.8	101.3	219.1	260.7	288.9	58.6	33.4	84.1	123.1	212.5	105.2	152.9	125.1	592.5	275.6	174.1	122.9
ADAL	119.133333333333	288.033333333333	54.7666666666667	197.9	113.566666666667	89.1333333333333	256.4	102.533333333333	138.933333333333	186.266666666667	207.166666666667	113.866666666667	122.866666666667	267.266666666667	182	92.8	117.433333333333	91.9333333333333	107.833333333333	159.2	137.466666666667	115.866666666667	275.6	62.6333333333333	146	73.2666666666667	81.2666666666667	170.533333333333	142.133333333333	97.4666666666667	155.7	127.666666666667	87	189.433333333333	144.9	200.933333333333	81.2	152.233333333333	138.633333333333	107.633333333333	109.133333333333	122.633333333333	76.6	184.666666666667	64.7	235.533333333333	148.866666666667	184.766666666667	94.7333333333333
ADAM10	2131.4	2055.5	3959.63333333333	1655.23333333333	1990.9	2521.06666666667	1815.56666666667	1875.5	1861.46666666667	2081.6	1501.5	2083.1	2835.66666666667	1656.4	2313.1	2484.6	1509.26666666667	2642.8	1682.1	1667.33333333333	2009.93333333333	1669.7	2464.63333333333	2193.06666666667	1811.03333333333	3943.53333333333	2398.6	2283.96666666667	2360.16666666667	1568.13333333333	2358.56666666667	3255.7	2486.56666666667	1985.76666666667	2780.73333333333	1705.33333333333	3554.73333333333	1899.66666666667	2736.33333333333	2737	2132.43333333333	1715.5	2622.23333333333	2395.7	3261.2	954	2416.83333333333	1831.33333333333	1821.86666666667
ADAM11	47.75	152.05	68	124.95	58.3	39	63.6	39.35	110.7	63.2	65.9	53.7	15	74.9	42.55	29.6	107.3	13.9	70.85	84.05	22.05	53.2	44.45	38.8	98.35	45.75	116.6	38.15	20.45	35.95	23.55	38.6	51.05	19.95	83.85	24.4	48.4	88.65	57.5	21.3	62.15	82.95	38.85	59.95	35.65	269.2	40.7	114.25	11.9
ADAM12	158.32	100.52	549.08	108.14	83.6	554.22	184.8	259.08	113.18	121.7	86.64	211.18	54	163.4	129.26	65.78	174.32	104.36	114.38	123.54	85.52	139.56	53.82	346.7	84.86	129.62	85.34	51.1	43.34	80.96	82.9	311.72	131.06	111.88	93.92	171.94	237.32	67.32	73.26	35.96	160.32	153.8	44.54	119.68	401.4	56.96	78.74	125.92	194.14
ADAM15	779.7	382.4	782.15	631.75	613.2	392.5	478.95	548.35	404.5	412.2	229.15	336.2	581.65	489	679.05	445.5	440	462.8	456.35	466.45	718	1254.45	336.25	352.1	585.2	838.65	606.75	772.5	734.25	865.4	404.65	553.3	413.9	670.85	554.05	222.1	348.85	442.55	399.65	593.75	389.85	430.45	431	703.85	514.85	579.55	531.5	429.45	1506.7
ADAM17	922.266666666667	562.2	1066.4	534.433333333333	588.366666666667	1113.4	431.6	1144.83333333333	503.366666666667	625	485.666666666667	776.366666666667	518.866666666667	442.666666666667	768.066666666667	602.966666666667	486.266666666667	529.8	966.8	602.733333333333	580.933333333333	1207.2	536.166666666667	773.866666666667	598.5	711.2	510.066666666667	581.2	527.4	710.733333333333	581.833333333333	745.366666666667	1050.66666666667	601.2	562.533333333333	631.933333333333	857.9	423.833333333333	504.966666666667	561.733333333333	474.466666666667	499.133333333333	358.7	493.2	923.866666666667	553.2	701.5	387.566666666667	741.9
ADAM18	91.15	125.2	43.8	131.5	49.3	38.65	109.65	78.6	58.75	20.15	29.1	43.4	39.2	111.35	45.1	25.9	86	28.75	94.65	26.3	121.1	57.1	21.9	37.8	70.3	14.55	47.75	106.7	40.15	21.45	47.05	43.95	38.15	22.8	76	61.1	107.95	73.8	72.9	31.7	27.35	89.95	45.9	21.65	30.55	43.85	90.5	95.15	32.9
ADAM19	434.55	512.9	386.9	461.4	614.55	755.95	330.05	830.05	590.95	363.35	547.2	787.65	399.9	474.2	627.8	300.55	540.85	344.75	434.75	607.85	316.6	184.95	334.7	428.95	440.45	338.8	512.35	330.45	346.3	347.4	501.4	634.15	364.6	568.8	363.25	576.8	490.15	321.8	308.6	240.85	379.5	581.4	173.5	323.55	760.65	292.5	470.15	570.05	315.85
ADAM2	101.8	14.3	59.4	16.3	33.6	10.8	249	15.9	52	67.4	14.6	14.2	40.7	37.9	4.1	26	47.2	10	18.5	14.5	61.2	8.9	26.5	92.9	55.3	67.9	3.5	22	26.5	5.1	92.6	18.8	50	105.2	28.2	54.2	22	31.5	85.9	15.1	10.2	21	14.8	28.3	71.2	111.7	106.5	64.4	7.1
ADAM20	133.1	283.5	21.65	72.9	83.4	70.25	210.2	96.35	140.8	38.6	139.5	86.1	159.05	271.4	33	56.45	111.3	64.55	69.35	139.5	85.35	63.7	103	39.25	63	50.6	84.9	72.75	59.05	105	69.75	61.15	45.45	165.9	94	39.75	198.25	112.6	21.2	57.2	46.85	130.15	28.65	121.7	40.05	106.6	194.7	99.6	89.95
ADAM21	162	254.15	82.45	257.35	177.8	54.8	196.15	77.2	137.45	126.5	117.65	75.85	144.3	308.75	107.4	129.35	87.25	44.05	162.15	328.25	148.8	114.3	180.25	90.2	110.45	73.8	147.25	70.7	81.15	135.3	75.8	120.75	139.25	128.9	135.6	112.75	194.7	132.3	82.75	70.45	87.3	72.35	92.5	138.25	79.3	379.3	77.2	158.65	50.1
ADAM22	75.1125	83.9625	42.85	62.5625	39.225	51.6125	119.9375	29.725	44.1125	56.925	39.375	89.75	46.9625	67.725	73.9875	25.4125	46.6125	51.3	42.925	69	29.0125	48.2625	32.3125	57.1875	59.2125	59.075	48.675	24.625	34.7875	28.5625	39.2875	98.3625	29.3625	61.1125	82.9375	71.625	37.9625	45.05	32.375	38.5125	50.4125	58.1125	30.3875	50.2375	44.2375	154.9	49.3125	65.55	57.05
ADAM23	50.45	60.675	92.95	188.8	130.525	135.075	189.5	103.75	160.775	70.85	116.45	182.375	83.25	144.275	160.575	100.15	113.85	40.925	119.1	178.875	179.675	84.65	114.175	86.75	126.625	57.9	125.475	106.3	49.2	94.45	111.35	76.175	116.775	146.05	124.55	81.95	64.95	98.725	51.925	94.025	77.05	143.75	54.425	119.2	92.7	175.7	113.025	157.775	60.35
ADAM28	29.775	448.875	245.625	1277.8	188.35	145.3	1762.225	59.325	1112.95	172.475	1446.525	241.625	466.225	766.95	591.975	959.5	1095.175	795.95	78.45	1003.575	237.975	168.075	866.625	285.75	1478.1	240.6	1505.525	777.45	923.475	216.25	1373.625	442.8	191.3	1360.2	360.275	1054.775	74.225	1313.625	66.1	1332.1	66.85	1389.175	425.625	1034.475	1462.6	1019.95	250.4	1322.45	379.875
ADAM30	20.75	95.4	29.9	172.5	77.1	61.8	19.55	126.05	54.8	52.4	98.95	26.75	42.7	23.25	51.5	9.35	108.45	38.3	81	114.05	94.05	16.2	25.5	49.65	97	50.6	35.5	88.3	93.5	25.45	61.95	79.65	53.85	91.25	25.65	42.4	123.35	8.45	25.15	15	35.35	52.05	14.8	51.45	38.7	189.25	116.25	86.95	19.7
ADAM32	90.2	50.5	126.3	85.8	40.1	37.8	17.8	140.2	29.1	132.8	64.2	99.1	87	32.7	41.5	53.5	75.9	19.2	42.6	78	132	46.4	14.3	196.2	90.5	12.4	21	49	11.3	27.2	94.6	81.8	25.4	131	139.4	34.4	80.7	15.4	140.8	150.2	22.9	34.4	39.3	35.3	69.3	53.9	216.1	113.4	92.1
ADAM33	316.95	727.85	188.5	706.25	522.7	612.65	177.35	475.65	513.55	419.9	493.4	421.3	347.45	653.35	691.6	412.5	557.8	136.95	857.2	652.6	587.9	198.5	337.95	532.5	620.05	158.25	400.85	229.8	303.2	296.4	500	169.95	309.85	626.45	273.1	517.5	451.05	473.9	198.9	378.95	463.5	594.8	129.15	392.8	339	1496.05	383.65	900.2	244
ADAM3A	106.9	18.2	32.8	31.9	61.6	45	41.6	14.4	72.2	76.1	25.1	13	31	10.1	48.8	41	123.6	16.5	49.4	22.6	25.7	62.3	13.4	130.8	113.2	99.4	62.8	22.1	82.8	5.8	6.3	17.3	148.7	18.7	171.2	36.5	155.2	5.6	35.3	14.2	21.6	33.3	67.6	89.7	7	36.2	11.6	33.3	80.4
ADAM5	60.3	254.6	102.85	422.45	136.25	123.1	408.4	150.95	196.25	39.5	101.35	84.85	63.85	197.3	72.7	92.9	163.8	39.7	176.65	276.05	118.6	84.3	147.1	95.95	162.4	86	161.25	114.35	61.15	66.15	45.35	162.75	12.9	89.15	122.05	129.5	36.4	233.5	84	113.4	159.05	238.6	32	61.15	80.5	273.1	117	195.2	47.95
ADAM6	65.5	132.3	40.3	201.8	138.3	43.9	351.8	27.6	73.1	26.5	236.8	47.9	162.6	250.7	101.4	165.5	147.4	158.6	58.4	284.1	115.5	46.6	156	13.3	228.5	17.3	176.7	85.6	166.8	89.8	127.2	39.3	77.9	129.1	14.8	159.9	24.5	127	60.9	122.9	49	176.7	40.1	182.3	78.4	210.1	66.2	119.9	20.8
ADAM7	9.6	60.2666666666667	10.9	104.1	51.5	32.4666666666667	239.233333333333	74.3	125.266666666667	12.4	27.1	42.9333333333333	17.7333333333333	64	12.8666666666667	29.5333333333333	54.3	55.1	53.7666666666667	22.2	31.2666666666667	14.3666666666667	12.0333333333333	33.5	107.8	13.4333333333333	26.9333333333333	32.7666666666667	10.5666666666667	33	13.2666666666667	15.5	8.56666666666667	19.2	35.2	20.7	80.4666666666667	67.4333333333333	9.93333333333333	45.0666666666667	19.6666666666667	41.2	15.6666666666667	64.5666666666667	54.7333333333333	50	35.1666666666667	15.1666666666667	16.4666666666667
ADAM8	159.65	159.3	781.35	116.8	296.4	449.95	275.25	248.9	210.95	117.5	144.85	131.6	254.1	156.65	192.7	113.9	141	212.5	238.65	369.1	240.7	212.65	330.05	162.6	191.9	185.65	259.55	219	136.7	160.6	152.3	271.95	241.85	237.85	153.7	262.35	115.25	89.35	182.25	192.5	110.05	126.35	138.8	125.3	317.65	323.05	371.3	173.5	234.8
ADAM9	4558.73333333333	1851.03333333333	5262.3	2976.1	2416.33333333333	3135.76666666667	3330.16666666667	2899.86666666667	2246.96666666667	3714.8	2017.93333333333	1853.93333333333	2539.96666666667	2001.1	3516	4213.3	2430.66666666667	4309.86666666667	1854.26666666667	2573.83333333333	1834.46666666667	1860.06666666667	3694.43333333333	2954.76666666667	3269.73333333333	4741.03333333333	3052.36666666667	4022.4	3857.16666666667	6865.7	3534.53333333333	2753.13333333333	1515.63333333333	3296.1	2224.23333333333	2264.66666666667	5041	2957.26666666667	2042.33333333333	3618.46666666667	1591.2	2454.96666666667	4330.3	3628.13333333333	3511.36666666667	1042.86666666667	5675.83333333333	2343.3	2799.03333333333
ADAMDEC1	2204.8	110.4	358.6	801.7	596.5	1375.6	228.1	1208.2	618.7	1253.8	1038.7	2505.2	254.4	168	2065.5	1571.3	1914.4	1632.6	431	641.7	142.9	1714.3	856.7	796.2	1846.7	874	997.7	800.6	544.1	984	2440.5	4750.1	1245.1	2376.3	708.6	3141.8	1356.6	1323.2	573	462.7	1795.7	1924.6	1577.6	2207.8	4905	155.5	494.5	1973.5	613.3
ADAMTS1	333.35	393.05	1325.35	612.55	191.55	1325.85	1284.3	261.65	710.95	227.95	1762.25	1003.95	592.4	1159.75	2997.85	614.6	1038	561.25	321.95	705.35	248.15	248.75	409	397.25	1233.5	162.2	639.3	369.5	730.45	794.05	513.95	820.25	1152.05	1411.8	162.35	1049	257.5	993.7	129.4	217.15	525	3117.45	35.6	914.5	509.85	1199.25	383.05	2075.6	518.1
ADAMTS10	223.2	55	189.85	177.5	215.4	241.8	222.4	80.5	252.6	169.85	259.05	191.45	234.35	193.65	66.5	60.5	434.15	75	265.65	58.45	338.45	101.05	130.05	194.8	274.7	78.15	122.55	157.95	116.75	159.3	136.65	200.1	187.3	300.05	156.25	324.15	297.05	288.15	38.7	68.05	162.95	198.5	57.15	61.15	229.5	234.75	136.45	401.7	117.1
ADAMTS12	297.2	267.7	657.35	64.4	239.15	1458.8	258.95	481.4	109.6	130.15	147.45	462.25	101.55	184.35	173.1	141.65	163.55	100.35	179.3	166.65	110.35	401.7	201.65	401.25	110.1	216.3	131.6	90.45	178.75	178.6	127	238.05	192.55	114.15	253.95	159.35	283.95	160.6	241.05	32.7	562.8	118.65	159.8	196.7	516.6	206.2	318.55	207.95	194.05
ADAMTS13	96.15	69.9	133	227	41.6	77.35	192.7	91.85	241.8	190.25	99.15	110.05	221.05	180.3	67.75	112	164.5	188	206.8	220	200.65	117.45	264.9	75.1	200.05	134.25	180.8	95.8	70.95	189.75	365.85	107.65	85.95	149.75	135.95	267.45	90.55	195.55	111.1	240.35	37.5	255.2	73.85	220.6	159.7	294.95	90.55	198.35	149.7
ADAMTS14	251.7	269.6	180.3	259.3	199.6	332.9	58.1	264.8	175	95.2	330	282.7	174.5	58.3	20	54.1	300.5	142.5	328.1	391.2	249.2	169.7	216	144.5	55.7	162.4	101.8	136.5	146.4	107.9	202.8	348.9	128.8	52.9	12.2	219.9	189.9	14.4	136.2	104.7	141.3	234.2	88.5	127.6	306.9	58.7	171.2	29.9	205.3
ADAMTS15	124.7	184.25	270	383.5	186.9	140.7	695.85	37.9	726	101.25	120.75	41.95	240.8	276.75	270.15	247.05	185.3	316.1	143.5	292.2	103.2	38.35	202.35	157.9	324.4	257.1	519.15	144.95	357.9	74.25	239.35	106.25	104.9	273.25	168.2	287.15	387.35	518.5	57.05	403.6	185.4	255.6	10.75	228.1	36.6	302.05	149	222.4	74.35
ADAMTS16	11.7	27.6	66.1	22.1	18.8	61.3	20.4	10.8	12.6	10.2	20.1	10.2	13.1	47.9	17.4	8.4	21	10.8	14	46.4	14.6	12.8	18.6	13.1	41.6	7.5	15.9	14	11.6	18.6	14.6	14	9.6	14.4	24.3	18.5	21.7	25	6.9	26.7	8.1	25.8	8	11.3	9.3	37.9	32.2	24.4	9.1
ADAMTS17	147.033333333333	141	80.6	175.466666666667	118.633333333333	139.866666666667	293.866666666667	88.6666666666667	235.733333333333	164.4	126.833333333333	81.7333333333333	189.133333333333	101.8	98.8666666666667	144.7	75.8	108.366666666667	312.933333333333	195.1	231.966666666667	78.3	95.1	89.0666666666667	117.966666666667	79.4	243	185.2	216.7	79.3	116.466666666667	91	68.9333333333333	213.866666666667	71.7333333333333	200.233333333333	75.9666666666667	123.133333333333	73.9666666666667	204.9	86.7333333333333	123.566666666667	96.3333333333333	115.966666666667	63.0333333333333	187.4	123.866666666667	101.066666666667	128.466666666667
ADAMTS18	110.2	256.2	70	129.5	107.5	81.6	162.9	70.95	77.85	136.6	41.05	150.9	55.45	143.4	141	69.8	75.45	36	53.25	89.05	208.75	78.6	122	101.3	48.65	16.65	30.95	58.05	63.75	30.75	90.2	93.4	48.55	148.1	79.5	31.4	98.2	91.5	104.9	74.8	101.3	63.25	64.05	18.55	75.9	233.2	47.25	89.7	81.2
ADAMTS19	27.75	19.7	5.05	23.7	12.4	8.55	49.4	15.55	13.45	12.4	27.85	4.75	13.4	7.05	33.5	6	17.15	32.95	5.4	49.8	5.55	14.55	10.35	10.4	8.05	4.8	9.4	25.4	10.45	6.75	12.9	6.75	4.95	18.1	20.65	16.9	52.55	9.35	22.35	5.15	13.9	28.7	20.1	26.6	6.65	9.9	5.5	9.6	16.5
ADAMTS2	288.533333333333	206.466666666667	1137.63333333333	206.233333333333	104.633333333333	1296.8	47.6666666666667	660.466666666667	106.033333333333	171.333333333333	139.666666666667	687.433333333333	76.6	178.4	189.2	77.9	118.9	25.4	506.533333333333	143.7	148.333333333333	464.9	83.4333333333333	430.5	134.666666666667	384.566666666667	65.0666666666667	113.1	193.733333333333	171.5	59.2	371.7	129.866666666667	70.5666666666667	248.666666666667	149.133333333333	189.333333333333	102.733333333333	289.133333333333	49.2	555.266666666667	234.7	79.1666666666667	80.6333333333333	1297.73333333333	198.966666666667	303.166666666667	261	208.8
ADAMTS20	43.95	80.95	61.65	90.5	16.35	63.2	40.35	33.65	42.45	19.75	81.15	61.05	12.85	82.8	19	24.15	35.95	38.1	73.5	86.35	74.65	49.6	106.4	13.3	43.7	7.1	39.45	15.55	46.5	31.55	128.2	38	43.95	76.75	24.15	31.3	51.8	78.85	26.65	29.75	26	19.65	27.65	36.7	43.2	50.75	22.05	45	41.95
ADAMTS3	41.7	81.3	115.3	108.8	7.3	149.4	367.7	109.7	111.2	63.1	110.1	133.9	83.6	118	220.1	97.9	101.2	74.3	125.2	107	5	65.1	89.3	156.5	141.1	53.9	180.9	85.4	92.8	87.6	95.9	104.8	101.8	80.2	40.3	99.1	58	188.1	103	11.6	48.7	97.5	3.7	167.8	28.7	79.2	79.8	198.7	95.9
ADAMTS4	223.5	266	165.5	557.5	257.8	175.9	508.1	230	148.3	118	272	223.4	231.5	381.2	204	196.4	64.5	167.4	211.6	106.5	151.7	340.7	292.2	111	477.3	209.8	215.5	103	241.8	207.7	105.3	165.2	148.1	280.8	144.7	212.6	249.8	258.4	244	247.5	154.5	351.2	197.6	232.7	140.2	46.6	119.5	307.1	179.4
ADAMTS5	245.725	228.75	601.85	288.6	181.05	640.725	413.15	241.2	371.65	225.5	387.225	252.15	219.925	240.275	521.425	188.025	325.025	213.725	302.05	354.675	210.525	214.225	353.15	297.225	461.95	172.8	339.925	189.275	247.35	264.9	270.7	336.55	267.125	376	219.15	424.075	318.875	226.475	223.925	208.225	236.5	484.45	87.05	199.725	342.125	209.75	347.2	582.375	265.7
ADAMTS6	100.133333333333	153.1	155.366666666667	74.8333333333333	133.133333333333	159.633333333333	235.9	140.066666666667	85.5333333333333	116	220.166666666667	125.233333333333	85.9333333333333	150.9	172.033333333333	102.3	119.766666666667	57.9	142.133333333333	217.066666666667	165.266666666667	71.8333333333333	155.9	134.533333333333	32.1333333333333	90.8333333333333	72.6333333333333	100.766666666667	35.4666666666667	74.1	83.3666666666667	104.866666666667	98.2333333333333	120.733333333333	228.133333333333	126.333333333333	112.466666666667	84.9666666666667	92.6666666666667	83.8666666666667	122.9	150.333333333333	32.3	82.4333333333333	180.8	282.866666666667	65.7333333333333	118.166666666667	77.7666666666667
ADAMTS7	69.8	287.533333333333	42.1	108.7	193.266666666667	110.333333333333	67.7666666666667	42.8	58.6	111.466666666667	125.033333333333	59.7333333333333	76.1666666666667	130.9	120.033333333333	48.1	28.6666666666667	120.2	106.5	120.066666666667	152.166666666667	109.366666666667	55.2333333333333	66	101.466666666667	19.0666666666667	39.3	53.7333333333333	68.8333333333333	72.2333333333333	115.033333333333	55.9333333333333	26.4666666666667	63.7666666666667	72.1666666666667	72.7333333333333	82.4666666666667	92.2333333333333	67.8333333333333	99.7	100.266666666667	26.1	176.066666666667	160.366666666667	82.8666666666667	157.866666666667	53.9666666666667	51.7	92.7333333333333
ADAMTS8	67.3666666666667	132.6	69.2666666666667	164.466666666667	141.133333333333	290.266666666667	205.033333333333	72.1333333333333	89.6666666666667	49.0333333333333	74.3333333333333	98.6333333333333	165.166666666667	103.333333333333	200.7	85.7666666666667	115.2	59.5666666666667	50.8666666666667	173.633333333333	52.7333333333333	69	145.4	138.466666666667	99.8333333333333	62.4666666666667	81.7	127.333333333333	55.1333333333333	88.7666666666667	76.3333333333333	69.2	113.033333333333	61.2666666666667	41	88.0333333333333	43.5	84.6	97.5	95.1333333333333	35.1	87.7666666666667	35.4	216.666666666667	106.833333333333	168.4	88.5666666666667	54.1	63.8666666666667
ADAMTS9	108.275	169.975	179.325	155.15	126.05	165.45	202.75	135.4	128.825	81.725	101.55	161.275	112.625	137.45	104.7	94.8	101.025	63.075	185.4	152.5	92.35	105.2	152.05	85.85	134.375	73.175	135.6	126.025	103.275	192.925	36.975	98.675	145.975	85.75	65.4	129.275	113.05	117.375	163.775	63.85	92.775	174.85	95.425	103.1	97.2	195.975	60.35	87.275	166.45
ADAMTS9-AS2	14.1	40.74	12.44	33.22	24.32	22.38	193.68	23.8	33.74	16.76	84.32	31.74	31.7	18.36	50.56	49.06	60.3	37.84	39.98	23.46	37.56	68.88	27.68	33.04	28.16	28.68	86.54	13.78	24.52	19.42	67.04	17.4	29.44	25.48	20.18	93.66	35.84	51.32	26.8	8.4	12.38	24.96	27.5	57.22	17.76	161.3	33.04	55.02	27.52
ADAMTSL1	58.3	146.966666666667	77.8333333333333	157.7	91.0333333333333	44.2	162.166666666667	56.3833333333333	131.083333333333	29.0333333333333	207.25	67.5166666666667	84.8833333333333	121.4	138.3	107.166666666667	145.266666666667	124.2	23.7833333333333	168.25	60.7	21.9666666666667	151.7	55.5166666666667	163.35	36.1	111.666666666667	58.35	71.8	69.8666666666667	144.783333333333	66.2833333333333	48.4666666666667	147.416666666667	72.2333333333333	181	47.8666666666667	111.966666666667	33.5	105.3	43.0833333333333	128.883333333333	47.95	95.0666666666667	48.8166666666667	133.533333333333	55.6	161.116666666667	83.3166666666667
ADAMTSL2	8.6	18.5	8.2	18.6	12.9	7.8	15.2	21.2	14.3	7	13.5	9.6	12.4	18	9.3	6.8	13.6	10.2	11.2	16.5	12.9	8.5	17.5	9.8	21.6	11.3	12.3	12.7	13.1	5.7	15.7	15.3	19.2	15.2	11.6	12.8	8.1	19.5	8.5	28.9	6.7	11.6	5	15.3	17.4	22.9	8.2	11.8	12.9
ADAMTSL3	96.45	231.45	123.45	270.8	187.75	173.15	271.9	84.75	227.95	55.25	203.4	277.4	96.2	293.2	162.75	201.45	329.85	143.9	136.55	205.1	194.65	41.5	261.5	87.85	185.25	32.85	218.4	212.1	157.2	180.8	176.75	57.1	135.75	299.7	81.2	271.35	72.15	173.2	87.7	113.85	37.85	284.6	24.75	242.3	83.75	377.1	71.4	285.05	76.1
ADAMTSL4	321.6	248.15	2033.7	313.2	162.7	212	468.2	864.2	167.75	178.1	165.8	206.8	93.5	299.55	342.15	113.45	235.35	103.35	141.05	207.25	194.6	77.2	213.6	198.55	251.75	123.4	240.35	139.4	149.55	243.4	163.7	244.7	204.35	287.95	237.05	292.1	184.7	218.35	104.45	170.6	135.65	227.7	141.7	297.1	203.85	319.3	220.2	282.8	152.75
ADAMTSL5	28.5	64.7	20.6	66.2	46.9	31.2	58.6	188	31.2	41.5	40.9	86.9	143.4	56.6	19.8	118.6	142.1	23	49.2	54	87.2	17.6	19.3	16.3	75.1	110.1	37.5	77.6	59.8	110.7	108	42	41.9	18.4	12	83.3	34	50.9	41.6	93.4	28.6	50.3	13.4	133.3	72.1	72.4	24.8	36.2	114.4
ADAP1	848	1613.25	840.55	966.7	1309.3	863.35	1098.65	1158.05	1157.1	1756.4	1012.25	876.05	1661.95	770.6	1053.95	686.7	644.5	852.05	2040.15	843	1678.95	2705.7	685	799.5	823.1	1681.15	924.5	1985.1	1419.05	2020.05	699.6	1850.9	1418.35	1061.1	2510.4	753.5	1500.55	673.15	1881.05	1252.7	1424.6	666.1	1324.85	1133.65	960.45	760.25	1914.9	845.2	2195.1
ADAP2	549.15	305.1	469.45	333.4	237.15	610.05	310	736.35	428.75	547.3	400.7	723.4	122.45	183.25	530.35	370.2	315.5	297.8	249.75	444.2	244.7	414.4	150.1	564.1	224.85	348.1	332.75	269.25	269.3	458.95	270.75	546.05	474.45	381.55	303.05	482.1	629.6	328.4	205.5	230.55	362.6	167.85	362.15	200.35	772.05	432.5	319.35	482.7	337.35
ADAR	8013.3	4155.9	6830.8	3117.8	5200.4	4607.9	3269	6957.6	4286.5	4773.5	4480	5081.2	4098.3	2833.5	4463	4638.4	5202.2	4864.5	3484.1	4207	4146	5847.4	2878.2	4633.9	3350.2	5639.7	3865.5	5263.6	3836.9	5103.8	4886.7	7339.7	5727.6	4462	5299.6	4673.9	6072.6	4307.8	6412.1	3884.5	5847.5	4240.4	7249.2	4913.5	7168.3	2137.8	6294.3	4900	8165
ADARB1	133.54	121.78	178.9	161.02	206.84	110.96	106.44	141.16	66.8	96.46	176.2	136.68	148.54	215.38	144.92	104.16	199.68	74.62	97.22	106.04	117.18	63.7	87.8	109.94	148.38	86.7	109.06	143.96	116.8	57.34	113.6	122.28	106.46	132.8	90.48	106.38	166.14	144.18	91.48	101.72	126.96	149.6	78.84	75.42	148.22	304.68	55.04	170.36	116.36
ADARB2	41.1	31.9	25.4	57.4	40	34.1	185.2	40.75	47.45	21	51.3	12.95	33	48.15	18.8	58.7	100.75	23.75	52.35	143.15	103	48.2	25	17.8	150.8	23.4	51.1	88.9	46.8	38.8	86.7	36.75	23.65	29.8	33.2	57.75	66.75	41.3	11.25	20.25	37.3	66.25	12.6	47.7	19.05	56.75	76.25	14	20.35
ADARB2-AS1	347.9	330.3	298.2	501.6	221.6	167.4	36.5	194.9	380.1	286.8	396.3	353.6	94.6	588.6	163.2	168.2	297.3	240.2	403.8	461.4	109.4	144.3	429.7	194.4	600.1	187.9	300.2	129.3	95.3	230.6	405.2	161.2	216.4	294.4	328.3	143.1	364.6	281.2	40.7	203.2	384.3	468.6	143	211.2	279.9	302.5	377.4	453.5	61.3
ADAT1	675.9	401.5	625.8	628	624.7	430.7	601.3	472.4	446.6	409.1	380.5	605.7	472.4	373.8	249.3	414.7	403	288.7	534.8	453.5	647.8	490.8	248.8	502.1	462.7	533.8	519.2	743.3	562.5	436	442.9	436.4	729.1	541.8	517.3	355.3	298.6	387.6	458	528.4	336.9	576.8	593.8	522.8	725.2	231.3	336.3	475.4	510.1
ADAT2	303.75	101.15	106.8	150.1	220	156.8	16.1	456.25	111.05	233	178.85	125	218.4	119.6	175.55	109.45	188.35	69.95	132.65	87.1	371	124.85	91.6	117.75	125.2	192.3	83.05	96.45	41.15	100.45	139.55	187.1	209	92.4	140.55	122.2	221	102.05	86.5	113.95	176.6	106.65	258.9	47.85	251.1	321.9	177.45	94.9	115.2
ADAT3	530.9	871.35	589.9	834	689.3	368.55	554.85	760.7	569.85	580.65	490.1	599.2	495	877.4	470.15	466.2	365.5	444.8	582.15	802.45	596.4	430.9	639.65	414.65	853.4	571.9	462.65	552.1	662.6	624.85	575.05	524.35	398	522.25	527.85	561.4	458.4	510.7	359.3	446.3	606.1	514.1	334.85	627.15	397.05	565.4	489.25	544.8	465.45
ADCK1	294.4	599	138.2	728.2	299.9	365.8	363.4	476.6	496.4	389.9	440.6	544	613.9	617.5	316.2	285.6	476	349.9	285.9	676.1	824.9	190.9	489.7	467.6	570.8	246.1	413.8	482.9	519.9	349.5	409.1	667.4	345.9	419.8	393.9	677.9	484.5	729.9	358.1	399.4	481.2	511.4	392.3	511.3	419.1	1166.3	548.6	442.9	264.1
ADCK2	574.225	498.075	493.65	374.075	410.775	456.1	311.725	637.475	448.875	666.225	453.925	507.2	630.975	290.1	301.375	379.425	365.825	371.275	513.725	439.575	403.125	639.275	425.9	574.65	414.275	615.3	408.75	428.875	411.85	472.3	440.3	507.775	372.35	487.25	689.875	400.975	365.575	415.775	516.7	321.7	768.3	409.975	914.8	446.4	475.625	353.75	369.1	450.05	643.8
ADCK3	476.3	577.2	240.95	780.5	597.7	406.45	608.65	416.6	401.25	672.25	814.45	538.8	872.25	1230.2	534.8	625	1067.1	1024.8	576.65	720.75	943.15	645.35	1596.5	443.5	1159	735.5	718.35	907.35	607.8	615.95	944.5	646.1	808.8	608.3	425.75	881.45	436.65	927.8	869.15	706.5	687.5	768.55	1396.9	624.85	345.95	1680.85	124.7	687.95	830.3
ADCK4	268	383.55	210.5	371.3	303.75	164.45	458.3	292.7	391.4	81.25	357.2	178.2	292.35	239.95	268	157.4	385.25	249.5	307.5	321.75	270	240.7	266.5	234.95	368.8	250.2	293.6	235.45	276.95	175.7	275	150.55	183.65	410	241.7	309.7	183.45	293	387.7	382.6	241.8	289.15	200.15	175.8	251.6	551.7	248.15	311.75	193.95
ADCK5	46.7	30.4	215.1	50.4	387.9	109.8	28.1	34.6	18.5	484.8	46	154.5	117.3	27.8	21.9	63.7	25.8	274.9	93.2	31.7	173.1	14.3	29.7	37.3	28.4	296.5	88.7	181.5	147.3	494.9	247.2	73.4	41	35.6	15.4	54.6	65.2	103.9	302	187.7	320.5	20.7	152.1	81.3	156.3	130.3	173.9	106.1	316.4
ADCY1	139.9	93.48	48.14	180.22	78.44	76.92	72.18	93.1	125.5	120.32	122.78	66.14	62.16	98.58	51.18	89.18	147.36	99.24	138.04	108.04	140.42	81.24	126.38	102.52	103.72	61.3	112.44	79.34	69.54	73.16	52.42	34.76	61.08	87.88	85.64	63.22	96.92	132.92	59.26	106.84	59.36	101.98	23.52	26.7	58.5	202.26	116.64	145.16	63.34
ADCY10	63.95	105.2	34.15	167.85	81.15	21.15	27.2	76.35	116.5	87.95	148.45	50.6	32.15	84	82.05	58.65	102.7	69	105.35	118.95	64.8	71	72.05	94.75	137.35	49.1	61.1	66.2	48.55	68	38.2	64.2	123.65	45	109.3	113.45	130.5	124.25	29.65	34.9	45.85	63.15	67.8	53.75	108.6	144.2	75.6	190.4	30.7
ADCY10P1	88.05	200.1	72	207.9	73.55	46.95	19.35	30.55	203.9	77.55	88.15	176.2	94.65	143.3	71.55	47	143.85	104.5	101.3	224.35	147.4	72.4	108.4	66.2	76.25	66.5	70.45	115.15	80.65	140.95	109.55	94.3	116.65	62.05	37.15	151.8	155.2	112.95	105.5	112.25	75.95	133	76.45	114.55	90.65	460.2	172.35	103.7	500
ADCY2	118.033333333333	229.066666666667	88.2	212.4	145.333333333333	231.9	111	96.4666666666667	154.233333333333	106.633333333333	144.633333333333	201.733333333333	82.9333333333333	304.033333333333	151.9	138.266666666667	215.3	108.733333333333	158.3	227.066666666667	197.3	77.0333333333333	282.3	148.433333333333	267.9	91.1	244.9	168.8	136.566666666667	120.666666666667	124.266666666667	109.666666666667	99.8333333333333	175.266666666667	126.2	171.333333333333	217.5	132.3	93.6666666666667	156	120.766666666667	159.166666666667	70.8666666666667	137.866666666667	152.6	207.433333333333	113.366666666667	206.7	78.2
ADCY3	674.15	463.95	453.75	525.5	574.9	581.15	428.25	504.45	295.7	606.15	438.5	494.3	701.05	334.25	562	205.6	376.1	337.65	847.35	642.35	613.65	395.9	226.2	502.5	415.45	791.75	359.7	392.05	320.3	397.4	318.7	523.15	532.6	372.1	322.9	335.05	380.65	334.4	413.2	259.4	640.75	427	799.2	392.15	610.9	469.15	444.3	435.7	483.5
ADCY4	244.7	68.6	88.1	311.7	125.1	642.8	68.8	63.2	78.1	385.5	274.1	361.2	289.9	101	246.5	48.8	577.2	154.7	51.5	249.4	284.5	170.1	279.1	303.8	371.3	119.8	237.5	147.2	111.7	358.9	69	49.3	145.5	193.2	46.6	407.5	516.2	323.2	29.9	307	86.3	810.2	64.6	77.9	383	759.2	59.1	351	49
ADCY5	87.4	165.8	115	134.05	53.6	63.9	357.65	45.4	37.35	78.25	165.65	90.3	67	87.85	86.15	52.95	79.7	126.25	91.15	140.4	41.65	92.6	148.05	62.6	170.35	49.45	58.5	107.85	58.1	66.65	174.4	92.8	73.4	140.6	39.9	117.8	120.25	146.6	208.2	79.9	33.75	257.95	38.9	45.35	68.75	204.35	145.55	232.1	28.7
ADCY6	562.5	802.4	339.8	1038.2	727.2	768.4	950.4	719.2	726.1	840	801	510.2	805.1	862.6	612.2	451.1	849.4	580.3	571.3	857.6	829.4	946	995.2	789.1	695	944.1	579	627.9	643.6	515.4	525.6	475	574.5	572.3	511.9	878.5	1008.1	803.2	735.7	810.3	942.5	726.8	542.4	582.6	664.7	999.6	443	652.9	368.5
ADCY7	891.5	298.4	492.8	255.8	194.75	457.15	239.8	743.85	366.45	298.6	308.2	484.75	320.15	177.05	632.6	317.15	425.65	240.55	289.95	225	320.4	260.9	177.6	563.85	271.4	362.4	343.15	242.9	233.3	425.05	363.35	464.3	393.8	338.8	313.65	397.85	503.3	300.3	360.85	189.8	264	392.35	237.6	294.95	753.45	258.45	495.45	410.75	178.95
ADCY8	80.6	17.8	9	17.7	37.4	9.8	23	9.8	13	10.4	81.7	7.3	11.1	116.8	6.1	10	101.1	8.9	43.1	28.4	20.3	41.6	28.8	10.3	22.8	6.1	9.5	31.5	12.2	8.8	92.8	20.8	13.5	123.4	10.6	17.9	28.5	89.2	7.6	7.4	12	29.8	17.9	10.9	12.2	18.3	10.2	19.7	27.5
ADCY9	375.833333333333	461.7	486.966666666667	125.333333333333	206.766666666667	545.7	296.966666666667	362.033333333333	343.566666666667	300.366666666667	326.466666666667	395.4	302.866666666667	187.3	355.233333333333	284.466666666667	388.733333333333	257.666666666667	278.5	153.633333333333	354.2	257.466666666667	179.066666666667	320.933333333333	329.9	328.7	329.166666666667	229.033333333333	409.833333333333	315.033333333333	329	239.333333333333	298.133333333333	306.433333333333	117.666666666667	312.933333333333	337.766666666667	256.1	441	534.433333333333	292.9	227.166666666667	70.2333333333333	445.066666666667	246.333333333333	240.4	336.533333333333	231.966666666667	224.533333333333
ADCYAP1	45.05	32.5	59.05	74.35	41.95	200.2	86.45	13.75	50.55	58.25	84.6	78.05	51.75	102.5	103.8	38.3	111.9	12.45	12.45	95.6	68.85	75.7	43.15	19.25	60.9	30.5	79.5	55.35	44.4	99.8	100.55	67.5	14.7	19.1	27.55	98.6	92.85	114.7	36.9	17.7	42.4	61.85	9.15	15.45	54.05	94.1	52.3	123.45	60.45
ADCYAP1R1	147.05	201.9	153	429.4	205.3	128.65	556.95	204.4	293.9	212.85	225.1	211.9	152.15	332.65	200.1	142	300.25	143.8	205.15	306.85	254	173.65	291.5	115.05	288.75	82.6	307.75	257.9	197.45	113.05	185.15	136.65	105.5	157.3	168.8	231.2	163.45	179.55	121.1	199.25	127.6	327.7	40.2	173.75	122.65	447.65	205	295.35	97.45
ADD1	1145.95	1669.225	1290.25	1113.975	1618.975	1751.2	1203.2	1148.575	1137.775	1372.625	1517.025	1543.375	1252.2	1316.7	1480.175	1153.225	1125.125	1169.85	1445.1	1109.85	1399.925	1347.25	1177.175	1389.9	1209.575	1371.375	1386.45	1214.875	1283.075	1622.425	1219.4	1524.025	1352.025	1372.35	1262.75	1354.475	1210.325	1216.05	1159.25	1453	1213.15	1146.625	1338.375	1473.525	1338.525	1443.675	1362.275	1388.95	1124.725
ADD2	138.7	208.533333333333	124.016666666667	235.733333333333	179.816666666667	116.466666666667	275.416666666667	100.75	105.016666666667	159	117.116666666667	120.766666666667	85.1	208.7	112.116666666667	87.4833333333333	147.566666666667	105.033333333333	127.516666666667	268.033333333333	145.466666666667	130.55	123.083333333333	159.233333333333	194.416666666667	77.45	134.2	162.133333333333	82.9	85.6833333333333	84.25	123.816666666667	79.65	129.216666666667	162.116666666667	118.333333333333	118.616666666667	91.9833333333333	127.516666666667	129.983333333333	94.65	141	69.4333333333333	86.8333333333333	57.1833333333333	111.233333333333	164.7	100.133333333333	81.9
ADD3	1029.475	8712.65	2708.875	6130.15	7385.9	4281.75	5624.325	1620.275	5091.275	5938.175	6885.95	4676.225	9298.725	5731.075	7223.4	7157.625	5314.65	7146.95	5863.45	5128	8200.475	3183.675	6652.425	5382.75	5714.075	10245.8	7584.125	7169.15	8641.825	7387	6668.95	8835.925	7563.375	5580.025	4207.05	4605.15	8150.1	6333.675	15853.975	8433.85	4230.45	4257.525	10113.15	6921.7	6007.25	3137.45	4046.475	4733.45	6980.15
ADD3-AS1	38.7333333333333	53.0666666666667	58	89	55.7666666666667	57	59.2333333333333	27.3333333333333	44.8333333333333	63.7333333333333	48.4	24.8333333333333	26.4333333333333	49.1	16.3	25.9666666666667	42.5	30.3	79.0666666666667	75.5	96.1	19.1666666666667	26.3333333333333	20.7333333333333	94.3	58.5	75.0666666666667	50.0333333333333	49.4	49.2333333333333	45.5	50.9333333333333	74.5666666666667	108.666666666667	70.0666666666667	81.5	58.5333333333333	30	74	60.0666666666667	84.2666666666667	41.3666666666667	37.7666666666667	30.6666666666667	35.0333333333333	30.9	75.7333333333333	44.1333333333333	31.3
ADGB	22.1	22	111.6	16.6	12.2	3.8	23.1	26.8	11.3	6.3	17.3	37.4	16.9	84.9	3.7	70	4.8	1.7	6.1	14.5	6.8	6.9	23.4	18.5	23.4	5.6	8.7	8.7	11.4	14.7	11.7	19.9	53.6	6.1	104	6.6	86.8	20.5	6.1	63.9	55.3	8.4	29.5	19.1	6.1	47.9	10.1	3.4	17.8
ADH1A	339.1	1167.4	161.1	616.1	387.6	209.1	723.2	324.6	529.8	277.3	864	295.7	469.6	508.3	441.5	836.1	444.9	908.3	332.6	747.1	679.8	169.5	674.1	453.4	1079.8	96.3	883.8	385.1	618.1	419.2	747.2	174.6	224	415	422.5	861.5	177.5	788.7	147.3	763.9	226.8	546.8	246.3	979.6	220	1056.6	285.2	766.6	274.1
ADH1B	18.075	437.75	270.6	1239.5	791.825	206.075	1075.625	36.075	876.225	158.7	1751.575	301.1	961.2	932.925	3154.4	949.25	1508.45	984.2	226.025	477.55	546.925	240	1476.4	241.7	1298.625	65.125	1462.775	596.7	1208.95	781.2	1077.5	96.35	912.025	2638.275	94.4	1438.525	78.5	909.375	45.325	1184.6	41.525	1931.875	13.4	1801.425	93.6	699.575	88.175	2927.4	155
ADH1C	111.8	6847.3	200.2	5468.6	4620.7	255.9	7813.5	47.4	8473.5	687.2	10322.8	29.7	7286.7	2907.9	5870.5	9753	6822.2	11843.5	3459	4788.2	7834.2	561.2	7124.7	2541.9	10472.8	564.4	15061.5	4864	9829.5	4652.2	12163.1	50.7	276.4	5999.2	1397.8	7326.5	30.8	10098.6	511.6	18970	1187.7	4396	3614	15299.5	425.3	705	335.4	8375	2534.2
ADH4	72.9	2459.725	80.65	158.975	303.925	150.925	115.225	132.625	209.45	198.25	1005.425	87.575	510.9	76.3	870.7	967.075	62	928.3	91.375	56.35	253.275	63.2	75.225	542.9	33.425	79.625	269.1	86.675	1519.125	126.35	302.35	59.75	110.9	213.825	190.025	58.65	88.425	70.775	158.125	453.6	222.225	44.425	36.45	906.6	57.2	182.15	151.125	89.1	64.175
ADH5	2903.6	4171.2	3176.1	2043.35	3779	2311.3	1188.65	3433.25	2221.6	3691.4	2955.95	2697.2	3261.15	2415.45	3152.4	3103.15	2915	3310.25	2071.1	1894.45	2148.4	2549.65	3056.25	2203.2	1489.55	1943.1	2603.15	2565.25	3590.95	2019.6	2765.3	3264.95	3234.7	2569.4	2952.8	2282.4	3574.05	3125.05	3101.5	2734.3	4452.75	2609.7	2765.5	2304.2	2877.45	1962.35	1836.4	2952.6	937
ADH6	90.2	923.35	79.75	285.15	258.05	47.8	54	58.4	140.25	380.55	554.55	54.15	639.65	265.95	324.35	492.25	192.25	552.65	30.4	120.8	537.3	224.2	40.25	241.55	92.85	13.3	152.05	87.9	931.6	160.25	179.8	35.55	312.2	240.5	732.55	24.95	329.5	61.85	1042.3	585.75	1123.6	112.8	603	595.4	185.8	74.45	26.45	34.4	41.15
ADH7	103.4	396.6	123.9	526.7	83	156.6	1232.1	167.4	566.7	40.4	502.1	206.1	326	927.1	79.6	376.1	448.5	588.7	41	681.4	189.9	80.7	1365.2	26.5	875.1	76.1	606.4	305.6	361.9	124.5	668.6	126	69.6	420.4	246.2	542.8	212.9	1036.9	17	570	170	731.2	96.9	454.8	109.6	395.5	172.4	737.7	118
ADHFE1	164.2	512.9	215.3	1418.8	172.1	125.6	457.6	290.8	548.7	434.1	444	192.9	217.8	1092.3	286.7	313.7	1066.4	337.3	297	1032.8	232.2	185.7	1315.3	156	830.1	111.5	491.3	211.5	306.8	380.8	626.4	142.3	120.3	348.3	188.2	757.9	165.8	581.5	174.9	394.6	208.4	783	229.4	390.6	338.3	1555.4	320.6	616.9	181.4
ADI1	2305.56666666667	2545.03333333333	2363.36666666667	3540.76666666667	2114.93333333333	2784.2	3465.9	1764.8	2661.86666666667	3102.2	3118.33333333333	1948.3	3694.83333333333	5064.63333333333	2579.2	4051.93333333333	4245.66666666667	3700.03333333333	2797.46666666667	3034.13333333333	1918.96666666667	2501	5718.7	3444.46666666667	3379.23333333333	4817.93333333333	2971.06666666667	2155.8	2936.3	4175.46666666667	3343.36666666667	3095.66666666667	4111.33333333333	2634.83333333333	2044.83333333333	2363.46666666667	2651.23333333333	4722.53333333333	2970.06666666667	3309.7	3580.06666666667	3058.5	2771.3	3760.33333333333	1430.36666666667	2959.7	3761.46666666667	2724.23333333333	5517.2
ADIG	68.05	162.55	44.5	64.5	88.1	96.1	49.85	37.55	167.95	67.95	168.2	24.3	44.95	44.1	41.85	18.95	40.3	34.95	48.95	97.85	68.8	21.8	45.7	61.6	48.85	58	33.75	36.85	53.2	25.3	40.35	53.65	23.15	24.95	66.7	44.9	139.7	30.9	28.3	33.25	24.2	68.7	21.15	36.9	23.6	66.2	47.3	98.35	24.6
ADIPOQ	66.3	116.5	52.9	185.1	123.7	51.1	506.3	120.4	421.8	110.9	1846	38.7	64.2	212	124.3	186.4	125.7	190.8	68.2	100.6	114.9	50.1	792.1	31.2	382	61.5	268.1	100.1	111	37.9	125.3	53	90.6	1818.6	6	10	115	143.9	53.5	4.6	47.9	1872.5	65.3	1411.2	55.3	123.5	81.8	584.4	64.1
ADIPOR1	2432.8	2189.1	2757.1	3527.3	2208.8	1091	3508.9	2065.4	1302.8	1627.9	1895.1	2851.4	2299.3	3799.4	1818.7	2435.5	2558	2242.3	3394.8	3211.5	1803.8	3806.8	4660.6	1391.2	3771.9	2758.5	2301	3118.7	2258.1	2995.1	3104.4	2425.9	2545.2	2035.9	2353	1635.9	1366.1	2470.3	2605.4	2278.5	2099.9	1923.3	1378.5	2378.9	1695.4	2636.9	2203.9	2549.6	2524.9
ADIPOR2	1954.4	3675.2	1782.2	4068.8	2600.9	1516.5	4929.1	1832.4	4771.2	2014.7	2507.8	2559.5	3284.9	5469.4	1348	1941.3	2578.1	2171.6	2879.8	3192.6	1754.3	3245.2	5538.2	2565.9	5690.4	2289.1	3568.6	2326.6	3060.1	1419.6	1899.7	2225.9	1969.1	2342.5	3048.9	3235.3	3003	4557.3	1106.7	4204.7	2427.5	2193.4	1393.9	2566.1	1436.9	3504.2	2145.3	3429.6	2588.9
ADIRF	694.7	1289	1807.8	438.5	834.5	3692.2	1446.6	5441.6	1014.2	699.2	3819.6	713.4	5111.1	748	2337.2	1203.2	500.1	1130.9	1408.1	474.3	2424.8	1057.1	1204.3	586.8	576.5	279.6	2234.3	1736.1	3765.3	4082.5	741.9	72.9	400.2	2430.2	5811.8	1080.1	28.1	933.2	177.3	5030.5	19.8	911.7	7.4	3087.3	155.2	1653.2	614.7	1229.9	329.2
ADIRF-AS1	167.4	264	188.9	251.6	191.5	138.4	507.8	238.8	309.6	273.7	332	206.3	222.1	635.7	34.3	289.4	216.8	215.9	344.1	232.3	319.5	108.9	397.4	207	460.2	210.1	201.5	132.6	56.9	78.1	196.8	67.3	233.7	154	182.7	323.2	308.3	422.8	249.5	234.1	76.8	205.9	84.7	154	231	558.3	258.6	460.9	185
ADK	1438.4	577.95	1775.8	1008.65	1195.65	900.95	211.7	1768.7	601.8	1251.35	622	943.65	1235.45	1039.15	942.85	1131.55	843.6	987.65	1520.95	615.95	968.05	765.2	1181.6	1104.7	802.8	1188.1	785.6	1426.6	778.45	1432.45	665.5	1423.9	875.25	914.25	1202.8	583	750.1	851.25	923.6	661.95	1141.75	865.5	1708.95	719.55	1007.25	977.75	1260.5	890.2	1359.75
ADM	1862.1	1023.1	3319.8	1427.2	364.4	850.8	1310.9	4380.3	869.3	991.7	596.9	764.8	567.2	1203	1164.2	900.5	820.9	660.2	601	1734.6	366.9	719.4	1619.6	1376	881.5	664.1	686	617.9	576.5	738.7	690.4	2195	1533.6	951	907.4	822.1	3579.9	1297.4	571.3	678.2	1170.9	707.9	586.4	1091.8	324.4	1567.7	1178.7	1369.2	3771.4
ADM2	58	76.9	49	159.6	37.6	66	300.1	159.3	75.3	51.6	50.5	49.8	47.5	51.7	61.9	38.6	18.5	53.5	63.4	98.4	20.3	81.5	160.9	46.8	144.2	40.4	43.2	47.7	40.6	50.2	50.4	40.6	40.1	71.9	18	44.2	110.5	107.6	26.7	19	47.5	54.8	11.4	70.1	16.6	461.3	71.9	75.1	76.4
ADM5	173.9	51.4	26.1	77.6	101.2	67.4	38.1	15.8	49.8	172	28.5	13	22.7	29.6	10.3	26.6	182.3	30.3	45.1	144.2	214.8	13.8	16.9	93.9	31.6	70.7	13.4	65.4	16.8	14.2	52.6	53.4	187.8	19.4	14	92.5	23.3	107.5	25.2	15.5	14.8	67.2	8.8	30.1	68.9	33.1	15.8	75.6	37.9
ADNP	2339.35	1184.2	2192.2	1593.8	1948.6	2020	1570.3	2315.05	1313.7	1858.5	1672.45	2115.45	2051.65	1615.8	1875.95	2020.35	2043.6	1897.1	3359.35	1380.6	2204.4	3288.8	1917.4	1830.45	1507.4	3143.95	1833.1	2644.6	1746.85	2789.3	2537.9	2125.1	4144.35	1847.6	2492.15	1851	2143.1	1799.9	3723.6	1970	1718.85	1878.1	3285.2	2006.95	2650.45	1417.75	2167.3	1640.6	3585.45
ADNP2	1097.15	788.35	720.45	519.8	654.1	785.15	481.05	1003.4	663.9	665.6	914.15	547.65	547.6	564.85	887.95	739	682.15	690.6	619.1	708.15	1067.25	809.5	575.35	844.5	453.05	821.5	814	682.75	902.5	965	735.5	696.55	729.6	654.85	442.25	573.85	828.25	652.75	519.65	754.4	653.45	480.85	1143.65	793.95	981.6	501.85	942.3	614.95	1028.15
ADO	2237.9	781.1	1901.05	828.3	1535.95	1285.4	1093.95	1628.45	840.45	1248.3	781.1	1633.25	882.25	994.4	1104.35	846.15	1280.2	817.95	1165.2	962.2	1695.65	2410.7	1425.05	1131.9	1160.95	1473.25	913.5	1131.55	1003.3	1292.7	929.4	1596.3	1316.8	833.5	1037.65	1052.15	1559.3	1198.4	1094.6	831.25	1886.95	1058.5	904.65	1112.2	1163.9	683.05	1133.05	868.35	1463.45
ADORA1	147.7	377.85	210.2	352.85	312.1	145.45	242.05	209.85	203.45	189.8	109.8	223.35	129	199.85	218.65	149.45	218.1	176.25	290.55	379.9	322.3	177.5	215	153.1	289.95	139.6	276.25	209.95	65.75	103.6	132.5	214.55	171.25	289.45	129.35	263.05	135.45	96.75	138.8	222.6	100.4	235.3	81.2	114.3	148.2	631.8	142.55	174.65	218.75
ADORA2A-AS1	27.9	21.85	23.35	59.45	27.6	50.4	50	30.55	21.4	24.1	17.75	29.65	39	134.15	53.7	18.45	17.75	19.5	17.15	26	27	16.5	23	12.7	22.15	16.55	20.05	24.9	22.7	10.8	15.95	38.55	78.55	26.9	24.95	14.05	44.4	38.8	44.95	14.65	39.35	25.5	5.9	17.85	25.95	36.8	22.65	29.85	16.3
ADORA2B	470.8	278.6	1113.3	482.2	592.2	430	90.9	1684.7	271.9	754.3	75.9	263.7	498.2	421.3	311	219	376.8	273.6	367.8	372.9	567.3	468.7	216.4	544.5	335.1	1146.7	188	433.1	336.5	170.3	108.4	1036.2	319.5	331	1143	89.4	517.1	41	704.7	136	259.5	424.1	596.9	379.1	97.1	442.4	812.4	448.8	330.7
ADORA3	215.2	176.65	170	387.8	113.5	165.35	187.8	230.6	262.55	78.45	80.5	224.3	104.3	190.9	73.15	114.25	121.1	166.1	114.55	166.1	75	157.75	222.05	215.5	303.4	151	55.05	159.2	190.6	81.05	159.4	275.5	100.15	165.5	88.3	233	195.4	153.55	127.4	108.9	161.65	290.45	106.75	119.65	265.4	140.2	75.1	251.1	93.3
ADPGK	1482.75	984.9	1270.4	1066.45	966	1089.25	539.3	1596.95	1104.85	1127.55	1024.6	1197.65	867.85	1076.6	951.85	887.8	1218.2	723.75	1414.7	1072.25	1207	1356.45	1112.6	1059.45	904.2	1265.7	1080.6	1062.15	854.75	1104.45	818.5	1772.95	1080.85	995.35	1325.85	948.85	1304.05	1419.35	911.6	648.05	1339.05	1010.1	918.05	778.25	1499.65	953.9	848.35	703.4	966.05
ADPRH	109.666666666667	232.3	79.7	384.366666666667	164.6	129.733333333333	634.1	154.9	235.766666666667	116.966666666667	186.466666666667	223.266666666667	109.2	364.633333333333	172.766666666667	130.1	135.8	85.1333333333333	140.333333333333	253.333333333333	152.266666666667	140.566666666667	190.7	169.666666666667	260.166666666667	95.7666666666667	226.2	172.7	111.766666666667	192.5	165.5	164.9	239.9	163.8	107.033333333333	149	169.533333333333	248.7	156.5	122.633333333333	140.566666666667	226.133333333333	86.7666666666667	177.966666666667	150.466666666667	176.533333333333	168.266666666667	206.9	123.4
ADPRHL1	156.7	263.65	127.9	283.3	224.35	54.8	450.7	159.2	129.95	198.2	270.5	154.25	215	359.85	169.85	121.95	111.7	220	212.15	385.15	304.35	194.2	332.8	84.55	329.25	82.75	123.15	172.8	266.75	326.6	343.2	147.55	159.85	157.15	196.4	189.8	98.85	224.25	257.45	221.3	246.45	177.2	257.95	230.8	160.05	467.75	224.55	250.5	252.2
ADPRHL2	1191.3	895.7	898.7	861.7	743.4	679.1	563.2	1085.9	793.3	963.7	910.3	953.1	690.5	674.3	507.6	745.7	972.9	1156.9	963.3	1013.6	929	954.9	456.8	837.9	892.2	687.1	635.5	965.4	833.4	963.5	912.2	1266.5	1219.9	680.5	649.1	1132.3	1607	852.8	492.8	720.5	1232.4	956.1	1074.5	799.7	1041.4	545.2	727.9	594.8	797
ADPRM	504.6	656.55	544.3	489.7	471.65	382.65	555.8	595.45	467.3	402.45	601.95	583.35	423.85	680.3	585.55	468.1	594.5	456	347.2	391.55	545.9	336.95	822.8	518.95	680.8	464.8	381.9	439.4	466.75	273.4	543.25	496.7	453.15	391.3	520.4	419.3	508.5	628.35	236	458.5	412.85	467.4	663.55	480.35	384.8	508.85	432.65	610.2	332.25
ADRA1A	60.35	66.95	71.4	91.6	130	10.7	168.525	87.525	86.825	62.65	96.525	43.4	86.4	111.575	82.275	16.95	97.825	59.825	50.725	132.25	90.225	42.525	123.325	65.125	70.625	42.675	63.525	59.1	86.2	59.2	70.2	81.925	28.95	66.45	87.45	72.375	87.1	57.6	25.925	113.425	46.95	71.875	26.175	28.8	44.35	119.9	92.025	72.875	81.825
ADRA1B	16.7	7.2	25.2	28.9	8	32.9	62.1	7.7	7.4	17.3	13.2	6.2	19.3	6.9	5.1	9.3	13	12.7	9.5	16.4	20.9	28.5	6.8	5.1	16.6	8.7	8.4	5.9	8	19.5	51.1	14.5	6.9	31.2	5.5	5.8	7.2	4.6	13.9	17.2	2.3	15.8	19	14.3	101.9	9.6	13.8	3.9	42
ADRA1D	26.65	35.25	14.95	28.95	19.6	13.65	47.25	19.45	45.5	34.05	47.65	40.3	17.65	57.05	10.75	31.9	19.75	59.8	16.05	54.55	15.5	38.7	133.45	9.4	47	15.85	32.4	29.1	30.05	22.85	56	81.65	68	34.65	72.45	67.85	36.25	73	15	17.7	6.3	101.1	22.95	47.25	58.8	121.6	27.3	120.65	84.65
ADRA2A	30.5	1498.1	350.2	283.2	718.9	363.4	277.3	165.6	631.6	441.8	1329	291.2	2094.2	169.7	1047.2	1261.4	516.9	1157.1	461	325.8	2902.3	982.1	269.1	1604.8	536.8	569.9	911.5	1831.7	1430.7	481.1	782.4	391.1	225.2	780.8	408	1032.7	263.6	299.3	197.7	1413.5	3231.8	850.1	261.7	1253.3	74.1	44.9	172.2	346.2	686.5
ADRA2B	47.3	229.2	12.7	212.1	133.6	25	189.2	163.3	257.6	171.1	99.9	65.6	82.2	55.3	83.8	114.2	111.6	112.8	100.5	102.7	178.5	100.9	226.9	56.7	83.8	59.1	203.4	72.3	120.3	59.4	81.5	57.4	91.5	163.3	99.8	162.2	148.2	40.1	69.7	178.2	96.8	199.4	68.2	12.6	122	185.7	57.6	34.1	43.4
ADRA2C	360	394.3	249.1	367.5	424.1	233.8	209.8	396.8	259.7	389	365.5	291.9	411.4	328.2	345.2	182	238.2	300.3	336.5	371.3	508.6	258.5	202.8	362.4	217.8	204.7	303.3	458.8	255.4	48.2	233.4	439.5	188.7	361.8	386.2	386.7	190.8	187.1	471.1	177.8	127.8	518.5	40.2	192.6	206	757.7	232.6	186.9	392.2
ADRB1	326.433333333333	203.1	9.06666666666667	78.9333333333333	84.2	54.0333333333333	208.7	125.433333333333	107.233333333333	292.2	85.0666666666667	98	63.5333333333333	168.866666666667	17	77.3	65.8666666666667	56.5	126	38.8	62.6	109.2	90.9	148.366666666667	72.2333333333333	12.0333333333333	163.733333333333	263.866666666667	82.7666666666667	49.3333333333333	67	23.6333333333333	72.7	68.8666666666667	113.666666666667	107	286.7	106.666666666667	30.6	90.1666666666667	70.6	133.6	37.6	147.7	61.1	142.566666666667	115.8	129.733333333333	857.766666666667
ADRB2	166	371.5	557.9	717	285.1	269.9	437.3	201.4	933.9	173.6	456.7	293.5	355.4	670.6	421.4	817.9	505.5	626.7	168.9	483.1	91	61.8	1095.1	170	596.7	113.6	561.7	361.5	542	95.4	565.3	195.5	167	430.5	177.2	531.1	101.4	939.3	46.8	1200.8	132.2	869.8	95.6	599.5	198.7	549.4	200.6	678.3	170.5
ADRB3	25.3	41.15	43.55	50.25	33.05	14.3	164.85	16.6	25.9	39.3	60.1	35.45	31.8	44.85	94.5	55.4	23.15	50.2	22.85	71.1	34.55	16.65	59.4	20.35	49.5	19.95	31.1	25.05	13.35	15.75	19.85	15.15	14.25	25.85	22.4	83.05	19.75	22.1	17.45	31.15	15.4	17.4	24.1	12.95	21.55	188.95	22.25	20.2	20.85
ADRBK1	450.3	382.866666666667	258.766666666667	640.366666666667	531.566666666667	359.6	651	402.5	490.066666666667	406.833333333333	493.5	423.966666666667	425.733333333333	681.733333333333	479.033333333333	472.4	491.366666666667	350.966666666667	457.866666666667	860.433333333333	377.8	375.866666666667	468.933333333333	463.833333333333	682.833333333333	460.9	473.633333333333	375.666666666667	428.066666666667	536.733333333333	488.666666666667	445.066666666667	340.133333333333	530.866666666667	528.8	544.966666666667	434.866666666667	460.9	296.8	455.566666666667	695.766666666667	703.466666666667	357.7	614.9	430.533333333333	379.7	317.933333333333	624	338.333333333333
ADRBK2	255.5	249.833333333333	122.333333333333	376.733333333333	208.766666666667	166.5	126.466666666667	235.333333333333	398.133333333333	234.366666666667	323.433333333333	311.8	219.366666666667	374.8	422	188.733333333333	317.033333333333	237.366666666667	252.433333333333	402.2	285.7	273.033333333333	434.033333333333	236.033333333333	355.666666666667	117.6	317.166666666667	223.233333333333	250.3	148.2	244.366666666667	273.9	372.1	304.866666666667	137.4	285.333333333333	162.6	250.7	173.4	223.466666666667	251.533333333333	347.633333333333	516.666666666667	231.4	455.466666666667	789	158.766666666667	380.5	388.7
ADRM1	3130.2	1812	2512.9	1736.9	3344.8	2439.7	1941.6	2555	1838.3	2047.7	1619.7	2656.6	2587.9	1811.9	1839	1814.9	1528.2	1752.4	2966.8	1957.9	2750.4	5687.4	1901.8	1871.6	1762.7	2778.7	1409.7	3829.7	1970.3	4115.7	1710	2670.2	4930	2293.9	2080.4	1748.2	1288.7	2040.6	6386.9	1686.7	3269.2	2060.1	3116.2	1705.2	2622.5	1750.5	2382.2	2212.9	6378.1
ADSL	2625.5	1274.3	1560.45	1027.85	1377.9	2216.7	601.9	2474.2	1238.6	2516.5	1706.8	1842.8	2367.55	1374.6	1773.6	1806.65	1427.1	1474.6	2871.15	1304.85	1971.05	2513.1	1352.55	2210.85	1227.35	1565.15	1219.85	1881.1	1610.25	1711.85	1484.2	2426.65	4048.15	1685.6	1996.2	1621.6	1414.65	1609.3	2328.4	1319.65	2527.1	1589.85	3372.35	1686.3	1806.2	1030.65	1899.7	1862.6	2862.7
ADSS	1297.8	482.8	1050.05	824.55	1112.75	990.3	733.6	950.95	937.85	903.9	919.6	637.15	1055.8	904.25	980.55	874.85	931.95	942.7	1085.4	867	658.65	1492.6	930.65	784.95	811.55	945	1033.85	1193.1	812.85	1233.55	924.25	1173.05	1083.55	998.5	1188.1	853.9	1357.9	916.6	1312.35	1002.6	1290.1	1005.95	907.3	1045.3	909.7	723.5	1706.3	747.65	1589.75
ADSSL1	134.15	395.25	133.25	499.3	182.35	80.5	790	139.55	96.3	234.35	256.55	133.45	378.15	642.75	231.85	74.45	332.25	239.45	406.35	325.05	271.35	338.3	488.15	126.55	336.9	213.5	248.4	236.1	186.9	143.85	260.45	288.35	268.15	307.45	197.2	341.95	119.3	457.3	104.75	244.2	120.05	389.55	96.55	157.6	170.25	921.95	118.4	225.2	290.25
ADTRP	238.55	2133.95	241.6	4455.05	1081.15	204.6	2972.6	341.1	3929.45	1187.75	2506.45	164.4	2154.35	3240.35	733.3	4021.25	2524.85	3698.3	637.7	3829.5	658.7	778.25	3618.95	648.4	3265.05	346.15	2675.6	1029.5	2790.4	2032.95	3372.3	1006.15	353.45	2662	964	3146.85	317.4	3417.8	1673.35	3206.9	2526.95	3029.2	3352.3	5089.1	739.65	2946.1	556.35	3551.45	2036.3
AEBP1	704.8	429.5	4885.1	398.8	711.8	3696.7	143.2	1137.3	301.2	337.8	847.4	1413.5	556.5	421.9	2560.3	243.4	1238.6	549.2	1004.8	598.6	553.3	1461.2	551.5	1545.1	469.8	532.1	502.3	647.8	480.1	1231.4	545.1	1152.4	658.4	1014.4	357.3	722	128.3	282.4	326.2	383.9	504.2	627	47.6	664.4	2254.4	703.1	515.6	540.7	422.6
AEBP2	1416.3	524.15	1211.3	595.6	795.75	1197.6	547.45	1154.45	624.25	850.65	788.65	1007.05	1067.05	747.65	1099.7	778.4	810.65	730.65	1039.55	648.95	774.9	1442.6	741.35	762.65	699.65	981.8	847	826.25	613.15	733.1	757.95	1287.45	1437.4	727	1044.75	804.15	2800.7	820.3	1517.2	655.2	957.6	742.75	1514.9	653	1076.05	742.85	1130.85	654.45	1430.5
AEN	315.9	115.5	286.5	133.6	191.5	298.3	259.9	319.5	358.9	519.2	344.6	357.5	285.6	696.9	333	338.3	82	380.5	324.7	597.1	483.8	757.3	456	281.9	238.5	348.3	35.3	244.4	347.6	125.3	266.3	206.8	304.1	416.8	352.6	574.8	244.4	363	290.4	221.2	365.8	434.5	527.3	453.2	605.7	519.8	494.6	475.8	456.4
AES	1450.3	1850.8	2225.9	1429.7	1442.8	1380	2765.9	1455.5	1375	1213.6	1494.9	1533.1	1443.7	1031.7	1596.4	682.2	1070.7	941.6	1451.2	1253.3	1972.3	1195.7	690.7	1481.1	1819.8	3080.7	1786.3	2271.9	2234.3	2021.2	1411.5	1505.4	855.9	1331.7	1763.7	1386.1	474.3	986.5	712.5	2132.8	1621.2	1184.4	1694.9	1746.7	1568.9	1193.4	1178.3	1292.4	1527.7
AF001548.5	201.2	82.9	34	172.4	145.1	103.6	26.8	127.5	85.4	13.7	38.1	50	12.7	82.8	49.3	19.8	76.7	51	184.9	79.7	68.1	330.7	41.7	93.9	22	162	41.6	22.7	8.8	123.9	120.7	121.9	12.5	103.5	202.1	25.9	45.3	19.2	42.3	23.8	19.2	35.9	35.3	55.1	22.4	267.7	250.4	281.1	79.2
AF007147	225.3	508.6	227	280.5	248.5	221.9	329.5	382.3	431.9	146.6	348.3	366.4	241.8	201.2	366.5	125.6	382.6	166.4	146.8	320.2	240.9	184.2	304.1	115.4	287.6	221.5	280.7	232.1	199.3	107.2	426.4	362.9	168.8	401.9	77.8	392.8	41.5	201	156.5	125.1	218.4	421.7	197.9	211.9	560.8	214.5	295.6	442.5	121.2
AF067845.1	75.7	31.6	126.3	41.7	16.5	15	37.3	20.6	6.7	3.8	100.2	29.3	9.6	42.4	87.3	13.9	9.7	40.8	21.9	6.7	10.8	6.9	17.9	17	7.8	76.5	5.4	17.6	9.6	40.8	5.3	8	23.8	16.1	3.4	22.4	137.5	5.9	5.7	9.4	21.4	35.2	22.6	31.5	22	13	70	26.6	13.6
AF070581	230.45	130.2	106.85	501.75	56.5	249.95	203.6	69.35	149.65	84.8	259.65	299.65	67.65	480.05	195.3	147.25	344.5	127.05	1118.7	221	88.95	27.05	392.7	232.7	294.3	22.2	171.25	194.4	121.2	100.5	140.8	49.65	96.75	187.35	89.4	215.75	78.75	348.6	79.15	138.4	52.65	284.95	23.45	114.4	84.8	739.4	79.4	180.85	32.75
AF086184	26.6	166.3	127.8	42.2	152.3	125.1	84.2	43.8	33.7	109	22.2	39.3	14.5	44.7	9.3	6.8	102.3	14	93.7	15.1	130.3	19.3	39.7	159.3	53.7	18.4	21.7	11.4	6.3	6.7	42.5	34.8	129.2	59	95.1	22	105	24.1	75.2	6.2	7.5	29.5	15.8	37.6	56.1	34.9	135	87	20.2
AF090939	31.2	202	23	260.8	181.1	157.1	76	142.3	104.6	38.2	184.8	110.6	88.2	205.9	137.2	102.7	121.5	16.6	233.8	138.9	224.8	146.3	198.9	73.5	131.1	15.4	140.6	87.4	51.1	41	123.6	70.7	229.4	251.9	103.3	175.9	112.8	172.6	29.8	53.5	70.6	85	16.6	40.3	187.3	189.5	188.4	212.9	79.3
AF131215.4	6	56.3	5.8	84.4	12.2	11.1	463	43.2	89.5	20.8	124.6	7.2	7.3	11.5	286.6	12	104.5	19	4.4	14	126.3	7.3	30.4	19	9	2.6	61.8	99.6	136.9	9	6.5	10.9	32.1	166.9	13.1	65.7	7.5	16.4	2.6	8.5	21	9.7	4.9	3.3	7.4	45.4	15.9	39.6	6.8
AF131215.8	27.9	183.1	31.2	181.4	151.5	46.2	377.6	30.6	115.8	25.8	208.5	56.8	153.4	151.1	136.2	134.8	299.1	127.2	44.6	142.5	281.5	3.7	108	129.3	85.9	12.1	48.8	140.4	167.7	139.4	133.5	35.4	196.5	129.3	26.6	31.4	17.9	210.2	18.3	100.8	100.6	75.6	68.8	197	14.1	488.3	5.6	49.2	124.1
AF186192.1	50.6	143	16.5	82.9	136.5	45.9	70.1	58.6	35.4	44	43.1	122.1	43.6	52.1	32.5	76.2	49	120.3	281.5	59.6	27.5	46.3	54.5	187.6	70.7	40.8	187.9	176.4	41.9	180.3	169.4	45.3	193.7	267.6	158.6	141.6	21.1	32.1	36	26.4	50.1	23	30.7	44.9	36.8	141.2	28.4	30	32
AF198444	16.4	80.5	8.4	204	10.4	34.4	259.5	74.4	11.6	61.9	37.2	6.2	50.1	88.9	83.3	11.1	16	14.8	37.5	29.5	11.8	24	41.6	3.6	52.1	11.5	26.6	18.1	7.7	8.6	95.6	46.5	58.5	57	11.9	16.4	14.9	16.9	78.7	17.8	52.9	8.1	12.2	13.7	76.9	127	15.3	11.9	41.8
AF213884.2	351.6	452.5	106.2	90.9	371.3	271.4	475.4	684.5	367.1	269.8	559.7	458.3	373.7	774.7	154.4	187.6	333.3	223.5	317.3	212.1	187.8	216.6	277.8	265.4	528.5	209.2	323.8	460.6	487.2	259.9	216.4	212.7	264.3	310.7	308.3	598.2	241	297.1	169.1	43.7	301.4	478.3	155.7	161.7	133.3	533.7	179.8	62.1	235
AF279780	158.5	260.2	83.3	152.3	245.8	16.5	115.6	73.7	102.5	136.8	253.7	302.9	131.5	310.7	60.9	114.3	181.9	57.7	446	203.1	111	107.4	193.3	174	111.1	89.2	120.6	151.4	134.1	71	116.5	166.4	125.4	189.7	166.5	193.9	159.2	71.5	126.8	153.8	65.6	201.1	13	61.8	55.4	30.3	101.4	102.7	88.5
AF289551	280.4	673.6	321.2	301.4	341.7	415.9	359.9	209.8	387.3	297.9	411.3	264.7	317.7	211.1	110.1	43.9	223.4	347	468.1	371.9	840.5	181.9	171.8	371.8	202.5	180.7	377.5	285.4	160.6	202.6	274.5	313.9	230.6	346	177.1	490.7	405.3	244.7	76.3	273.8	187.6	220.7	74.2	110.6	413.9	307.3	366.7	150.2	273.4
AF520793	183.8	199.3	161.1	329.2	157	113.8	158.1	94.3	243	115.1	202.9	148.7	227	424.7	308.7	79.7	300	203.4	242.4	186.8	263.4	158.9	180.2	254	125.4	9.7	285.7	130.3	152.1	122.8	174.7	16	183	268.8	117.3	308	146.7	173.7	165.7	291.8	59	105.3	45.4	107.2	223.6	639.1	53.1	222.3	170
AFAP1	151.4	251.2	359.4	260.7	165.3	573.1	91.1	73.5	186.6	224.7	337.1	523.6	266.8	165.6	490.9	254.9	416.7	250.2	802.8	222.6	196.9	706.6	206.6	360.7	277.4	407.7	299.1	158.9	193.7	427.5	134.4	349.5	153.6	261.3	212.2	149.8	209.1	272.1	218	347.9	444.1	321.6	259.4	221.7	406.7	83.8	384.4	396.7	434.5
AFAP1-AS1	1941.25	963.35	1128.05	205.25	817.9	544.75	216.35	641.75	599.5	154.7	290.45	105.45	317.95	111.2	440.2	257.35	134.8	401.65	122.4	206.8	882.65	37.2	178.6	1690.3	118.65	113.2	283.05	1164.6	942.9	152.1	223.65	817.15	96.3	365.05	1957.75	266.2	1012.95	117.85	86.2	577	53.6	206.7	26.6	300.2	55	317.55	1128.3	313.7	217.5
AFAP1L1	115.4	230.5	243.1	212.15	141.3	156.65	213.65	158.1	103.7	107.95	191.75	185.6	109.7	125.75	187.5	179.45	167.9	158.2	145.4	225.4	108.45	172.45	77.75	121.25	98.9	98.7	174.3	154.55	52.95	241.65	203.35	146.9	230.85	120.2	163.65	182.4	163.7	129.9	124.25	78.75	110.65	200	100.75	60.2	137.05	115.95	138.3	57.6	124.65
AFAP1L2	228.2	583.1	577.8	498.5	384.2	518.1	530.8	477.8	195.8	239.1	192.1	233.2	254.5	509.7	268	157.9	231.6	174.3	413.6	493.5	259.8	204.6	271.5	261.5	265.1	164.5	152.7	132	154.4	387.7	182.2	370.6	172.2	319.9	335.4	236.1	35	178.8	210.7	172.7	339.3	305	47.8	146.3	188.3	94.2	378.2	345.6	266.4
AFF1	1348.96666666667	1878.76666666667	1490.9	1553.86666666667	1716.83333333333	2540.16666666667	1611.06666666667	1283.66666666667	1759.93333333333	2127.76666666667	1820.56666666667	1487.83333333333	1473.26666666667	1866.9	1657.3	2086.2	1812.6	2033.16666666667	1449.86666666667	1534.4	1403.13333333333	1018.9	1938.33333333333	1710.86666666667	1421.76666666667	1921.83333333333	1932.86666666667	1417.93333333333	1568.76666666667	1078.3	1914.23333333333	2137.36666666667	1281.03333333333	1738.46666666667	2219.9	1968.53333333333	2732.96666666667	2161.2	1231.33333333333	2027.23333333333	1464.5	1847.4	1905.06666666667	2036.13333333333	1761.83333333333	1866.83333333333	2217.16666666667	1782.06666666667	933.7
AFF2	123.266666666667	66.7	36.7333333333333	99.0333333333333	140	44.8	113.366666666667	84.8333333333333	66.9333333333333	55.0666666666667	43.7	83.8666666666667	75.6	114.666666666667	60.6	94.3	39.1	35.3	83.2666666666667	83.6	125.966666666667	56.8666666666667	179.8	50.8666666666667	102.2	55.2333333333333	53	43.7666666666667	44.7666666666667	59.1	14.2	55.2	60.2333333333333	74.6666666666667	29.4333333333333	116.066666666667	82.2	98.7666666666667	23.8333333333333	71.7666666666667	55.2333333333333	50.4666666666667	44.5	45.3	74.2	186.233333333333	50.2333333333333	30	49.4333333333333
AFF3	17.7	67.7333333333333	22.1	108.083333333333	61.3333333333333	42.6666666666667	232.616666666667	30.3333333333333	127.416666666667	41.8166666666667	161.8	60.6833333333333	69.4	201.25	253.4	79.7166666666667	125.233333333333	80.7166666666667	34.4166666666667	80.8833333333333	48.3666666666667	26.0666666666667	96.8833333333333	14.0333333333333	118.6	21.2166666666667	175.183333333333	59.4166666666667	56.4333333333333	15.0833333333333	107.583333333333	40.65	96.2333333333333	135.05	39.8	72.9166666666667	42.7	110.616666666667	29.2166666666667	90.3333333333333	28.4666666666667	89.7	31.9333333333333	72.45	44.3	181.033333333333	59.8833333333333	101.45	24.5
AFF4	353.275	424.5375	672.0875	458.85	388.2625	608.9125	595.925	454.1875	641.425	479.4875	462.8625	556.4125	400.0875	475.875	499.6375	579.0125	461.2125	584.175	257.95	477.1875	283.525	662.0125	495.65	582.1125	589.8875	430.125	717.4	513.35	522.3375	349.575	525.4	351.4625	354.4875	660.5375	480.8125	523.4	395.8	640.25	237.9625	616.025	536.9375	663.4	489.4125	508.7375	486.1125	524.7	538.375	527.7	347.175
AFG3L1P	336.433333333333	228.4	149.666666666667	141.8	234.9	91.8333333333333	211.966666666667	135.866666666667	155.166666666667	166.666666666667	193.333333333333	172.9	242.966666666667	125	177.533333333333	116.633333333333	158.033333333333	137.466666666667	105.9	183.7	357.866666666667	64.9333333333333	131.666666666667	135.166666666667	131.666666666667	163.266666666667	249.933333333333	166.9	166.533333333333	100.433333333333	184.733333333333	236.866666666667	275.9	247	127.733333333333	246.766666666667	119.1	116.233333333333	238.9	213.433333333333	283.133333333333	160.5	164.4	109.333333333333	314.433333333333	369.866666666667	102.7	154.033333333333	215.7
AFG3L2	3567.2	2894.66666666667	2285.66666666667	1833	3059.86666666667	2270.03333333333	2049.53333333333	2865.36666666667	1630.73333333333	2850.83333333333	1851.73333333333	1796.2	2176.6	2170.8	1840.86666666667	2851.83333333333	1758.8	2640.76666666667	1945.93333333333	1994.8	1529.73333333333	3042.3	2519.26666666667	3079.86666666667	1523.2	2604.3	1676.66666666667	1570.26666666667	2743.73333333333	3513.56666666667	1982	2755.96666666667	1929.33333333333	2052.23333333333	4304.3	1836.6	3254.16666666667	2649.76666666667	2178.73333333333	3154.76666666667	2940.36666666667	1509.53333333333	3353.86666666667	2586.3	1606.26666666667	4194.3	1862.1	1617.73333333333	3067.33333333333
AFM	46.3	120.1	23.8	223.7	15.8	68.7	46.8	22	71.6	93.5	170.7	14.5	77.1	124.6	123.1	10.8	121.6	39.1	92.5	83.3	22.2	113.7	191.6	14.8	208.9	105.1	79.1	7.9	14.6	16.9	129.6	38	8.2	62.5	21.7	28.7	77	29.8	52.7	19.7	106	112.5	42	135	61.4	129.8	44.9	70.9	43.9
AFMID	18.8	22.6	11.5	60.2	16.4	18.5	15.6	25.7	28.1	202.3	18.5	14.7	26.1	61.3	20.8	8.9	33.7	8.8	21.7	21.4	47.5	8.2	27.7	26.3	18.6	8.6	112.8	29.1	10.9	26	20.9	14.1	25.8	17.5	26	52.2	13.8	20.5	7.7	60.7	72.5	138.2	42.5	32.4	14.3	259.6	15.2	18.6	130.4
AFP	86.1	144	37	101.7	52.7	37	281.1	85.1	79.5	61.3	46.6	51.8	57.1	131.7	157.7	104	46.4	36.5	137	212.1	45.6	92.4	197.4	113.6	155	40	38.6	19.8	134.6	52.4	165.1	27.7	2144.3	27.8	102.4	85.3	117.7	44	413.1	50.5	118.8	174.5	86	70.5	47.4	137.8	159.6	117.2	59.5
AFTPH	2297.25	3265.8	2098.1	3830.05	2567.5	2421.35	3520.9	2100.5	3214.5	3119.1	2692.95	2643.15	2068	4362.4	2476.1	3735.85	3866.5	3839.7	3195.05	3627.55	2673.55	3877.5	5094.65	2528.35	3802.15	3321.3	2851.65	2768.5	2861.65	3819.1	3814.95	2601.55	2586.4	2455.25	3527.3	3502.1	3475.65	4218.05	3859.25	3707.9	2837.3	3490.6	2469.75	3060.7	1911.35	5349.7	2761.1	3239	2576.55
AGA	241.2	538.8	590.333333333333	699.366666666667	713.933333333333	518.033333333333	1104.36666666667	326.133333333333	983.666666666667	463.066666666667	785.166666666667	601.533333333333	952.833333333333	763.033333333333	916.266666666667	831.133333333333	765.733333333333	914.333333333333	301	707.166666666667	624.733333333333	305.1	750.666666666667	880.466666666667	965.5	251.7	900.566666666667	1101.7	1352.1	390.4	855.9	436.966666666667	631.033333333333	634.1	454.333333333333	764.833333333333	234.933333333333	1142.03333333333	441.333333333333	978.266666666667	241.866666666667	1028.3	1100.36666666667	1170.3	852.666666666667	456.766666666667	405.733333333333	958.9	339.433333333333
AGAP1	301.266666666667	576.6	319.366666666667	563.733333333333	445.766666666667	728.966666666667	555.733333333333	498.1	544.3	795.666666666667	606.3	510.866666666667	499.933333333333	672.133333333333	481.633333333333	494.433333333333	605.3	528.766666666667	676.9	486.1	574.066666666667	282.366666666667	601.8	652.366666666667	542.133333333333	975.8	444.2	775.533333333333	580.3	523.233333333333	422.9	419.866666666667	497.266666666667	470.766666666667	418.3	390.7	623.733333333333	669.6	465.666666666667	694.733333333333	862.633333333333	432.066666666667	453.333333333333	539.1	312.166666666667	556.6	606.466666666667	535.866666666667	444.066666666667
AGAP11	13.6	25.1	12.65	21.7	24.5	16.9	38.2	20.75	23.75	11.75	98.7	14.5	26.65	20.4	53.05	15.75	35.05	21.75	36.9	29.3	32.25	24.1	11.7	19.05	23.55	13.4	102.15	64.9	50.1	46.95	21.25	17.7	23.75	63.25	15.2	14.7	35.3	14.5	7.4	11.65	12.8	21.35	9	13.45	32.85	44.95	11.75	58.8	18.1
AGAP2	102.2	44.0666666666667	63.4333333333333	159.166666666667	104.466666666667	35.1333333333333	121.733333333333	58.9	109.633333333333	67.7666666666667	29.8666666666667	102.533333333333	83.9	95.6333333333333	46.3666666666667	50.3	79.3333333333333	63.1666666666667	26.7666666666667	75.1333333333333	57.3	55.5333333333333	90.5666666666667	61.1666666666667	50.8	37.4666666666667	109.233333333333	70.8	82.1666666666667	36.4	63.5	66.9	40.9333333333333	72.9666666666667	62.5333333333333	76.2666666666667	109.833333333333	53.1333333333333	67.9666666666667	58.1	48.7666666666667	53.2666666666667	46.7333333333333	96.8666666666667	92.0333333333333	165.766666666667	77.7666666666667	58.8	49.8
AGAP2-AS1	470	65.1	182.1	17.2	115.2	260.7	32.1	430.7	62.3	174.1	89.9	283.5	153.5	14.4	128.9	8.4	154.9	100.7	567.3	80.8	291.5	34.6	35.5	220.8	38.6	354.7	182.1	211.2	66.2	230.2	137.3	83.7	46	40.6	170.5	58	242.7	24.9	200.7	26	93	69.4	117.8	26.2	397.1	23.3	214.3	70.2	297.1
AGAP3	574.733333333333	153.066666666667	493.433333333333	178.933333333333	394.7	627.833333333333	669.366666666667	720.333333333333	119.333333333333	295.333333333333	391.933333333333	309.6	363.666666666667	347.1	337.366666666667	269.866666666667	390.533333333333	358.866666666667	278.933333333333	438.2	339.366666666667	565.5	524.1	270.233333333333	297.233333333333	493.5	337.033333333333	235.733333333333	274.466666666667	209.933333333333	221.566666666667	491.1	216.433333333333	325.1	392.8	419.533333333333	563.6	216.733333333333	320.433333333333	288.5	306.2	285.433333333333	364.233333333333	335.3	367.833333333333	689.566666666667	393.666666666667	297.1	286.866666666667
AGAP4	307.4	474.8	148.3	253.9	291.5	301.3	261.1	215	463.7	338.5	653.3	231.3	343.5	130.1	256.4	254.5	156.7	117	241.7	279.3	448.1	178.8	17.2	283.6	192.7	115.7	445.2	350.3	193.6	252.6	216.8	222.8	342.9	488.6	141.1	268.7	22.7	148.8	13.1	211.5	219.5	218	110.7	101.1	492.7	296.6	366	229.5	332
AGAP6	105.1	89.9	151.1	218.8	32.9	117.05	167.55	57.65	155.7	37.45	85.85	98.25	131.5	48.7	113.4	69.15	50.05	78.35	47.25	157	123.7	80.95	65.35	65.4	60.9	30.05	232.4	41.2	186.2	126.4	102.05	39.95	250.1	177.7	19.4	54.45	62.6	117.6	37.85	87.25	38.2	117.75	27.8	183.7	178	53.85	61.85	201.65	89.85
AGAP9	151.9	158.3	127.7	155.5	209.8	116.7	146.1	98.2	116.7	136.8	147.7	73.2	152.1	52.8	202.2	46.2	128	110.3	117.8	160.4	198.8	83.8	73.3	153.5	109.8	17.6	253.3	53.8	88.2	127.8	203.7	40.6	98.8	313.6	84.5	200.1	66.4	119.3	10.5	96.8	9	26.9	19.4	38.1	203.5	167.5	165.8	127.4	191.9
AGBL1	57.6	174.2	24.1	169.9	132.6	14.4	286.9	35.8	84.1	70.7	132.6	65.5	154.6	184.4	77.2	23.1	52.8	70.1	169.1	142.7	24.3	116.7	160.5	130.5	107.9	15.6	144.6	23.1	62	115.5	39.8	18.3	34.9	44.8	32.9	96	191.1	27.3	21.6	88.3	80.3	24.1	57.5	45.9	22.8	179.4	175	168.4	62.2
AGBL2	92	55.4	3.9	175.5	169	63.6	10.2	28.5	127.2	73.9	122	194.7	89.6	54.6	139.6	95.6	124.8	26.5	140.9	112.7	116.3	42.6	188.5	15.2	116.5	73.6	16.2	36.9	109.9	140.9	218.6	114.3	150.2	140.7	216.4	129.5	100.5	107.6	112.3	111.7	59.8	140.2	98.6	78.6	125.6	161.7	155.1	109	60
AGBL3	43.1333333333333	37.8333333333333	6.63333333333333	55.3	18.6	41.7333333333333	70.9666666666667	41.1	27.4	34.9666666666667	66.1	40.6666666666667	8.46666666666667	30.2	25.8666666666667	7.86666666666667	56.3	17.2666666666667	28.0333333333333	73.1666666666667	66.3666666666667	57.1333333333333	11.7333333333333	32.9	39	19.3666666666667	77.5	70.8	26.6	23.7333333333333	44.5333333333333	18.0666666666667	65.7333333333333	55.6666666666667	33.5666666666667	89.5333333333333	100.466666666667	53	35.7666666666667	13.7333333333333	29.2666666666667	29.4333333333333	10.4	17.0333333333333	66.6	15.9666666666667	23.8333333333333	33.0666666666667	70.3
AGBL4	41.3	88.85	10.35	134.85	17.85	16.05	200.7	27.65	48.5	65.1	56.85	40.7	22.45	25.1	21.95	51.9	61.25	29.85	19.4	44.6	11.5	34.7	76.5	15.65	64.95	5	89.1	49.55	19.9	43	54.8	43.5	26.35	31.05	13.1	69.3	30.6	58.3	31.55	13.15	6.25	66.5	30	61.6	27.5	290.35	45.3	55	22.7
AGBL5	231.4	204.133333333333	165.3	292.233333333333	321.466666666667	188.5	287.266666666667	286.966666666667	190.566666666667	121.666666666667	221.466666666667	188.933333333333	283.266666666667	173.766666666667	211.466666666667	112.4	295.166666666667	261.8	421.933333333333	298.566666666667	264.866666666667	251.4	359.1	253.566666666667	387.733333333333	237.933333333333	345.1	265.566666666667	258.066666666667	279.1	229.433333333333	230.433333333333	400.233333333333	226.366666666667	237.5	244.166666666667	87.6666666666667	204.733333333333	211.9	204.066666666667	155.7	176.2	388.033333333333	184.833333333333	270.7	201.866666666667	132	212.3	478.066666666667
AGER	68.4	69.8	25.25	47.8	61.65	26.45	267.15	31.7	35.2	50.6	39.7	20.4	19.15	80.6	22.3	21.75	38.05	57.7	19.65	46.75	75.75	23.25	39.8	18.6	74.75	32.5	32.75	18.9	24.1	15.45	24.95	25.4	50.75	19.45	123.7	72.75	21.25	50.6	13.7	33.9	51.2	104.2	11.15	22	39.1	66.2	23	33.3	12.9
AGFG1	677.6	733.86	887.62	604.2	739.78	756.66	867.5	579.86	916.28	1005.86	752.7	936.8	903.02	539.5	893.16	1132.9	700.72	1085.3	970.3	674.9	754.86	766.08	626.92	798	770.92	991.5	812.28	1267.86	996.82	1160.4	977.34	769.92	1157.9	959.8	915.68	803.78	1235.2	718.16	1072.08	1026.42	868.84	835.96	1025.52	977.9	1007.6	488.46	938.84	800.8	865.54
AGFG2	128.233333333333	219.1	127.066666666667	170.55	268.766666666667	115.183333333333	185.783333333333	101.2	112.15	369.816666666667	204.116666666667	156.666666666667	203.216666666667	171.333333333333	134.683333333333	95.55	168.8	132.333333333333	193.15	187.883333333333	197.95	207.016666666667	83.6	116.683333333333	156.916666666667	186.8	181.433333333333	200.416666666667	159.183333333333	198.116666666667	87.9	133.483333333333	154.616666666667	180.983333333333	272.516666666667	140.966666666667	163.416666666667	152.016666666667	181.083333333333	126.416666666667	207.3	170.033333333333	235.183333333333	223.266666666667	169.783333333333	134	129	184.816666666667	185.166666666667
AGGF1	755.075	550.175	705.325	724.1	471.975	763.475	744.25	622.425	580.9	602.975	792.8	661.975	608.975	740.975	673.175	706.475	622.325	576.9	365.925	602.525	576.175	478.425	898.4	674.4	720.375	638.1	700.725	541.275	708.375	610.45	769.575	697.75	569.225	629.975	620.875	595.725	712.675	774.8	350.5	784.675	764.95	730.35	515.475	800.475	645.5	666.2	563.325	712.075	524.825
AGK	535.733333333333	340.8	270.5	489.866666666667	474.233333333333	172.833333333333	508.366666666667	468.633333333333	330.966666666667	384.866666666667	370.866666666667	521.433333333333	320.2	575.433333333333	319.6	370.233333333333	393.033333333333	367.866666666667	539.733333333333	521.566666666667	483.833333333333	614.8	436.133333333333	305.4	491.966666666667	547.566666666667	395.1	423.966666666667	413.933333333333	266.233333333333	495.933333333333	442.3	428.733333333333	490.033333333333	459.466666666667	268.233333333333	402.566666666667	422.733333333333	404.133333333333	376.2	294.766666666667	476.166666666667	321.066666666667	440.9	351.133333333333	540.533333333333	164.1	446.866666666667	429.266666666667
AGL	3262.5	3062.4	2756.4	2759.3	3203.7	3125.6	1623.9	3071.4	2350	5112.4	2476.9	3451.2	2695.9	2787.6	2718.1	3805.4	2912.1	3219.5	2211.2	2484.8	2086.8	1539.3	3395.3	3291.5	2355.3	2681	2729.3	3282.3	3016.9	1764	2938.3	3801.5	3651.5	2337.6	2427.3	2517.9	3546.7	3382.3	2848.6	2767.5	2247.4	2842.3	2921.8	2610.9	2586.3	2059.8	2038.9	2247.8	1471.9
AGMAT	713.2	1015.03333333333	114.566666666667	489.7	845.7	557.633333333333	237.733333333333	615.8	585.5	1907.73333333333	853.233333333333	695.366666666667	1712.66666666667	173.466666666667	604.1	970.4	297.1	1010.86666666667	852.866666666667	370.9	1248.13333333333	643.066666666667	222.1	860.3	371.7	632	470.233333333333	1164.76666666667	1060	1035.4	671.066666666667	1222.86666666667	2223.4	625.3	719.066666666667	435.366666666667	2123	297.766666666667	2749	728.3	1921.06666666667	463.333333333333	1563.2	907.166666666667	359.866666666667	457.1	636.833333333333	534.266666666667	1169.2
AGO1	324.325	367.8	305.95	536.875	528.3	520.25	435.425	361.45	330.925	372.85	404.8	427.8	422.925	596.925	378.6	348.075	462.125	363.475	778.375	487.2	420.9	648.875	548.375	373.825	477.675	291.575	321.6	343.3	324.425	347.05	335.8	270.8	566.35	295.975	562.125	372	281.4	413.725	685.7	377.625	496.4	316.65	369.15	320.575	396.75	556.6	301.775	360.325	435.2
AGO2	2337	881.2	986.4	547.9	2066.3	1313.5	197.1	1492.5	667.4	1528.9	1010.7	1482.4	1216.4	679.4	1616	475.4	620.3	495.6	1347.3	618.5	1981.5	2197.5	230.6	1558.9	728.3	1626.4	805.3	1247.7	1119.4	2165.5	490.2	993.9	2275	1203.2	741.3	417.1	1079	429.5	1101.9	626.9	737.2	379.2	3142.2	392.1	1137.9	57.6	1604.1	727.5	3957.1
AGO3	392.05	244.25	244.175	216.2	251.4	407.075	268.225	374.5	284	199.4	323.5	288.3	277.85	353.325	327.975	219.45	308.575	246.075	465.125	369.5	338.075	233.175	247.55	306.35	212.675	101.975	209.8	187.55	156.45	224.05	247.675	206.8	354.125	236.525	274.85	312.2	246.475	237.2	329.05	205.325	252.675	192.5	212.75	181.35	256.6	261.05	317.525	239.725	174.525
AGO4	255.55	183.15	109.9	358.1	94.35	181.95	349.75	317.375	312.275	170.1	347.1	242.275	328.225	338.2	206.6	276.925	326.825	229.4	224.7	240.925	209.375	247.9	370.125	202.75	334.375	333.2	314.55	241.95	213.125	208	322.3	171	286.875	322.9	214.2	357.9	148.075	344.375	143.75	294.275	183.825	287.225	101.475	284.8	297.275	411.3	213.925	368.75	195.3
AGPAT1	1497.8	1542.1	1315.75	1766.2	1318.9	1066.25	2238.45	1369.55	1241.9	1116.75	1752.2	1474.6	1022.4	2230.3	1489.45	1019.65	1749	1052.05	1810.4	1376.7	1815.5	1235.2	1373	1079.5	1680.6	939.25	1104.7	1677.7	1482.35	1670.15	1368.6	949.95	1222.3	1189.75	1326.25	1174.75	944.45	1494.65	1475.7	1349.15	1363.9	1510.5	1197	1348.15	1018.45	1536.2	1189.75	1446.85	1788.7
AGPAT2	988	1525.05	1158.1	908.8	2825.1	577.4	1587.15	961.6	767	960.1	975.7	1323.55	1699.85	613	1075.05	1259.7	557.1	1629.55	1099.3	962.5	1579.9	1188.9	751.05	974.1	868.05	2779.7	975.55	1633.05	2130.45	1067	940.2	805.9	1186.55	933.3	1023.45	491.6	1144.55	728.6	2199.6	2096.45	789.8	762.3	1706.45	1359.4	1109	643.8	1107.8	540.7	946.35
AGPAT3	683.583333333333	623.633333333333	455.35	483.866666666667	626.3	480.066666666667	310.6	674.266666666667	521.516666666667	509.65	462.35	423.3	530.633333333333	598.216666666667	384.683333333333	570.25	454.766666666667	572.716666666667	220.883333333333	662.266666666667	560.633333333333	479.183333333333	469.166666666667	407.366666666667	491.533333333333	685.133333333333	458.433333333333	493.816666666667	624.083333333333	395.716666666667	576.1	563.4	545.433333333333	442.25	500.433333333333	541.1	527.6	449.683333333333	1355.36666666667	709.966666666667	450.383333333333	373.816666666667	772.35	624.6	699.116666666667	756.833333333333	496.183333333333	359.166666666667	707.016666666667
AGPAT4	33.1	39.75	149.65	44.35	35.05	153.55	55	40.55	30.65	71.85	29.2	116.6	15.4	45.3	105.05	135.9	114.45	111.2	35.8	37.2	90.35	30.6	71.7	110.7	53.05	20.2	34.25	73.9	14.95	9.8	72.9	84.2	108.85	68.7	50.2	57.9	121.65	49.3	72.8	33.15	24.75	83.45	9	80.1	93.75	69.35	21.8	64.65	22.3
AGPAT4-IT1	186.9	203.7	164.7	48.4	219.6	284.8	73.1	252	35.6	271.4	241.9	213.5	54.5	67.4	155	32.1	153	50	291.1	86.6	390.3	119.2	30.3	158.5	111.6	185.6	51.6	43.8	111.4	121.9	130.2	35	125.8	122.1	36.9	58.5	28.3	176.1	188.1	29.1	170.5	160.5	74	17.9	147.9	47.5	99.7	34.2	122.5
AGPAT5	2853.9	944.75	1057.3	896.05	3726.6	1104.1	556.95	2301.8	702.6	1915.45	992.85	933.75	919	807.1	1257.55	1760.6	1113.35	1376.65	657.45	988.3	2049.95	767.5	1088.1	1176.7	1040.65	4149.8	1277.65	1699.6	1123.65	1710.3	1101.25	1502.55	1746.7	1092.3	1086.3	690.65	1920.05	1014.65	2035.3	1197.1	1396.05	589.85	3229.4	1234	1237.35	388.9	1885	794.8	1821.65
AGPAT6	568.766666666667	213.1	233.933333333333	190.833333333333	271.1	366.333333333333	380.8	470.533333333333	274.533333333333	574.533333333333	352.666666666667	324.566666666667	246.933333333333	217.4	204.133333333333	293.866666666667	344.166666666667	261.733333333333	405.166666666667	237.833333333333	424.466666666667	177.966666666667	348.333333333333	303.866666666667	247.966666666667	425.666666666667	299.433333333333	437.6	303.966666666667	362.033333333333	361.2	364.8	398.5	306.933333333333	310.033333333333	386.833333333333	567.466666666667	408.4	237.966666666667	279.666666666667	291.1	285.166666666667	482.366666666667	318.866666666667	419.866666666667	296.966666666667	375.266666666667	392.166666666667	398.566666666667
AGPAT9	477.1	1768.8	589.8	941.5	812.7	316.1	1826.1	693.2	1842	424.3	1358.2	243.3	1320.6	1778.1	966.8	2322	831.3	2184.9	710.2	686.2	454	283.9	1150.3	923.2	1422.8	129.1	676.6	981.9	1990	629.7	1123.8	181.6	310.3	1473.3	633.3	631.1	397.4	2272	110.5	3482	485.3	830.2	87.6	1685.3	157.5	1452.8	670	861.9	244.4
AGPS	634.2	601.85	747.1	459.3	845.775	711.6	288.05	419.35	577.225	840.375	497.375	858.025	1297.7	520.875	822.575	1087.1	597.35	1157.95	888.35	455.075	711.45	721.75	543.775	943.525	508.95	1358.275	702	994.025	1197.35	858.35	711.375	971.775	1529.9	723.875	769.65	486.175	959.475	625.775	1074.75	913.525	554.3	597.625	1237.6	891.2	886.375	408.575	682.95	635.2	840.05
AGR2	17538.3	36139.65	14135.95	21616.4	19147.55	14843.15	43116.35	7520.7	28876.6	20959.05	25255.4	19541.7	24008.85	16289.35	35400.2	35259.6	18064	33697.35	19246.65	23091.35	24013.35	22303.75	25177.85	20197.15	19396.7	21980.45	28659.2	25987.75	28681.85	24169.05	31142	17317.9	8360.65	29596.25	26242.15	22234.2	25780.5	23037.15	5703.65	37589.7	12585	16477.95	18806.1	32905.65	7414.95	7849.4	23140.9	21455.7	18475.3
AGR3	1630.2	20252.9	5358.6	3335.6	13896.5	4876.4	3507.5	415.6	16337.2	21545.1	7448.8	1608.1	13058.7	4024	8392.4	16818.1	3101.9	16304.5	2419.1	3175.2	14726.6	3968.9	5055.7	16306.6	5213.5	10942.8	11471.4	22637.4	20455.1	13484.3	7625.1	11553.3	4473.8	6866.5	18815.6	5151	24793.4	7044.5	2636	17521	14960.6	7724.5	11781.4	15451.5	979.5	583.7	4596.6	4824.2	8156.3
AGRN	1098.625	628.35	1960.375	558.175	602.425	501.675	477.85	1293.75	446.25	411.125	485.15	511.75	484.725	431.6	375	314.025	417.3	299.05	604.1	552.975	544.375	694.175	296.925	537.175	476.025	424.75	306.85	607.45	480.4	663.675	564.725	692.25	308.375	449.025	324.15	485.675	452.5	424.525	804.875	349.625	342.55	513.575	526.525	340.775	469.65	588.25	1240.825	470.025	477.95
AGRP	17.6	232.3	70.5	51.8	35.4	69.6	65.6	16.6	10.9	31	28.2	9.8	26.5	34.5	27	95.3	20.4	24.7	7.6	23.5	25.5	88.7	43.7	20.9	24.4	21.7	49.1	15.6	8.6	34.8	15.3	32.2	15.2	34.9	32	62.1	20	18.1	32.6	46.2	20.8	22.7	7.6	79.7	52.9	256.7	174	31.6	14.4
AGT	257.3	951.2	240.2	657.6	1141.8	1294.4	182.2	248.1	815.4	729.7	747.9	2233.6	1114.5	487	1031.8	914.9	1302.1	1197.2	1335	1718	1561.4	471.7	389.5	1020.5	780.1	326.2	805.8	1467.4	1309	3829.6	831.1	728.9	6555.8	1143.2	681.1	1012.2	293.2	605.2	5553.8	796.4	2936.4	1286.8	587.8	1031.9	327.2	255.7	510.3	1087	930.2
AGTPBP1	416.25	278.95	340.05	439.25	477.05	453.55	448.7	428.6	348.6	625.35	373.95	373.8	327.95	451.1	422.9	385.8	465.35	493.45	959.6	445.45	811.7	508.2	629.1	386	344.5	994.25	404.3	346.6	298.15	177.1	430.55	409.75	516.3	357.3	270.45	400.5	702.1	463.5	593.95	415.75	624	416.45	739.05	447.35	465.45	498.65	443.3	427.2	319.5
AGTR1	162.55	233.5	189.8	361.7	123.4	320.1	451.75	224.05	198.05	175.65	191.3	206.9	88.7	246.85	233.35	101.2	152.2	123.6	126.75	251.8	119	112.2	211.8	88.5	163.2	93.25	187.65	167.45	99.6	64.3	101.35	129	91.25	258.05	130.7	160.15	235	149.75	110.2	111.25	76.55	254.15	53.7	196.2	82.55	175.1	152	335.5	67.1
AGTR2	65.7333333333333	94.9666666666667	57.8	77.5333333333333	57.4333333333333	73.6666666666667	46.5666666666667	116.133333333333	80.1333333333333	87.1666666666667	60.5333333333333	70.7333333333333	36.2333333333333	79.4333333333333	43.4666666666667	16.6666666666667	49.6	80.4666666666667	80.8333333333333	128.666666666667	52.7	36.1	66.5333333333333	59.6666666666667	78.9	63.1333333333333	66.8	76.4333333333333	41.3666666666667	57.3666666666667	100.466666666667	22.4666666666667	70.9333333333333	73.9333333333333	59.7666666666667	27.8	62.5666666666667	108.633333333333	31.9666666666667	33.9333333333333	29.7666666666667	109.033333333333	37.1333333333333	71.3333333333333	61.0333333333333	87.7666666666667	29.9333333333333	110.433333333333	55.9
AGTRAP	527.066666666667	298.533333333333	516.7	371.5	495.566666666667	354.533333333333	328.6	572.866666666667	330.633333333333	292.466666666667	373.5	525.533333333333	479.466666666667	328.466666666667	347.833333333333	236.266666666667	307.7	338.9	528.066666666667	360.466666666667	504.9	618.1	299.466666666667	329.833333333333	340.1	577.966666666667	402.866666666667	479.366666666667	441.5	600.066666666667	353.866666666667	646.2	544.566666666667	318.733333333333	507.033333333333	432.166666666667	297.633333333333	290.3	816.566666666667	208.733333333333	326.766666666667	288.666666666667	485.866666666667	363.4	536.6	432.666666666667	397.633333333333	341.7	652.233333333333
AGXT	62.7	70.3	24.6666666666667	62.9333333333333	46.5	19.8	25.1666666666667	58.1	60.9333333333333	48	52.6333333333333	37.4666666666667	38.4	46.7333333333333	79.4333333333333	85.0666666666667	40.3	78.3	25.9666666666667	65.6666666666667	55.5666666666667	32.9	84.3333333333333	148.8	41.5666666666667	24.0333333333333	80.9333333333333	28.5	50.4333333333333	72.8666666666667	57.3666666666667	67.6333333333333	97.3333333333333	15.7	46.2	87.7	37.2333333333333	24.9333333333333	91.0333333333333	21.9333333333333	67.9	47.3333333333333	44.0333333333333	87.1333333333333	18.1333333333333	126.566666666667	34.5	34	79.8
AGXT2	148.6	204.2	55.6	218.5	52.2	103.2	388.5	54.9	129.4	50.3	159.1	149.6	36.4	70.5	32.3	174.7	50.5	27.4	58.1	217.8	51.4	32.3	70.6	88.3	189.5	31.9	36.3	46.3	34.1	74.1	30.9	45	43.1	102.8	24.5	72.9	136.5	48.7	96.4	77.9	33.8	71.7	36.3	38	26.9	45.1	68	133.8	15.6
AHCTF1	1266.65	585.75	1055.95	625.95	737.35	858.7	741.6	1074	592.1	908.9	791.7	674.7	981.5	730.8	819.8	813	788.65	770.75	1024.05	581.15	775.7	1062.8	1052.5	779.65	618.25	978.2	767.8	890.95	556.3	932.15	644.9	1140	1101.85	653.35	1089.65	678.5	1581.8	879.2	1327.95	630.4	904.15	844.7	936.65	574.55	868	991.2	1457.55	613.8	1195.3
AHCY	2651.3	1344.8	1715.6	1081.6	1597.3	1570.9	1765.4	2715.8	994.7	1194.5	2125.7	1421.8	4438.8	1558.5	1478.4	2542.3	1401.7	2647	4081.4	1415	3991.6	3708.9	1328.1	1452.3	1783.5	3686.3	1638.8	3352.9	2928.8	3273.1	1692.7	2822.4	5014.8	2415	1587.6	1629.5	914	1592.7	3066	1678.6	1851.2	1345.8	9489	2370.3	2774.6	1011.8	1576.9	1624.8	5354.1
AHCYL1	2493.2	3666.275	2673.4	3989	3049.8	2683.325	3877.175	2121.225	3240.75	3697.9	3114.65	2766.75	2367.45	3474	2603	4123.075	3248.95	3859.325	2842.775	3536.275	3070.25	3480.55	3799.675	3442.25	3931.45	2225.85	3075.15	3017.475	3716.875	2328.45	3812.35	2314.2	2760.475	3146.25	3377.45	2752.025	2902.9	4089.425	2968.625	4141.125	3415.825	2885.175	3185.5	3867.675	2577.175	3076.375	1973	3362.2	3708.2
AHCYL2	1307.9	3013.75	1329.65	2878.4	1738.2	755.5	2014.25	908.95	2472.2	2797.85	1451.35	1092.05	1888.05	2385.2	1049.7	2036.4	1550.5	1840.5	771.85	2092.25	1402	1981.2	2703.9	1624.1	2559.9	1342.75	1605.05	1380.85	2167	1084.3	1368.7	781.6	449.8	1174.6	1836.35	1715.9	3238.1	2008.3	375.2	2128.15	1856.4	2164.3	1527.25	1962.8	950.6	3149.8	2179.15	2112	730.6
AHDC1	70.7333333333333	177	130.533333333333	76.0666666666667	147	118.2	149.966666666667	69.5666666666667	67.0333333333333	55.2333333333333	67.9333333333333	58.7	152.5	33.2333333333333	121.833333333333	11.9333333333333	45.7666666666667	20.7666666666667	96.7333333333333	38.1333333333333	115.8	85	28.9666666666667	122.033333333333	39.9	47.7666666666667	16.8666666666667	22.6666666666667	36.1	134.066666666667	81.7333333333333	96.1666666666667	80.4	23.0666666666667	79.8	20.4	30.7	26.4666666666667	84.8333333333333	32.1333333333333	67.6666666666667	28.2333333333333	105.566666666667	70.6666666666667	86.5666666666667	177.433333333333	104.633333333333	82.1666666666667	40.2666666666667
AHI1	254.44	354.36	162.64	312.24	299.88	266.2	298.58	216.36	280.44	261.56	276.82	182.82	204.92	179.28	138.36	182.84	247.74	231.38	244.46	259.28	387.16	161.34	168.32	231.48	202.3	133.32	256.76	200.78	196.82	125.76	204.14	197.46	148.26	328.72	252.4	415.14	329.18	216.04	130.36	186.02	204.42	261.9	157.98	166.06	260.66	436.54	233	242.26	169.48
AHNAK	840.075	2686.075	1707.625	1083.55	1456.975	2010.15	1720.2	1064.3	2369.575	1727.4	1765.325	1423.25	1993.275	1028.85	1745.8	1958.575	1701.125	2043.775	1136.5	1173.25	1193.25	590.675	1150.025	2323.45	1531.725	1570.45	2392.375	1585.675	2617.05	1866.275	1589.625	1056.025	948.45	1958.925	806.6	1690.55	1537.375	2273.925	638.375	2403.25	682.675	1832.875	851.6	1642.075	715.175	1082.425	1760.275	1773.825	616.675
AHNAK2	969.75	350.05	2263.5	211.85	269.6	1672.25	165.75	1304.9	136.95	95.05	202.05	508.15	219.4	191.65	675.75	87.4	394.35	166.55	309.9	137.45	272.75	162.75	232.2	428	169.15	152.65	211.6	406.15	245.6	410.65	144.7	145.45	153.05	248.35	369.15	169.85	515.45	157.5	137.95	209.4	46.45	234	55.2	174	173.75	302	3118.45	275.15	52.05
AHR	3625.3	3778.4	3118.7	2063.3	2122.6	3006.4	2390	2808.3	3960.3	3386.4	2912.9	5229.9	3820	1725.8	4235.7	2880.7	3050.2	3300.1	3318.1	3680	3697.6	4262.6	1710.5	3153.7	3214.1	2508.7	5496.3	5104.2	3473.1	4941.9	2795.9	3077.4	3336.8	3882	6122.5	2637.3	3954.2	3243.1	2616.9	4246.9	2517.9	3034.5	3647.8	3984.5	4856.8	870.3	7476	3798.6	4588.4
AHRR	116.6	303.6	93	375.3	344.9	136.2	182.9	116.1	248.9	169.8	213.9	151.6	242.9	296.2	194.1	266.1	210.1	239	474.4	236.1	185.6	100.6	370.5	116.2	276.7	142.9	336.6	353.2	270.8	134	229.6	51.4	175.6	235.1	98.6	239.3	274.1	281.8	107.1	354.8	544.1	227	171	294.5	475.5	276.6	273.2	231.5	154.7
AHSA1	5047.5	1404.6	3881.6	936.8	2532.9	2933.6	1190.1	4822	1712.7	5397.7	1197.4	2710.5	2439.7	1283.8	1493.7	1857.8	2024.3	2152.8	1770.2	1391.7	1922.8	1693.1	1525.6	3458	1362.7	3967.2	1356.6	1723.6	1500.8	2651.5	1553.5	2678	2458.5	1535	3626.4	1551.4	4907.6	1975.2	2098.8	2132.5	4717.2	1493.3	4039.7	1390.8	2367.5	1300.2	4905.6	1229	1821.6
AHSA2	360.875	364.825	301.825	427.425	408.2	562.9	303.45	377.975	402.375	367.875	573.825	344.325	709.7	355.425	403.075	286.675	536.375	333.225	318.4	399.2	630.325	303.625	275.325	324.025	233.875	184.475	495.7	349.55	280.225	436.075	382.725	289.3	314.65	503.875	181.4	647.725	684.775	418.05	268.55	346.65	328.675	369.35	167.575	283.725	680.75	1028.775	373.95	409.05	328.575
AHSG	83.85	85.6	81.25	43	68.75	62.25	365.25	54.05	18.75	23.45	117.15	35.55	92.2	126.75	39.6	74.9	83.8	100.3	67.15	157.4	100.95	23	99.65	14.8	113.9	44.85	15.15	113.7	28.85	60.2	65.8	71.55	6562.15	28.35	67.45	112.35	131.25	119.7	402.85	60	50.95	85.85	54.35	59.35	54.4	224.05	78	90	25.7
AHSP	211.8	232.2	135.3	365.6	140.7	156.1	67.8	361	200.1	60.8	275.4	184.7	125.2	430.6	154.5	176.7	197.2	263.8	99.2	238.4	126.4	156.2	242.1	173.8	344.1	103.3	155.3	253.6	216.5	170.4	202.1	115.3	102.9	142	228.1	333	305	162.3	243.9	259.3	45.3	349.9	133.3	110.2	211.6	267.5	146.4	83.1	183.7
AICDA	47.5	43.6	11.75	49.85	35.4	44.3	66.9	11.25	16.65	64	57.55	40.25	32.4	27.55	140.4	69.45	75.3	23.7	72.25	45.6	67.6	6.6	37.3	13.2	17.5	11.45	19.75	17.75	46.4	10.4	86.95	7.05	192.85	128.9	25.6	67.25	6.35	52.8	50.6	15.45	40.3	179.9	4.5	133.4	43.15	94.45	13.65	35.6	46.65
AIDA	5021.05	2227.1	3533.7	2499.8	3339	2788.45	1995.55	3797.05	2433.7	3264.8	2621.3	4389.75	3292.2	3236.65	3937.55	3118.9	3390.9	3593.25	2642.7	2952.2	2944.2	2940.75	4196.75	2971.4	2807.9	4064.55	2770.7	3497.45	2692.25	2672.05	3468.75	4265.05	3279.15	2589.8	3758.55	2749.75	4034.65	3287.35	3730.75	2847	2816.55	2639.25	2829.35	3110.65	2985.15	2576.7	4761.25	2899.6	4341.6
AIF1	764	123.85	302.525	205.925	170.05	1455.525	81.625	813.6	909.725	696.475	576.95	1611.3	66.4	184.7	466.625	406.1	734.875	305.325	70.6	438.1	69.55	167.975	273.575	1045.4	558.875	287.75	321.2	173.275	255.6	421.325	274.05	1516.775	549.725	619.025	171.9	886.725	504.175	197.4	85.025	68.7	625.95	863.675	310.875	616.4	1867.925	256.875	212.725	1075.925	423.1
AIF1L	121.5	143.25	95.85	80.15	501.75	117.8	30.8	256.6	151.5	158.7	29.5	134.75	127.25	187.1	256.35	134.25	259.3	107.45	160.4	174.8	226.45	311.4	182.25	121.8	229.4	807.25	113.5	150.7	100.7	96.55	96.75	30.2	357	169.25	282.2	165.7	155	138.65	68.45	62.8	121.75	190.25	35.4	134.6	75.6	377.65	204.95	212.15	204.6
AIFM1	1388.1	1444.6	894	2003.4	1119.2	599.7	1675.1	1386	957.1	868.8	1166.3	1430.5	1237.2	1755.4	776.3	1295.3	1326.6	1630.6	974.2	1798.6	979.4	1152.2	3400.6	929.8	2078	722	975.7	1516	1569	997.6	1277.3	1425.4	1065.3	1020.4	1511.6	983.3	971.6	1524.7	2002.4	1431.4	1589.4	1088.1	2601.8	1271.3	963.1	1250.3	900.5	1225.6	1642.9
AIFM2	566.95	457.95	512.9	380.35	483.1	316.2	676.2	673.3	406.9	645.35	264.15	451.1	699.95	280.5	170.7	449.65	348.8	657.45	299.3	369.65	365.45	590.9	189.75	414	442.95	891.55	203.7	733.55	408.2	915.95	448.9	377.25	313.3	472.45	536.9	264.85	270.15	416.75	295.9	407.95	889	253.6	79.3	310.35	201.4	419.75	297.8	433.75	508.4
AIFM3	89.1	232.3	100.3	152.5	50.3	40.4	40.3	32.7	52.8	221.3	124.5	128.8	325.2	61.6	167.8	122.8	246.9	27.3	173.1	60.7	104.8	287.6	75.4	155.1	235	62.7	35	32.6	24.2	105	168.5	40.1	275.3	34.6	167.4	195.4	158.8	82.8	179.4	48.1	119.9	274.5	139.9	40.7	37.8	37.7	53	199.2	175.5
AIG1	890.666666666667	523.633333333333	1088.46666666667	586.4	377.066666666667	560.866666666667	403.033333333333	928.733333333333	524.1	483.1	709.966666666667	486.466666666667	527.666666666667	606.633333333333	454.566666666667	569.133333333333	744.666666666667	543.266666666667	653.266666666667	432.866666666667	786.8	590.4	620.133333333333	975.733333333333	621.666666666667	475.6	554.766666666667	964.633333333333	607.566666666667	544.233333333333	524.966666666667	431.9	803.733333333333	514.933333333333	434.266666666667	678.466666666667	664.433333333333	625.9	1070.73333333333	720.133333333333	794.133333333333	713.833333333333	652.766666666667	745.2	318.566666666667	954.166666666667	470.7	570.266666666667	360.9
AIM1	2903.3	6406.7	3349.5	1807.6	5091.2	1138.7	1762.1	1441.7	3787	5940.5	3066.4	2949.7	2387.6	645.5	2172.3	4015.6	1753.8	4769.8	1273.9	2801.5	3204.6	913.2	1130.1	5010.8	2947.7	5622.9	3326.6	2564.6	4019.6	2387.4	3432.6	5846	1296.2	4042.1	4767.5	3487.8	7781.5	2695	1472.4	3360.6	5393.8	1952.1	1238.2	3884.2	2065	753.2	1926.5	3380.7	1085.6
AIM1L	209.85	494.95	464.8	404.65	302.35	155	322.4	311.05	166.9	176.65	132.7	151.7	441.8	236.05	202.2	192.95	151.55	362.5	275.1	289.75	330.4	103.3	232.85	282.55	288.95	278.4	227.3	329.3	220.55	282.1	237.65	273	368.35	326.85	274.2	234.15	324.6	172.4	247.55	212.2	107.6	198.8	146.35	165.4	312	676.85	462.55	154.9	250.45
AIM2	9466.1	372.6	2732.9	99.8	508.4	311.7	72.5	5668.8	887	470.9	666.5	536.6	115.8	169.6	1308.2	505.2	580.7	361.6	135.7	485.2	170.4	189.3	135.7	591.3	379.2	504.4	595.1	195.1	57.2	147.8	370.9	1616.4	488.7	527.2	128.3	328.7	616.6	295.7	24.4	88.8	525.1	589.8	198.1	459.3	891.2	449.2	595.1	557.4	151.5
AIMP1	2043.3	1346.53333333333	1255.2	1300.8	1722	1304.03333333333	1194.6	1953.5	1315.03333333333	1745.86666666667	1211.5	1589.33333333333	2242.83333333333	1380	1385.86666666667	1763.86666666667	1277.76666666667	1762.3	1140.7	1269.26666666667	1712.13333333333	1253.83333333333	1653.13333333333	1494.56666666667	1445.03333333333	1610.16666666667	1418.13333333333	1594.2	1519.56666666667	1303.56666666667	1602.16666666667	1524.86666666667	1320.03333333333	1291.56666666667	1605.03333333333	1355.86666666667	1858.43333333333	1519.16666666667	2150.76666666667	1929.36666666667	1726.2	1489.2	2302.73333333333	1687.2	1491.36666666667	984.7	1421.33333333333	1316.86666666667	1527.73333333333
AIMP2	2081.63333333333	1842.83333333333	1537.8	1442.2	1944.3	1270.7	1339.33333333333	2525.53333333333	1204.2	1784.93333333333	1217.76666666667	1615.4	2007.9	1280.9	1146.63333333333	1557.2	1079.26666666667	1511.53333333333	2074.56666666667	1423.7	2159.36666666667	1659.43333333333	1184.3	1691.83333333333	1109.23333333333	1730.36666666667	940.866666666667	2102.66666666667	1556.63333333333	2438.63333333333	1185.33333333333	2101	2045.43333333333	1329.73333333333	2429.93333333333	1097.9	1703.76666666667	1294.76666666667	2684	1466.7	2402.66666666667	1467.7	3006.6	1299.53333333333	1247.06666666667	1011.76666666667	1467.86666666667	1072.36666666667	2369
AIP	963	850.25	634.6	812.55	777.35	1232.4	1241.1	1322.6	1007.3	1256.95	1072.95	1050	1134.65	881	1066.95	705.75	1297.1	789.5	868.2	908.35	1022.55	1071.45	872.75	925.9	1155.15	1076.4	913.95	1076.05	882.05	1119.35	967.25	1185.15	875.3	865.55	965.95	1112.1	611.8	859.85	641.55	755.5	1297.35	779.05	953.65	993.35	1170.65	1124.6	1336.1	970.15	879
AIPL1	69.9	175.25	41.15	173.45	118.85	73.15	118.5	90.35	119.8	82.45	126.45	38.4	61.6	230.6	11.8	51.05	109.65	116.9	109.2	137	71.9	61.9	79.65	66.1	233.4	38.25	75.15	88.2	35	79.05	50	85.6	31.25	97.55	44.45	72.8	72.1	135.25	84	73.9	72.4	102.8	42.8	91.15	90.6	102.55	76	102.5	75.75
AIRE	34.5	262.1	53.3	72	176.5	28.7	178.8	216.2	11.4	31.7	179	68.3	192.9	281.1	63.2	207.2	32.1	90.6	98.6	56.8	181.8	151.9	251.4	56.6	177	122.4	169.3	128.1	145.4	15.8	230.6	32.1	118.3	121.3	129.3	51.9	54.3	144.8	114.3	100.3	49.2	69.6	19.2	33.2	141.1	388.2	62.1	39.3	118.1
AJAP1	52.775	63.1	64.95	126.3	47.625	65.55	110.175	56.325	14.25	44.65	70.375	40.525	16.2	68.275	22.675	44.375	69.7	14.45	51.525	43.575	23.35	36.1	28.275	41.875	54.1	15.7	41.15	36.325	21.7	51.325	43	34.825	15.075	51.425	21.525	59.3	67.9	35.275	27.025	17.675	67.225	40.375	20.125	21.175	37.25	102.075	54.25	67.75	43.575
AJUBA	402.1	112.625	1172.4	215.35	263.175	488.975	211.425	503.85	82.875	231.475	171.6	337.725	373.825	249.325	212.25	150.825	280.2	179.875	381.425	252.975	274.225	316.125	169.675	208.675	171.85	558.4	187.375	280.925	123	686.975	163.65	271.675	772.025	168.725	299.275	159.475	289.2	168.2	348.775	93.9	332.95	111.675	622.6	108.475	832.025	127.775	289.375	145.85	497.55
AK000798	204.8	274.4	5.6	159	164.3	101.5	61.5	117.6	22.3	178.6	248.5	29.3	125.8	231.9	9.2	29.3	201.9	214.4	135.3	306.1	115.6	79.5	192.8	151.4	88.2	10.3	179.5	164.3	66.3	47.4	146.7	139.9	26.1	133.9	101.7	283.6	14.1	256.7	98.1	170.2	17.7	206.6	8.6	69.5	52.4	248.5	24.2	119	36.9
AK021537	186.1	323.2	85.8	291	74.3	220	94.3	327.5	141.9	345	74	211.5	315.3	491.1	151.3	243.9	27.9	210.7	179.2	235.6	343.6	207.2	454.5	241.3	246.9	129.7	334.7	307.2	227.5	307	228	299.7	131.5	109.6	278.8	269.2	406.5	330.8	250.5	284.1	237.1	95.3	192	147.5	227.7	141.5	242.1	159.5	178.3
AK021804	196.95	27.05	224.75	160.75	40.5	323.2	216.05	1354.55	60.15	36.2	71.9	226.1	55.3	127.15	105.8	48.85	111.8	120.85	45.95	18.05	92.35	37.25	66.75	77.2	42.75	40.15	66.4	52.15	46.55	60.75	43.65	31.75	94.65	76.05	30.65	98.5	102.6	17.95	30.65	47.1	45.35	32.65	10.7	30.5	203.2	245.95	44.2	83.9	37.25
AK021933	178.15	174.6	202.65	324.7	221.25	67.8	112.95	221.15	22.8	109.1	114.85	127.5	158.65	238.55	70.45	109.25	245.95	143.75	97.25	160.15	188.8	88.95	185.3	80.25	177.1	104.2	107.05	140.35	48.65	43.75	205.85	91.75	66.25	101.7	83.45	58.85	163.25	175.95	172.35	134.85	116.15	223.25	386.85	139.75	113.4	75.25	160.8	185.6	121.75
AK021977	105	229.9	191.2	28.7	183.9	225.4	608.1	86.9	150.1	88.4	169.3	211.2	46.8	67.7	237.4	108.6	305.9	143.7	152.4	134.5	203.4	108.6	135.9	106.9	141.2	16.6	164.3	17.4	118.2	37.7	85.6	142.6	119.1	294.9	42.3	262.2	79.6	219.3	58.8	182.1	65.4	161.7	59.7	108.8	141.1	61.2	15.4	242.9	260.3
AK024936	46	183.9	72.8	231.4	112	109.9	548.2	29.7	234.3	142.3	300.4	147.1	182.5	93.3	69.2	83.7	159.2	121.2	193.7	202.1	226.4	105	76.1	159.1	92.9	56.5	236.1	113.7	70.4	41.7	99.9	13.4	15.9	223.6	107.5	271.7	85.8	127.3	28.6	104.2	112.6	146.7	53.2	90.3	289.2	180.1	125.4	171.7	105.2
AK025288	429.3	567.1	104.9	212.5	468.5	314.3	12.6	197.1	522.9	419.4	418.5	354	316.1	154.4	235.5	206.9	315	273.5	213.1	447.1	761.8	82.5	99.8	672	244.9	114.4	462	204.6	145.7	266.4	253.2	292.8	330	347.5	144	583.6	469.2	248.3	9.5	213.2	430.9	342.7	21.6	101.8	648.2	552.8	337.6	339.8	289
AK026905	179.6	255.6	199	551.8	62.8	232.7	504.2	235.7	185	91.9	271.3	161.5	116.5	356.5	188.8	144.5	105.8	133	220.1	161.9	372.3	207.6	193.9	210.1	324.3	40.4	228.3	129.3	150.4	51.4	236.2	211.4	130.7	263.5	140.1	227.4	259.4	241.6	35.7	151.5	192.5	213.4	47.5	22.5	313.9	413.2	172.5	139.9	160.9
AK054988	26.8	32.1	3.6	23.7	9.1	58.1	16.5	80.9	9.7	37.4	45.2	11.5	25.6	59.4	9.4	6.1	9.5	35.3	11.9	154	26.4	3.1	12.1	35.1	15.9	14.7	33.9	12.1	41.9	44.8	18.4	6.6	4.8	5.7	19.8	6.8	10.3	13.5	2	11.7	10.4	101.2	13.8	8	38.9	8.1	35.8	51.9	34.3
AK055458	35.4	34.8	47.1	50.7	82.2	14.1	70.35	61.45	59.85	15.15	27.3	25.4	68.5	13.15	12.25	24.1	52.95	57.15	43.15	33.15	20.1	8.75	67.85	13.95	46.65	39.55	41.6	77.5	41.75	10.4	51.5	34.9	15.55	42.05	38.65	60.2	15.1	7.15	45.45	38.25	24.05	49.85	9.35	19.7	29.05	34.7	31.3	34.6	57.75
AK055981	260.5	259.9	105.2	1118.3	440.5	240.3	1023.7	159.9	200.2	253.1	502.3	294.8	251.8	1987.8	298	525.5	606	407.5	230.8	1235.2	249.2	135.2	1805.5	171	828.4	326.5	274.9	187.3	234.2	194.2	558.1	254.8	224	340.1	199.3	438.7	191.6	686.8	728	582.8	171	283.9	230.5	384.8	152.7	2076.8	197.4	273.5	196.8
AK056098	11.9	37	126.6	24	28.1	13.5	232.9	52.5	95.3	25.7	20.7	68.3	23.6	32.4	32.7	13.9	15.4	21.4	58.4	25.4	35.4	166.5	21.1	15.5	19	10.6	13.1	33.1	18.5	22	16.7	28	25.8	28.9	23.1	17.2	47.8	18	114.3	19.2	23.1	32.5	9.9	13.3	22.8	259.6	34.9	53.6	19.1
AK056982	182.8	348.2	300.2	163.2	409.1	104.9	173.7	207.3	97.2	204.3	245.3	202.5	87.5	452.9	240.5	164.5	321.5	164.6	129.3	322.4	254.4	189.8	363	237.5	430.3	97.6	209.8	37.3	197.6	184.5	242.9	204.2	101.9	316.3	202.3	194.6	382.6	251.7	147.7	267.1	255.1	210.8	75.1	185.2	286.3	220.3	297.5	366.7	94.4
AK074476	133.966666666667	131.266666666667	85.0333333333333	112.4	117.7	113.166666666667	232.9	98.8333333333333	141.033333333333	49.1666666666667	145.5	61.2	52.6333333333333	197.966666666667	91	79.9333333333333	107.9	86.5666666666667	147.733333333333	77.3666666666667	121.266666666667	113	176.066666666667	72.6666666666667	118.733333333333	77.8666666666667	120.366666666667	54	38.9666666666667	71.9666666666667	114.433333333333	76.5333333333333	112.7	82.7	123.333333333333	73.9	115.3	137.066666666667	124.266666666667	46.3666666666667	152.566666666667	123.066666666667	110	81.5	76	274.666666666667	103.633333333333	109.033333333333	104.6
AK090844	636.6	957.5	636.9	717.7	658.5	522.1	1058.5	707	616.9	502.8	717.4	625.2	660.8	652.6	485.1	555.6	660.5	464.9	432.9	1064.7	804.3	381.1	526.2	623.8	450.5	255.1	1018.2	476.2	411.9	381.3	457.4	663.4	618	760.4	411.3	750.8	978.2	673.2	614.8	461.9	450.7	504.5	353.3	556.1	822.4	297.4	550	372.8	463.1
AK091729	123.5	190.8	96.6	79.6	52.4	5.9	78	38.6	97.3	234.9	159.7	51.9	8.1	133.5	110.3	41.3	157.5	67	101.4	90.7	97.3	96.9	29.2	92.3	259.8	90.4	225	32.4	119.1	92.3	86.2	124.2	96	131.8	18.2	208.8	136.5	161	18.6	21.8	73.7	155.5	38.4	140.4	158	35.1	160.3	245.9	67.4
AK093205	34.4	65.85	25.5	13.15	50.9	21.45	20.4	76.6	93.2	44.6	46.4	17.2	56.25	49.7	53.35	37.3	6.05	40.7	46.7	20.75	34.85	20.85	38	58.85	17.75	40.85	22.2	12	2.95	14.2	10.65	61	31.8	42.9	6.9	84.8	37.6	26.9	22.25	34.95	6.25	20.4	9.6	47.5	42.5	133.45	23.25	11.7	29.05
AK094644	14.6	56.3	67.5	5.8	80	13.9	34.9	101.7	2.7	72.9	15.5	4.3	92.2	60.1	35.6	5	5.6	15	33.9	77.2	36.6	13.4	119.5	35.4	27	15.6	9.4	20.2	19.1	5.1	33.6	137.1	102.2	13.8	4.3	11.8	4.5	89.4	6.8	25.7	50.2	12.3	66.1	20.5	69.1	37.3	69.8	3.3	42.5
AK096159	26.6	25.3	4.4	13.2	45	5.9	10.6	55.1	4.8	2.5	9.7	8.9	32.7	48.5	14	30.5	3.5	72.5	49.5	18	14.7	2.7	6.6	5.9	4.6	8.3	8.2	10.3	59.8	2.6	7.8	31.5	81.6	4.5	35.7	11.1	17.3	4.7	8.8	20	9.9	5	17.9	4	5.3	19	16.5	6.3	3.8
AK097370	18.8	30.6	9.7	57.8	13.1	9.6	18.8	19.6	20.5	11	77.9	11.6	62.5	15.6	20	23.7	53.4	19.2	14.6	50.3	13.9	11.3	109.6	12.2	30.3	10.3	23.7	29.2	11.1	10.3	47.7	36.8	35.9	9.3	33.1	15.8	11.3	11.5	206	32.6	9.5	20.7	10.9	16.1	15.3	292.3	21.7	14.8	12.4
AK097453	143.2	309.3	28.9	296.5	68.8	93.1	268.5	173.2	225	105.8	150.5	156	146.3	185.3	197.8	137.7	144.8	173.3	147.1	48.9	7.4	55.6	55	107.3	135.7	22	103.2	113.1	112.4	116.2	159.9	101.4	64.7	119	119.6	144.8	113.5	42.5	213	192.1	131.7	211.7	27.7	97.3	58.3	250.2	14.4	278.5	19.1
AK098263	3.9	9	2	5.2	8.3	3.7	4.5	7.1	2	3.2	2.4	49.3	3.9	2.9	1.3	9.1	0.4	3.7	25.3	4.1	5.4	1.8	8.2	2.9	2.3	2.9	2.6	3.5	19	5.4	0.7	4.3	8.6	3.5	3	13.7	3.4	1.5	2.2	7.6	3.7	3.3	28	1.8	9.7	7.7	10.5	31.2	3.1
AK1	554.65	1680.6	1553.45	961.1	1846.3	994.05	838.5	1203.8	1207.6	882.7	595	1001.45	737.75	733.15	957.55	1381.85	828.75	1583.65	1561.65	1163.85	1343.8	1972.6	874.35	1238.45	731.2	1115.7	526.7	601.5	1135.6	1154.5	868.35	1011.1	473.9	1057.9	2458.9	583.35	1236.2	1300.4	407.85	951.4	3982.1	910.85	793.65	514.15	480.05	1063.5	2558.8	1111.75	720.55
AK130486	129.7	362.5	124.7	1778.35	66.35	118.1	1681.5	112.2	451.7	135.8	596.8	123.9	259.85	614.65	179.65	794.7	526.2	1204.6	213.5	1862.9	184.3	242.6	564.6	194.2	1013.85	148.3	679.3	244.6	123.2	67.3	1301.55	123.7	144.8	823.05	156.55	884.9	180.55	957.2	213.15	534.2	178.1	627.4	71.9	523.25	106	2013.5	179.3	497.3	104.95
AK131021	97.1	80.3	159.8	134.5	161.5	98.2	207.1	129.8	99.4	139.4	53.3	88.8	125.5	307.3	140.2	45.5	194	94.4	133.9	132.4	112.4	157.4	205.6	150.5	128.9	102.3	123.2	198.9	102	98.3	192.9	94.5	127.1	184.3	138.1	206.6	34	213.1	80.2	207.7	200.5	104.7	183.4	195.5	124.9	41.6	28.4	209.7	64.3
AK2	1348.86666666667	999.4	1040.3	1334.1	1146.88333333333	772.316666666667	1071.6	1268.56666666667	1008.13333333333	1336.68333333333	953.383333333334	894.983333333333	1309.81666666667	1176.85	905.583333333333	1212.7	1059.86666666667	1208.61666666667	1570.58333333333	1198.85	1195.65	1470.95	1345.08333333333	913.183333333333	1413.83333333333	1213.28333333333	1075.91666666667	1355.2	1338.03333333333	1574.4	1132.71666666667	1452.4	1406.45	1117.06666666667	1253.71666666667	1034.63333333333	1110.15	1367.55	1209.83333333333	1174.83333333333	1550.35	1105.36666666667	1706.15	1162.53333333333	1188.8	992.983333333333	1097.06666666667	1231.01666666667	982.583333333333
AK3	4013.35	3492.35	4134.3	6972.7	5558.15	2898.25	5190.25	6963.1	3587.2	1714.25	5328.55	4284.35	3738.4	7255.8	3504.15	4817.65	5170.5	4531.3	2621.15	5089.7	4591.6	1975.8	8682.8	3685.3	5614.1	6944.3	4308.25	2441.95	4238.05	2979.5	5707.65	4215.25	4048	4426.9	4315.15	3530	2895.7	6728.2	5157.45	5617.9	2291.75	4083.4	8091.3	6409.1	3531.65	5915.75	2623.7	4616.45	2330.9
AK5	44.45	67.65	27.7	106.9	73.7	89.85	43.55	49.3	87.7	43	33.55	47.85	60.6	83.2	27.8	19.5	37.2	46.85	51.3	51.9	177.35	24.2	70.25	133.95	48.85	21.25	18.75	41.95	92.3	21.6	27.7	44.85	20.3	89.35	60.8	31.25	16.15	27.85	67.9	49.5	39.1	70.05	11.8	75.75	37.75	189.65	31.2	86.2	22.9
AK6	1439.8	1200.2	1166	1497.1	1161.2	1651.2	706.2	1959.2	1564.7	2484.3	890.6	1352.1	1352	1075.1	1564.7	1981	1787	2059.6	1126.8	1126.6	773.2	1108	2563.1	1897.7	1045.1	757.9	945	1562.7	1320.1	1141.4	1576	1211.1	1136.8	1421.8	1923.2	2171.1	1763.1	1403.4	797.4	1264.2	2447.7	1742.4	1292.8	1371.4	940.7	730.2	1263.3	1305.2	829
AK7	227.7	270.325	100.75	361.225	267.8	171.225	317.8	185.4	248.375	259.6	213.875	148.6	218.4	275.925	146.75	139.625	128.425	218.35	341.175	339.6	214.05	198.7	331.525	171.925	294.125	183.375	187.175	221.95	153.85	163.775	139.6	150.95	96.3	247.05	254.9	249.95	230.85	213.275	110.2	211.525	123.375	281.75	117.65	212.225	114.775	233.675	212.75	196.475	218.525
AK8	354.45	476.5	191.85	417.45	209.8	315.45	388.7	220.2	479.25	429.9	377.8	435.9	411.9	424.5	187.05	286.4	269.7	194.4	283.3	347.9	319.8	280.45	430.4	282.3	327.2	138.2	451.3	336.5	243.5	115.3	288.8	178	253.25	296.95	349.45	418.25	284.1	444.95	335.05	274.9	292.75	388.85	276.7	191.15	491.95	514.1	367.75	753.95	382.65
AK9	42.2666666666667	97.4333333333333	49.8666666666667	91.9	73.4	72.1666666666667	151.033333333333	26.6	22.3333333333333	18.9	50.1	64.1333333333333	119.966666666667	68.0333333333333	86.2666666666667	88.9666666666667	74.2333333333333	74.3	52.5666666666667	108.766666666667	90.7333333333333	38.3666666666667	219.766666666667	44.8	61.0666666666667	78.0666666666667	129.733333333333	34.1666666666667	71.3666666666667	70.9333333333333	83.1666666666667	17.8333333333333	40.4666666666667	102.4	65.4	38.1666666666667	14.7	28.0333333333333	128.1	93.5666666666667	56.3	99.4666666666667	83.4333333333333	74.6333333333333	74.1666666666667	151.266666666667	76.6666666666667	103.633333333333	36.4666666666667
AKAP1	1847.675	2833.1	1110.175	1781.975	1698.575	935.35	2416.725	1050.65	1498.7	1675	1736.25	1591.2	1535.325	2519.8	1284.975	1775.775	1312.45	1637.025	1882.75	1578.825	3571.55	2965.325	1772.6	1544.2	1638.075	2763.725	1605.675	2290.9	2177.825	2364.6	1515.425	1317.95	2307.725	1539.225	1807.55	1719.75	1068.85	2261.225	1735.275	2340.825	1580.375	1286.2	3073.375	1552.55	1201.925	2295.125	2441.875	1488.475	1566.025
AKAP10	223.975	321.6	257.875	222.875	172.65	361.375	396.375	262.725	286.6	147.15	302.65	247.775	147.25	306.275	290.825	312.325	274	274.05	119.025	195.925	160.35	126.6	302.7	201.775	193.975	157.675	273.725	126.1	275.6	255.95	270.025	166.15	299.175	348.425	181.3	308.725	329.325	291.85	205.125	295.75	191.225	248.375	239.65	251.875	341.875	797.925	146.2	258.225	184.1
AKAP11	1056.5	1008.55	752.3	1020.7	792.8	836.15	880.95	923.65	937.4	644.45	1435.45	1419.1	1480.5	1172.2	1624.7	1394.55	1271.8	1298.45	852.7	1111	2215.9	1703.9	1468.4	976.45	1084.75	1167.85	1486.35	1671.4	997.45	1192.2	1708.35	1426.55	922.3	1195.35	1750.55	1254.45	1378.45	1074.25	1872.65	1115.05	1031.3	1154.3	1423.7	1225.7	1327.1	961.05	1283.75	1012.7	911
AKAP12	208.22	355	531.46	405.22	191.32	1269.5	315.5	356.76	359.7	108.88	502.9	900	278	310.46	966.04	502.62	701.98	395.68	403.94	306.38	267.06	273.96	459.22	479.44	459.82	300.42	329.88	453.06	411.34	251.08	409.14	231.68	470.08	553.7	466.6	469.08	182.38	406.5	302.02	313.48	157.68	829.9	68.12	531.84	260.22	335.84	228.98	653	110.22
AKAP13	467.911111111111	1028.04444444444	826.833333333333	851.833333333333	721.633333333333	1311.86666666667	1043.4	484.133333333333	1359.54444444444	702.488888888889	953.311111111111	743.044444444444	834.644444444444	762.911111111111	829.833333333333	692.622222222222	927.3	668.644444444445	979.455555555556	1063.92222222222	826.555555555556	1506.15555555556	598.822222222222	1017.43333333333	940.166666666667	569.933333333333	969.6	717.355555555555	940.155555555555	442.944444444444	695.733333333333	608.422222222222	509.677777777778	920.644444444444	696.433333333333	977.244444444445	565.033333333333	921.188888888889	476.088888888889	874.366666666667	469.777777777778	804.133333333333	480.722222222222	661.066666666667	844.777777777778	749.022222222222	1005.45555555556	908.111111111111	534.722222222222
AKAP14	37.0333333333333	27.0333333333333	21.4333333333333	63.0333333333333	82.9666666666667	19.5666666666667	47.6	41.4333333333333	51.1666666666667	21.4333333333333	44.3333333333333	34.2666666666667	8.03333333333333	24.3	42.3666666666667	8.96666666666667	42.1666666666667	33.7333333333333	8.06666666666667	61.8333333333333	33.0666666666667	14.9333333333333	10.8666666666667	35.5333333333333	35.9	30.1333333333333	50.2666666666667	30.1333333333333	18.4333333333333	19.1333333333333	24.1666666666667	19.6333333333333	7.06666666666667	29.5666666666667	21.9333333333333	16.2333333333333	54.1	38.3333333333333	25.8333333333333	52.6666666666667	80.8333333333333	45	12.8	9.66666666666667	24.5	40.9666666666667	15.7	64.5333333333333	12.8666666666667
AKAP17A	518.1	525.066666666667	458.733333333333	588.466666666667	518.566666666667	631.366666666667	428.566666666667	505.733333333333	520.1	243.933333333333	621.466666666667	507.9	639.6	559.8	531.166666666667	679.5	510.466666666667	508.766666666667	529.533333333333	643.933333333333	392.766666666667	989.433333333333	454	351.7	615.4	784.1	864.833333333333	356.666666666667	576	384.833333333333	803.633333333333	636.233333333333	726.5	964.633333333333	369.533333333333	1007.36666666667	481	607.266666666667	958.066666666667	609.266666666667	493.133333333333	608.033333333333	775.333333333333	615.966666666667	838.933333333333	882	638.566666666667	515.133333333333	1093.33333333333
AKAP3	29.4	30.7	34	71.5	53.7	27.7	18	43.7	29.6	32.8	32.6	25.4	31.3	40.6	13.3	16.7	34.9	17.6	22.4	35.8	29.4	18	29.8	30.4	41	26.8	24.6	37	22.3	15.3	18.8	35	22.7	32.2	21.9	32.3	35.3	29.3	16.4	18.6	37	35.1	15.8	17.7	17.3	48	22	28.7	12.1
AKAP4	38.2	83.3	141.3	66.3	373.4	100.1	448.6	128	44.2	22.2	216.2	21.4	98.4	34.8	66.4	76.7	20.2	34.4	106.5	47.6	83.6	44.2	60.3	38	82.9	34.7	48	22.9	111.8	21	232.9	138.3	100.5	117	91.4	45.4	34.5	27.3	23.2	46	14.6	88.6	76.6	32.9	169.7	78	94.9	36.4	128.9
AKAP5	88.15	34.45	18.35	51.35	67.6	19.4	103.8	78.4	106.8	49.25	171.2	73.3	91.85	69.1	47.55	11.3	135.75	81.45	48.3	121.3	108.65	15.95	66.75	108.3	102.35	96.85	77.75	112.45	46.95	12.95	53	169.6	137.4	49.95	82.3	87.1	69.8	87.7	47.15	63.45	65.8	63.05	81.95	127.25	102.25	362.9	22.6	97.55	112.2
AKAP6	113.85	286.25	105.85	168.9	161.15	150.55	258.4	144.4	144.5	140.15	144.05	120.35	124.25	127.7	69.2	98.25	93.9	95.05	127.5	235.55	196.25	35.95	54.5	191.3	123.3	64.85	63.45	143.5	97.15	87.3	104.95	114	88.3	109.25	173.2	153.8	170.65	61	92.1	111.5	114.85	117.55	49.4	137.05	101.4	317.5	157	153.35	68.25
AKAP7	232	1014.05	344.55	573.15	855.25	307.6	450.9	328.6	438	363.25	482.3	477.15	588.8	424.2	606.35	421.05	577.55	480.95	735.45	512.2	787.45	179.15	435.15	717.75	504.5	203	448.1	477.55	562.7	582.95	474.65	511.85	646.6	428.45	641.7	390.15	409.75	512.55	491.35	462.35	521.6	480.7	397.7	594	373.35	525.6	190.6	494.55	332.9
AKAP8	795.75	578	686.2	639.5	548.95	579.25	560.65	519.25	572.95	797.95	604.1	569.3	811.35	530.7	690.1	607.7	570.9	649.05	490.05	642.2	781.65	759.7	659.8	740	609.15	780.7	636.75	814.95	518.7	754.95	693.3	578.8	546.95	629.7	602.45	813.4	544	829.05	663.85	595.55	899.3	766.5	698.05	671.5	749.45	879.7	736.7	720.65	517
AKAP8L	145.24	220.4	188.8	193.14	197.36	126.54	250.08	157.9	175.12	137.6	275.28	179.18	167.7	274.22	161	156.28	222.12	161.1	193.16	332.74	296.68	150.58	110.06	142.36	194.84	178.3	240.14	180.54	97.64	156.28	209.6	145.16	146.92	230.88	125.88	146.22	150.34	180.14	136.46	160.44	118.2	225.72	163.44	165.16	210.48	179.92	195.64	196.44	175.52
AKAP9	592.766666666667	964.166666666667	351.766666666667	883.666666666667	594.133333333333	526.333333333333	745.6	625.866666666667	640.6	410.133333333333	835.6	832.833333333333	786.133333333333	787.933333333333	643.833333333333	854.2	725.666666666667	808.366666666667	568.066666666667	459.466666666667	795.066666666667	750.333333333333	1080.63333333333	608.933333333333	698.633333333333	925.833333333333	921	562.133333333333	787.666666666667	442.166666666667	1069.5	793.2	711.566666666667	593.333333333333	454.833333333333	569.6	482.966666666667	799.166666666667	528.733333333333	788.5	603.3	647.433333333333	536.433333333333	1107.2	690.1	1145.16666666667	449.7	613.766666666667	922.466666666667
AKIP1	997.6	601.5	812.75	453.65	831.8	797.95	548	968.85	746.5	1013.5	486.3	802.5	401.7	500.95	506.4	452.55	471.55	431.75	598.8	509.6	683.95	737.65	434.45	815.75	479.25	680.9	348.3	499.15	431.05	911.05	480.45	822	602.45	489.1	791.6	411.45	851.55	382.4	510.6	359.1	1102.85	485.95	658	507.45	797.05	660	943.6	514.65	773.7
AKIRIN1	862.566666666667	931.566666666667	862.766666666667	1520.96666666667	816.966666666667	723.733333333333	1191.06666666667	641.2	900	505.466666666667	610.366666666667	863.933333333333	970.033333333333	1570.46666666667	965.4	747.7	1003.5	951.233333333333	1423.93333333333	936.533333333333	802.666666666667	1350.5	1482.7	572.3	1724.9	821.866666666667	1070.73333333333	1281.7	1118.8	1388.06666666667	765.133333333333	494.733333333333	1808.93333333333	940.666666666667	614.833333333333	640.166666666667	584.866666666667	1377.26666666667	1309.1	795.3	623.4	721.666666666667	779.533333333333	941.1	900.3	799.366666666667	684.666666666667	811.433333333333	1008.63333333333
AKIRIN2	838.166666666667	288.6	678.466666666667	399.233333333333	477.033333333333	496.833333333333	761.2	678.833333333333	460.566666666667	481.266666666667	404	782.333333333333	371.366666666667	332.933333333333	712.766666666667	458.933333333333	647.066666666667	458.033333333333	510.633333333333	636.166666666667	572.966666666667	317.133333333333	401.966666666667	456.5	539.7	868.666666666667	549.766666666667	602.433333333333	374.233333333333	766.166666666667	605.166666666667	930.9	1242.9	563.9	326.3	444.166666666667	776.933333333333	526.9	1147.46666666667	306.8	630.833333333333	586.1	681.333333333333	675.3	892.566666666667	273.266666666667	805.966666666667	539.233333333333	815.033333333333
AKNA	266.45	245.75	84.5	197.85	253.7	220.95	762.1	263.05	443.8	182.2	440.9	610.75	202.7	81.5	878	276.2	376.7	300.9	15.85	301.4	188.7	187.55	180.7	250.15	184.65	340.1	241.7	179.55	201.2	136.6	499.6	310.45	147	328.05	118.7	445.25	190.4	341.4	188.55	313.15	257	414.45	287.15	471.95	500.5	366.75	176.45	655.65	197.4
AKNAD1	95.7666666666667	151.733333333333	98.3	143	94.1666666666667	70.5	102.266666666667	63.6333333333333	131.433333333333	79.1333333333333	151.966666666667	56.7	73.3333333333333	51.6333333333333	51.6666666666667	32.2333333333333	92.9666666666667	53.2333333333333	51.8666666666667	100.033333333333	134.6	34.1666666666667	28.2666666666667	53	83.2666666666667	54.7	59.5666666666667	109.1	30.0333333333333	28.6333333333333	25.0333333333333	50.0666666666667	35.8666666666667	87.0666666666667	40.1333333333333	79.7	119.566666666667	83.4333333333333	32.1666666666667	36.7333333333333	50.2666666666667	106.633333333333	38.1	37.1	65.2666666666667	120.6	53.5	61.8	53.6333333333333
AKR1A1	3117.2	5117.1	3282.2	4258.6	5260.1	4133.5	3564.5	3276.9	6119.4	4553	4836.3	4292.5	4681	5046.5	3429.9	5122.3	4075.4	6226.5	2762.4	4715.7	3157.5	7788.3	4862.8	4547	4614.6	3212.7	4220.2	3472.4	6291.7	4803.4	4947	6094.7	1965.4	4298.3	4612.7	5600.5	5106.2	5257.2	5199.9	6161.2	4384.5	3941.9	6599.2	6807.8	4587.8	4082.1	3086.4	5741.6	3568.3
AKR1B1	4098.1	897.4	1250.6	2445	1062	1696.2	2438.5	2369.1	1506.5	2400.8	1752.2	2550.2	1047.2	2490.1	2743.9	2215.3	2294	1847.4	2306	1794.6	1302.6	2179	2620.6	1316	2457.4	811.4	1928.9	2344.5	1534.6	2072	2531.1	2127.9	2054	2265.8	918	1747.3	563.1	2018	813.4	1583.1	1410.7	1986.4	3566.4	2373.4	2698.1	2734.5	530.4	2546.8	1691.5
AKR1B10	292.8	37690.8	776.4	38267.7	14948.7	4208.7	64215	186.1	41526.1	6853.2	23534.3	579.2	34345	36826.8	23570.4	51289.5	24206	48709.3	11875.2	30938	11162.9	6402.5	34993.1	18546.1	36517.7	3872	30894	27029.9	38301.2	11864.6	44690.8	1684.6	2488.8	42930.1	7665.6	29094.9	441.8	42103.5	73	48416.8	6306.7	23753.3	5663.3	48087.7	2473.9	7940.8	2331.1	35017.6	9152
AKR1C1	55.08	6750.88	439.8	3498.32	990.74	547.12	6542.5	99.06	5374.02	893.48	3392.12	708.96	6285.06	4130.86	2235.2	7226.14	2102.18	6861.26	1327.26	3454.42	2009.6	3323.22	5046.74	1765	4263	1769.24	4339.66	2933.64	5936.82	3555.88	5680.54	430.42	1004.24	5725.14	1127.7	4556.22	113.88	6420.8	475.94	6606.94	3373.52	3219.36	174.9	6674.3	342.04	487.7	305.26	4344.28	5721.02
AKR1C3	12.9	21896.1	2960.5	15390.7	5434.3	3183	30891.4	113.4	18974.6	9113.6	15562.2	7299.1	22852.5	14091.2	8840.4	22801.9	9807	22142.7	10291.7	13651.5	5746.1	11288.5	18261.6	9986.6	16070.9	6104.4	15702.2	11140.8	19853	12874.2	21323.7	2872.1	3893.7	17689.1	6251.8	15698.8	239.3	20148.2	12279.3	27300.6	12883.9	12935.6	588.6	26246	6068.8	2676.1	953.6	13170.9	22600.3
AKR1C4	52	307	20.4	154.4	122	57.1	478.3	16.1	222.4	118.9	240.6	194.4	403	161.7	190.1	270.3	145.6	285.5	164.1	185.3	249.9	205.6	160.1	148.4	243.7	114.5	226.2	315.4	211	314	80.5	94.5	160.5	199.4	150.5	243.1	129.6	189.8	340.2	243.7	814.9	255.4	54.7	235.5	127.1	64.7	19.5	165.4	1753.9
AKR1C6P	223	458.8	207	337.3	284.1	130.7	320.6	388.9	297	231.3	89	78.8	209.1	254.5	30.5	203	227.5	79.4	202.1	224.8	326.7	195.9	257.3	258	40.2	222.5	80.6	108.3	181.3	51.9	19	285.3	129.9	188.8	289.9	207.9	201.7	114.4	118.6	180.2	127.7	157	72.2	137	80.7	443.1	339.7	261.1	165.9
AKR1D1	66.7	45.6	53.2	126.2	25	33.1	45.5	63.8	74.5	11.6	35.7	67.1	77.5	77.3	24.1	35.4	45.4	70.8	67.8	122	48.1	30.7	101.9	35.8	34	31.6	69.3	7.7	77.5	65.8	66.7	66.7	264.2	9.2	6.8	112.6	122.7	76.8	16.8	20	36.5	100.9	33.3	65.6	102.3	49	97.5	86.9	39.9
AKR1E2	70.7	100.966666666667	70.9666666666667	96.8333333333333	100.366666666667	71.9333333333333	195.666666666667	44.9333333333333	91.3333333333333	53.1666666666667	114.933333333333	45.9333333333333	115.866666666667	62.3333333333333	86.2333333333333	72.3333333333333	105.266666666667	78.3	134.633333333333	125	120.5	57.6	110.433333333333	58.6	58.7666666666667	93.6666666666667	69.6333333333333	203.8	76.7333333333333	37.5	100.066666666667	162.666666666667	162.4	147.5	77.9333333333333	106.233333333333	78.8	45.0333333333333	103.666666666667	116.8	48.3666666666667	61.5666666666667	68.7	89.8333333333333	71.8333333333333	187	88.1	47.9666666666667	76.5
AKR7A2	1422.55	2622.7	2405.35	1172.05	2057.9	1905.55	1170.8	1988.65	1575.45	3008.05	2690.25	1372.55	5378.1	1667.55	2142.8	2617.75	1989.65	2650.7	2190.9	1219.3	1617.7	1077.9	1775.2	2453.15	1450.7	1506.4	2150.8	1963.45	3025.5	4892.55	2032.4	2095.85	954.6	1872.75	2391.45	1659.45	1889.95	2259.45	2611.9	2704.15	1525.45	1088.15	2925.4	2177.5	1203.2	1481.85	2323.45	1974.7	2621.1
AKR7A3	723	5115.8	1382.8	10096.95	2238.15	1193.5	8846.65	1006.3	3415.65	2495.1	4732.75	1238.7	5623.4	10548.2	2359.7	5218.55	7229.2	5087.1	2131.75	8499.2	2117.5	1481.4	10361.8	2518.1	9337.7	1284.4	3518.25	3176.3	5235.6	4853.75	6119.85	1354	585.65	3544	1790.3	3329.5	1019.5	7861.65	1543.1	5275.05	1544.7	4020.45	1938.4	4493.95	952.25	9824.5	2344.05	5620.9	2034.05
AKT1	1707.8	2025.9	2156.8	1915.7	2279.3	1433	1896.5	1814.7	1580.5	1516.8	1076.9	1843	1000.2	2098.1	597.1	958.6	1529	1040.9	1842.9	2228.3	1467.2	1915.7	1252.8	1625.9	1929.3	1680.8	1239.9	1240.7	1435	1166.8	580.9	2035.4	964.7	1490.8	1374.7	1687.5	847.4	1736.7	1280.5	1248.9	2138.5	1547	1445.9	1106.9	1594.6	1030.6	1269	1715.8	1079
AKT1S1	514.9	350.4	323.9	467.8	422.55	184.3	536.85	497.6	257.3	193.7	232.25	497.6	232.85	212.3	458.6	219	223.35	304.45	935.1	441.6	624.55	512.25	218.95	205.6	543.8	620.85	422.85	678.35	652.5	403.15	420.3	298.2	704.2	414.85	212.25	173.55	170.15	231.6	725.55	359.9	351	232	1046.95	402.4	495.45	125.95	237.2	272.8	674.95
AKT2	250.35	266.616666666667	180.233333333333	283.95	196.933333333333	259.466666666667	138.083333333333	222.583333333333	262.883333333333	138.083333333333	279.05	194.966666666667	221.016666666667	228.65	203.683333333333	182.733333333333	235.483333333333	147.133333333333	159.583333333333	174.083333333333	204.833333333333	218.183333333333	233.066666666667	202.816666666667	253.966666666667	201.9	145.4	263.083333333333	226.916666666667	166.75	185.616666666667	187.816666666667	335.333333333333	230.766666666667	204.466666666667	247.6	238.616666666667	236.916666666667	269.316666666667	147.25	254.716666666667	187.933333333333	299.65	169.516666666667	211.866666666667	256.883333333333	198.283333333333	286.033333333333	166.616666666667
AKT3	235.6	231.028571428571	253.628571428571	252.871428571429	230.571428571429	584.614285714286	321.4	231.271428571429	296.057142857143	203.285714285714	298.885714285714	420.971428571429	257.5	262.8	441.357142857143	207.485714285714	348.271428571429	217.828571428571	296.285714285714	277.371428571429	213.571428571429	224.671428571429	298.385714285714	300.014285714286	306.042857142857	117.371428571429	262.471428571429	251.028571428571	193.385714285714	254.514285714286	252.028571428571	244.7	282.857142857143	308.814285714286	192.528571428571	281.8	238.671428571429	256.714285714286	144.2	181.271428571429	193.9	321.471428571429	102.428571428571	233.1	318.8	381.1	233.9	313.185714285714	165.871428571429
AKTIP	499.25	493.9	468.05	733.1	650.2	489.4	243.15	437.85	267.2	566.5	501.9	818.95	592.95	640.95	478.75	490.4	485.7	422.35	492.8	469.65	459.95	454.8	545.55	424.85	526.6	807.75	408	411.05	585.15	704.7	643.25	398.3	602.5	466.1	536.3	442.25	367.85	528.15	1102.2	590.15	474.9	469	565.8	593.45	576.45	364	410.75	598.35	612.45
AL022341.3	158.5	147.1	22.6	32.2	124.6	16.3	222.1	39.2	26.3	13	101.5	84.1	186.1	82	58.5	80.1	123.4	167.5	31.2	301.5	164.4	136.7	142.7	13.8	37.3	21.1	109.7	150.7	134.6	19.2	95.9	38.2	49.2	39.7	43.1	118.9	22	8.7	19.2	116.6	8.3	24.6	97.2	17.7	25.6	355.5	14.1	37.7	114
AL022344.5	122.2	84.3	46.4	170.8	32.8	59.9	26.3	83.5	9	67	65.5	15.1	52	63.7	12.8	71.8	14.5	7.2	27.9	41.9	75.7	11.8	12.6	68.2	68	45.4	104.1	8.5	40	20.1	4.1	138	51.9	56	47.2	54.5	62	71.4	8.1	34.2	85.8	69.9	64.4	9	89.1	39	80	87.5	4.3
AL109706	16.6	59.5	78.7	31	34.1	26.2	31.6	46.1	102.1	87.8	190.5	27.5	29.1	103.9	80.5	26.5	40.2	93.4	68.4	97.6	41.6	54.8	132.5	32.7	24.9	3.8	9.7	28.9	33.2	80.5	11.5	94.4	58.7	59.9	7.5	15.8	20.4	78.7	71.2	60	76.7	22.2	4.2	34.5	58.6	207.6	26.5	10.1	53
AL132709.8	38.4	234.4	87.8	74.1	20.2	223.5	20.5	18.9	66.2	8.6	38.7	85.6	9.2	131.5	53.2	14.7	41.7	4.7	59.6	133.1	57	23.2	103.3	113.4	19.9	6.9	45.2	17.4	16.3	62.2	16.3	51	229.5	17.8	5.7	12.2	8.4	6.9	99.3	11	31	41.9	23.9	107.3	68.3	23.8	26.4	90	66.5
AL133493.2	82.5	223.3	104.2	43.4	159.5	65.1	24.3	97.9	91.6	66	141.8	204.6	141.8	124.9	58.2	112.4	91.9	47.9	126	130.2	159.7	23.1	63.7	116.8	120.5	56.2	130.5	161.6	99.5	82.1	71.5	168.2	206.2	45.3	42.5	79.5	182.3	61.9	74.8	55.7	46.9	144.7	46.2	39.4	35.8	79.3	156.4	90.7	68.3
AL590762.11	376.7	183	454.7	173	173.7	480	406.8	355.1	124.2	284.8	84.3	221	268.2	227.3	254.3	179.6	126.8	179.6	272.5	174	286	384.5	91.8	291.6	401.3	222.9	155.8	289.7	65.2	287.3	15.6	334.9	206	225.9	212.1	207.4	354.4	232.8	484.4	195.7	326.7	206.3	211.9	229.7	301.6	129.4	98.8	340.2	251.5
AL832163	46.6	66	46.9	142.5	141	9.9	30.8	50.8	28.6	9.9	20.5	10.5	18.6	60.6	18.8	8.7	27.1	17.8	93.7	21.8	9.1	16.8	17.5	4	44	13.6	157.8	32.1	9.2	6.4	22.3	15.6	57.2	79.9	26	29.7	25.8	67.3	3.2	13.7	5.2	12.9	3.9	6.2	7	26.4	4.8	88.2	7.6
AL833181	161.5	299.4	159.8	191.2	514	93	55.2	19.1	129.5	210.2	339	105.7	394.2	202	389.2	215.7	289.4	136.7	202.7	236	215.7	100.3	130.9	88.4	212.3	167.4	331.5	180.9	154.8	128.5	213.5	128.3	360.3	224	101.9	295.3	398.5	18.5	288	183.8	363.4	48.4	91.3	212.5	268.8	801.9	181.3	184.3	180.5
AL928742.12	24.7	62.3	30.1	97.2	56.7	23.4	237.9	40.5	78.5	140.5	17.2	33.9	26.8	37.9	45.6	32.3	40.4	36.5	28.4	175.4	47.4	37.9	152.6	32.3	328	32.9	36.2	31.8	35	75.6	37.5	26.6	38.7	44.8	33.7	45.5	13.3	96.5	21.8	26.1	37.9	91.6	57.4	41.4	39.2	21	22.5	47.1	33.6
ALAD	316.6	822.5	541.55	1435.55	1106.05	904.95	1330.3	384.35	916	868.2	822.8	533	795.05	2930.75	558.6	759.2	1375.6	886.75	1189.55	1000.85	754.9	1232.55	2373	718.9	1471.75	1588.5	868.8	451.25	766.75	470.65	960.1	414.1	738.2	687.65	979.1	1279.9	421	1671.75	892.3	877.1	915.75	1281.95	447.95	649.25	514.55	2542.65	745.15	1057.95	551.05
ALAS1	1559.6	3404.3	2197.8	3098.3	4286.6	2512.9	3790.9	2155.3	2906.6	3507.5	2552.7	2839	3093.6	3265.1	2136.5	2837.9	2514.9	3165.2	1966.8	3615.4	1614.9	2834.3	3143.7	1995.4	3566.9	4755.2	2750.7	2586	3302.6	2897.6	2820.5	2982.3	1870.4	2657.6	8628.2	2410.8	1967	5023.5	4814.5	1740.3	3090.3	2734.6	3081	2862.7	2874.5	2023	4298.8	3066.2	2120.7
ALAS2	67.1	116.4	38.75	193	65.05	30.15	176.35	62.1	47.45	50.85	87.3	49.45	63.25	200.9	45.35	56.8	71.2	58	60.05	130.85	28	64.15	93.5	34.05	98.3	31.8	45.2	50.5	47.95	33	14.45	66.45	61.6	55.35	92.55	52.5	83.8	55.15	103.75	45.8	34.65	95.4	36.85	72.85	52.4	126.35	51.75	19.7	81.75
ALB	78.625	106.525	36.05	90.9	110.775	24.775	460.55	54.425	126.95	29.05	95.975	42.85	79.475	177.425	58.1	48.725	122.95	70.875	60.85	130.325	65.275	32.6	183.675	49.175	87.675	37.475	67.475	59.775	53.925	111.8	83.2	21.95	533.125	85.25	64.95	144.4	58.775	51.55	52.175	61.15	24.225	95.825	29.475	61.425	49.875	161.6	44.85	48.45	129.475
ALCAM	666.9	792.2	2081.06666666667	1358.86666666667	905.5	1022.5	1929.06666666667	322.466666666667	1060.7	1786.36666666667	1061.8	502.666666666667	725.166666666667	2224.93333333333	1250.3	1400.3	1940.23333333333	1126.4	287.033333333333	1105.8	1306.56666666667	214.333333333333	2599.76666666667	1846.83333333333	1422.3	1509.43333333333	1596	1131.83333333333	933.033333333333	287.466666666667	1735.9	1548.66666666667	388.6	1080.73333333333	1508.93333333333	1661.53333333333	1201.06666666667	1852.1	217.4	1572.36666666667	1472.03333333333	1533.83333333333	186.666666666667	1056	709.266666666667	2417.76666666667	985.633333333333	1312.06666666667	778.033333333333
ALDH16A1	666.7	472.3	533.8	444.1	519.2	152	311.3	709.8	416	347.6	383.4	404.3	776.2	286.4	446.4	437.1	513.5	499.3	740	644.9	640.5	325	293.6	398.9	500	684.4	535.1	423.4	588.2	470.7	630.7	691.2	746	568.6	337.5	473.8	47	340.5	583.2	415.2	395.5	471.8	1023.7	533.1	1222.4	437	278.3	535.6	796
ALDH18A1	2955.7	3547.4	2869.8	1961.75	3508.05	1789.6	1787.4	2549.95	1872.05	2236.9	2923.8	2024.65	4453.55	1741	2410.55	3313.45	1759.05	3011.5	3547.9	1676.55	3866.65	3646.9	2268	1846.3	1503.05	2787.75	3480	3825.25	4425.95	4221.3	2464.65	2343.25	3442.8	2630.35	2389.7	2150	2876.3	2426.6	5216.55	4455.5	1641.15	1726.6	4878.7	3105.9	2625.9	1795.25	1088.95	1700.8	2819.1
ALDH1A1	505.1	2249.5	1571.2	19272.6	6946.4	362.4	15637.2	1221.7	6936.9	936.6	9195.8	4503.3	13000.7	20577.7	4784.7	13350.9	11067.9	11887.4	11343.6	12430	1082.2	18723.3	29440	1419.4	14456.9	705.3	10207.9	8231.9	9395.6	9338.2	11418.3	576.6	2619.4	10549.9	2662.5	8005.5	316.1	13839.2	16577.1	10972.2	3717.7	11032.8	10959.2	13319.8	13299.1	14967	354.5	10129.9	6222.6
ALDH1A2	55.8	87.7	70.1	74.2	74.7	37.3	163.4	71.7	44.5	44.9	167.3	40.3	61.1	131.4	16.2	174.4	62.6	9.8	40.1	207.3	200.2	41.7	53.1	44.6	111.7	53.7	208.1	199.1	13.6	72.9	39	29.4	27.4	100.4	39.3	113	78.7	43.2	24.5	84.5	24.2	97	13.1	18	15.7	72.2	76	264	44.7
ALDH1A3	230.25	110.8	848	417	255.05	1115.45	423.1	997.6	261.15	246.7	481.5	1754.95	275.05	308.7	391.2	279.6	927.7	139.65	540.45	798.05	214.65	295.6	288.3	179.6	422.05	58.25	276.15	290.35	220.95	471.2	477.55	163.6	409.35	383.2	193.9	499	344	462.45	297.85	135.25	420.65	392.65	69.1	234.95	375.6	68.05	174.9	747.65	169.15
ALDH1B1	281.45	219.1	406.7	593.8	290.9	427.15	853.4	489.4	107.9	325.55	198.85	508.2	396.85	231.35	404.65	281.3	299.1	381.2	214.7	316.65	384.45	500.75	466.85	257.9	422.7	884.7	344	446.3	307.85	355.4	419.85	326.2	517.15	368.05	102.7	189.15	200	289.8	1993	308.45	323.3	246.85	684.1	279.25	410.75	694.45	153.65	221.95	460.4
ALDH1L1	115.9	176.75	223.85	199	201.05	210.25	161.15	88.25	159.45	126.7	201.65	107.4	138	187.85	235.6	103.05	245.1	103.95	154.6	225.8	230.55	294.6	287.75	225.95	202.3	73	230.9	99.8	122.35	145	194	142.9	409.75	220.05	113.9	319.15	181.35	182.1	379.65	113.7	79.4	219.05	43.95	56.7	161.55	503.15	104.6	143.95	156.9
ALDH1L1-AS2	209.9	69.8	117	326.3	275.7	146.7	92.9	177	199.6	101.3	133.1	82.6	186.2	186.1	178.7	131.3	186.3	97.7	241.9	144.5	186.2	179.6	131.3	136.6	57.9	96.1	164.3	170.2	199.3	108.8	158.4	128.2	128	216.8	97.8	110.7	22.5	134.4	111.3	51.4	108.1	187.1	121.4	115	56.7	295.9	155.6	50.4	218.1
ALDH1L2	230.2	80.9666666666667	109.233333333333	224.133333333333	63	164.433333333333	130.233333333333	128.466666666667	147.1	193.466666666667	136.4	121.466666666667	113.666666666667	382.466666666667	132.1	156.066666666667	252.033333333333	172.6	82.8666666666667	230.966666666667	88.3666666666667	51.9666666666667	259.566666666667	136.833333333333	112.366666666667	108.466666666667	79.1333333333333	83.4333333333333	71.4333333333333	90.1	233.533333333333	117.633333333333	87.7666666666667	73.6666666666667	71.3333333333333	131.233333333333	149.733333333333	235.5	65.2	56.5	43.0666666666667	306.633333333333	21.1666666666667	77.6	96.8	512	112.666666666667	161	111.033333333333
ALDH2	3243.6	13371.5	5520.3	12553.7	8327.4	8061.3	24247.2	3346.8	13206.9	9725.6	12850.1	7506.9	12271.1	9548.1	8550.7	17647	12121.6	15865.3	8069	12606.9	8960.8	12738.3	11917.1	12035.5	17155.5	7639.7	14589	9107.7	16041.7	11901.2	17876.9	8866.7	4036.1	12742.2	8877.9	15533.5	9344.9	17227.9	9607	15222.5	6221.2	15536.8	11417.2	18131.9	7240.5	5889.2	7507.7	15026.5	7977.5
ALDH3A1	540.6	1123.4	257.2	3226	359.7	50.8	7140.5	339.6	7059.2	373.7	3885.6	2191.3	2067.4	2167.1	927.2	3110.3	4215.5	3508.9	836.9	2310.9	1089.9	183.4	3179.2	563.9	8514.3	482.4	5448.1	2171.3	4858.8	1990.4	7150.4	55.3	76.1	7111.3	2798.4	5951.3	177.8	7941.7	147.7	4780.1	88.8	3687.1	4758.6	6356.9	1660.9	844.9	110.5	6822.6	1653.4
ALDH3A2	1582	2481.56666666667	902.1	2009.8	2100	1056.46666666667	3104.4	829.266666666667	2656.9	1339.86666666667	2143.1	1927.83333333333	3628.63333333333	2049.03333333333	1537.76666666667	3365.3	1837.53333333333	3513.26666666667	1371.56666666667	1919.8	1838.8	1055.73333333333	2592.06666666667	1712.96666666667	2674.33333333333	1597.13333333333	3280.5	1775	4159.13333333333	1514.96666666667	3129.1	1832.33333333333	1402.16666666667	2965.8	1738.43333333333	1522.73333333333	839.533333333333	2784.86666666667	2564.56666666667	4410.86666666667	1933.03333333333	1691.63333333333	4056.06666666667	2825.66666666667	1528.1	1152.43333333333	1018	1990.96666666667	2022
ALDH3B1	324.566666666667	844.466666666667	474.566666666667	728.7	502.066666666667	270.433333333333	955.7	235.966666666667	630.833333333333	262.166666666667	647.533333333333	303.133333333333	648.233333333333	711.1	479.8	429.133333333333	449.633333333333	677.266666666667	417.5	725.766666666667	739.1	1587.1	556.033333333333	470.833333333333	641.6	625.033333333333	354.266666666667	456.633333333333	679.966666666667	593.966666666667	549.133333333333	337.7	308.8	393.1	438.1	407.9	291.733333333333	445.7	257.8	730.066666666667	225.266666666667	493.833333333333	452.366666666667	680.5	455.166666666667	781.966666666667	424.566666666667	466.133333333333	571.733333333333
ALDH3B2	17.9	48.95	56.25	22.8	31.5	10.15	31.95	65.7	29.05	25.15	73.1	42.85	79.6	89.25	15.9	8.75	101.25	66.85	145.45	66.5	49.8	138.2	63.15	32.4	64.6	62.95	61.55	16.85	12.3	8.75	14.7	46	66.6	28.7	52.45	120.9	50.2	73.25	78.4	25.85	17.4	97.55	93.9	24.95	108.15	98	130.7	84.7	168.7
ALDH4A1	73.2	88.4	550.4	117.45	179.4	59.05	404.55	102.25	55.85	47.55	74.8	79.05	332.35	68.85	137.3	106.5	120.25	52.55	53.3	236.5	254.75	41.25	173.6	72.25	175.15	147.3	96.45	171.75	107.2	166.75	60.3	234.6	131.2	51.9	51.35	111.1	162.3	278	380.05	154.85	58.1	41.9	542.2	133.75	98	329	55.1	60.2	86.15
ALDH5A1	849.4	205.1	274.85	492.4	384.9	538.05	272.25	941.1	256.55	402.05	511.75	472.15	452.25	457.95	564.5	469.55	455.7	440.15	532.3	402.05	336.1	699.65	585.3	565.05	346.1	458.35	373.6	204.05	274	281.45	491.8	774.6	1270.75	329.9	293.15	403.6	131.4	377.6	1629.55	475.4	749.9	499.4	837.3	401.95	506.25	591.45	8.4	334.55	1311.45
ALDH6A1	785.96	1204.96	569.74	3131.06	1262.24	648.62	1861.42	784.74	1514.96	1121.38	1416.54	815.42	846.76	3333.6	893.74	1740.96	2336.22	1769.04	906.18	2262.26	825.16	734.64	4205	1231.48	2211.46	831.22	1362.08	1179.4	1265.76	679.64	2261	904.12	1398.02	1250.54	1080.26	1954.24	614.1	2650.9	712.52	1984.4	1030.42	1706.66	1380.52	1824.9	339.02	3566.22	885.98	1998.7	565.54
ALDH7A1	1116.5	693.5	950.5	774.433333333333	1322.3	1038	838.366666666667	1377.76666666667	650.866666666667	1061.06666666667	698.166666666667	1038.16666666667	1032.2	818.333333333333	617.166666666667	752.866666666667	917.766666666667	726.5	598.633333333333	791.233333333333	822.633333333333	1144.66666666667	913.233333333333	908.266666666667	1041.53333333333	571.633333333333	819.233333333333	999.033333333333	850.233333333333	480.833333333333	765.166666666667	1371.46666666667	932.333333333333	863.733333333333	1081.86666666667	723.9	248.266666666667	946.533333333333	558	695.033333333333	107.733333333333	773.366666666667	1186.6	748.566666666667	799.533333333333	909.466666666667	504.8	780.3	565.366666666667
ALDH8A1	102.3	75.5	55.9	81	68.9	105.5	11.6	77.8	36.9	82.1	13	169.2	7.8	86.6	18.9	49.3	132.7	54.4	82.5	12.2	45.8	42.2	9	39	49.6	26.7	63	66.5	21.6	51	3.2	50.9	21.1	35	65.7	139.8	71.7	8.7	3.1	2.2	328.2	121.6	2	5.3	67.1	150	41.9	92.2	16.5
ALDH9A1	4343.5	5293.7	3277.7	5260.1	5365.2	3673.3	4981.1	3950.5	6815.7	7843.2	4761.7	5321.3	5722.9	6095.2	2961.4	5622.8	5425.9	5040.1	3603.9	3616.1	3980.9	4683.9	5761.7	4973.7	4895.4	3553.6	4025.4	4291.9	5073.8	4802.3	5768.1	4589.3	3911.8	3207.6	5143.4	6800.5	3504.7	5712.1	8784	5427.6	6924.5	4697.9	4404.1	4813.4	3512.9	4652.1	4794.9	3691.8	4307.4
ALDOA	10529.6333333333	7962.46666666667	15419.5	5951.76666666667	6176.26666666667	4921.33333333333	5975.6	13541.7	4713.53333333333	7507.4	8153.56666666667	9056.46666666667	10830	4966.63333333333	11841.9	11083.5333333333	6510.23333333333	11511.6666666667	7973.63333333333	6417.66666666667	7849.53333333333	14122.4333333333	7866.96666666667	5398.3	8361.8	13354.0666666667	8977.53333333333	14892.5333333333	13122.4666666667	14558.9	10716.5666666667	13171.4333333333	6195.76666666667	12738.8666666667	8468.06666666667	5018.43333333333	5670.73333333333	6587.56666666667	6895.73333333333	7991.63333333333	7845.43333333333	5376.5	12338.0666666667	12514.7333333333	8841.2	4863.96666666667	6394.1	7541.9	10140.1666666667
ALDOAP2	24.6	121.6	11.4	115.4	17.2	17.2	114.6	28.5	272.3	17.7	24.3	62.3	63	51.4	5.8	23	27.9	11.8	28.5	46.2	83.2	16.1	158.2	24.1	38.1	17.9	11.2	69.1	12	53.6	14.6	12.6	36.3	27	12.5	16.8	58.1	24.1	13.4	13.8	23.1	30	5.1	87.2	27.4	31.7	23.5	30.4	33.8
ALDOB	88.8666666666667	5222.51111111111	101.966666666667	1241.38888888889	4902.95555555556	76.4666666666667	312.866666666667	104.3	1580.5	764.033333333333	11182.4555555556	75.6	1877.07777777778	4630.37777777778	1763.2	3754.81111111111	183.455555555556	4269.85555555555	105.5	597.466666666667	602.111111111111	1119.86666666667	4837.26666666667	2242.86666666667	1222.84444444444	208.3	1454.38888888889	836.144444444445	6682.95555555556	146.477777777778	1626.61111111111	289.366666666667	424.155555555556	1336.91111111111	500.211111111111	239.977777777778	318.555555555556	216.333333333333	112.277777777778	12547.9222222222	5410.73333333333	272.433333333333	459.011111111111	11825.6666666667	151.955555555556	11172.8777777778	3790.21111111111	753.111111111111	231.944444444444
ALDOC	622.1	1572.8	903.9	323.1	496.7	924.7	1188	1677.5	1099.3	1508.9	1129.2	606	1134.6	1135.8	758.8	811.9	477.7	721.6	1455.8	252.4	949.2	634.1	657.3	1018.5	1320.4	583.2	1496.4	840.3	1681.5	386.9	706.8	736.2	838.3	651.4	977.5	891.4	1032.9	1217	550.5	1402.2	311.3	684	216.9	789.2	390.4	330.6	1510.2	1565.7	575.9
ALG1	360.9	425.5	402.6	82	326	154.7	219.6	331.5	399.5	240	423.7	365.9	353.5	220.2	379.6	551.8	43.9	233.9	226.1	226.2	337.7	291.7	388.4	315.7	354.9	433.9	360.4	418.8	672.5	971.3	450.1	135.1	303.2	445.7	300.8	370.1	129.2	476.9	540.9	403.3	281.7	330.8	509.5	386.5	315.7	152.9	83.3	390.4	523
ALG10	97.35	178.3	187.75	144.05	151.75	47.55	198.5	66.75	247.9	143.2	93.1	134.95	142.25	158.65	120.15	153.6	56.85	163.45	240.2	102.05	174.95	68.1	97.75	110.05	199.4	99.5	212.1	117.35	194	278.35	169.6	100.7	158.55	142.45	92.25	134.1	354.7	178.2	159.15	123.05	240.2	148.15	81.4	133.2	133.25	22.55	128.95	112.75	180.95
ALG12	78.4	333.3	394.8	54.1	233.5	141.7	558.1	247.6	288.1	180.8	262.7	326.4	534.8	54.6	248.9	72.5	261.9	270.7	417.2	194.6	377.4	217.4	46.9	273.6	116.3	329.3	278.6	308.9	454.7	172.2	411.8	303.1	493.3	447.7	321	527	83.4	86.5	100.7	521.8	367	209.5	269	229.2	313.1	110.2	164.5	62.9	669.3
ALG13	614	961.34	1068.16	1019.44	538.84	570.84	634.34	604.54	896.66	855.64	763	901.54	791.96	782.56	811.18	1088.36	794.86	994.06	524.14	990	611.98	762.2	883.52	853.98	938.9	465.82	955.68	1415.46	1136.94	676.44	887.96	647.62	641.6	1012.7	788.2	1030.1	877.12	838.36	716.14	1141.92	899.62	950.4	807.04	903.38	936.82	818.54	577.56	889.94	850.28
ALG14	435.2	596.2	447	738.5	477.9	365.6	416.15	397.05	691.5	439.6	503.85	455.95	453	868.9	570.75	698.45	617.95	843.55	632.75	704.3	506.95	562.3	1025.4	626.65	794.7	522.35	417.3	633.35	865.75	917.6	697.45	366.2	585.55	680.7	391.05	532.35	658.05	658.15	913.9	521.7	694.8	759.2	668.95	688.95	480.45	625.85	452	595.25	819.9
ALG2	1023.85	799.5	1560.9	847.2	1296.15	616.2	1144.35	731.15	1071.65	596.5	759.4	949.05	789	840.3	1163.9	1438.65	986.8	1426.3	1328.8	1017.45	1255.65	946.8	1027.55	785.9	1003.45	2214.5	1163.55	791.4	1359.25	799.15	1506	1097.8	789.45	1309	983.4	995.1	855.65	1112.5	1876.8	1641.95	1401.3	1072.1	2228.5	1188.45	969.9	705.25	555.25	815.25	1035.05
ALG3	1131	789.4	1140.4	1436.4	1149.6	923.2	1706.9	1238.6	875.9	1489.6	789.5	1061.6	936.5	689.1	1171.3	752.3	675.5	1204	2104.8	1328.8	1275.8	4564.2	840.5	1018.2	1054.5	1900.4	973.8	1616.6	1175.2	2075	683.9	1279.7	1530.6	1019.9	1536.7	1078.3	1173.7	1128.8	1854.7	817.2	1512.4	1030.3	2320.2	787.8	1034.4	794.7	1258.7	1108.1	1133.7
ALG5	1201.3	1204.5	1229.2	1528.46666666667	1078.23333333333	909.4	1125.66666666667	1316.86666666667	1433.63333333333	1200.93333333333	1186.5	1433.63333333333	1368	1896.2	1145.26666666667	1921.13333333333	1492.93333333333	1720.13333333333	873.866666666667	1408.3	1787.2	1380.56666666667	2106.83333333333	1489.16666666667	1484.43333333333	789.166666666667	1124.1	1954.36666666667	1432.86666666667	1915.7	1790.06666666667	1180.46666666667	792.1	1144.43333333333	2309.43333333333	1728.83333333333	1786.2	1679.23333333333	1501.23333333333	1830.03333333333	1618.76666666667	1691.1	1980.2	1502.36666666667	988.166666666667	1490.9	1919.73333333333	1590.03333333333	1538.23333333333
ALG6	1190.2	909.1	1250.3	1437.4	1294.9	725.3	914.5	1076.4	1107.3	964.4	1056.3	1085.1	1827.2	1560.7	1217.8	1684.8	1495.7	1594.4	1290.8	1243.9	1377.2	1590.3	1559.2	982.7	1586.9	1203.1	1143.9	1761.3	1652.6	1449.1	1461.5	1609.8	1156.5	1420	1148.5	1251.2	1409.7	1365.6	2034.3	1377.2	2529.6	1482.2	1629.6	1185.9	1265.8	972.9	657	1271.1	1246.7
ALG8	2147.1	1245.9	1590.7	2059.8	1517.4	947.1	995.1	2339.8	1825.4	1276	1612.6	1498.8	1911.8	2706	1348.8	2633.1	2416.3	2249.4	1894.7	1548.3	2218.1	1905.3	1913.1	1414.4	1896.2	786	1240.3	1944.9	1863	2757.2	2462.4	1952.7	1458.1	1787.4	2139.9	2458.5	2024.9	2073.8	6628.4	1355.7	2286.5	2841.9	2903.6	1836.8	1337.6	1102.9	1456	3042.1	3830.4
ALG9	616.85	520.25	473.4	678.4	638.25	503.75	393.65	563.15	534.25	404.95	668.4	535.15	491.9	892.75	397.8	692.85	641.4	678.9	571	870.9	585.7	526.75	833.8	444.1	673.65	418.95	559.2	645.4	606.85	648.9	731.85	503.95	423.25	625.95	556.15	741.3	519.3	753.15	538.75	555.85	469.3	712.45	597.35	562.1	488.75	695.65	414.35	595.5	560.9
ALK	108.15	238.7	53.9	123.9	95.25	57.45	363.9	131.7	56.35	38.4	77.5	140.6	119.4	73.35	20.6	98.15	86	18.05	67.35	103.55	92.25	37.5	71.7	50.4	73.7	62.15	128.9	138.15	17.55	72.1	148.05	49.6	66.2	144.95	30.5	86.9	127.5	46.5	41.85	62.55	24.9	84.3	24.7	87.75	77.65	180.6	137.35	103	33.95
ALKBH1	466.3	397.35	315.5	450.3	542	360.25	426.95	457.05	578	307.3	360.35	458.35	401.75	597.45	391.55	442.05	492.05	493.2	446.6	540.9	408.75	417.45	691.1	332.45	375.85	328.85	516.9	389.05	325.85	428.15	563.7	346.1	443.55	498.4	398.3	557.75	312	537.15	354.4	287	394.45	406.9	606.6	522.85	350.05	442.15	344.5	386.3	336.05
ALKBH2	662.6	529.5	475.6	457.7	718.5	648.1	63.6	1195	334.1	1192.2	371.5	614.6	412.8	406.9	392.8	386.4	493.7	278.4	1057.8	389	555.4	326.1	400.3	641.8	362.5	640.8	302.1	768.1	397.9	653.8	369	1134.6	598.2	559.1	970.5	507.9	578.2	446.8	499.8	271.7	1297.5	475.9	1159.4	560.2	638.5	176.7	433.4	430.8	366.7
ALKBH3	40	407.6	310.1	504.1	641.2	333.3	334.6	133.5	479.4	593	470.4	487	522.4	630.7	455.1	502.1	592.6	829.8	437.1	549.1	714.1	245.5	473.3	629.8	492.3	324.8	538.8	509.1	538.3	937.7	568.4	95.4	521	705.3	428.3	637.4	309.7	658.4	438.2	488.8	591.1	543.2	230	502.4	482.5	571.3	29.8	594.5	337
ALKBH3-AS1	25.65	64.9	51.35	85.45	55	13.15	139.8	18.5	45.35	13.9	65.2	43.05	26.25	86.9	19.75	36.7	94.1	114.5	38.4	101.95	13.85	24.6	118.4	16.6	31.15	14	29.55	23.65	48.7	37.3	136.55	59.2	19.35	9.65	45.35	47.25	104.85	98	32.85	26.1	25.85	27.6	8.4	42.5	23	86.65	22.2	128.05	21.7
ALKBH4	251.1	403.2	213.4	405.8	291.5	160.8	324.1	357.5	239.2	248.2	313.5	276.5	393.4	526.4	296.4	238.2	379.4	254.2	551.3	371.3	368.2	403.7	272.4	254.9	491.2	490.1	344.4	414	233.5	270.8	181.8	316.9	307.5	384.6	192.7	439.9	195.2	359.3	197.5	215.8	224.3	449.4	390.5	252.7	310.8	373	303.2	328.9	376
ALKBH5	1346.93333333333	1722.73333333333	1303.96666666667	1744.2	1555.36666666667	1126.33333333333	1766.1	1741.03333333333	1336.9	1269.86666666667	1601.6	1811.1	1262.76666666667	1715.16666666667	1343.63333333333	1053.93333333333	1499.7	1053.43333333333	1555.7	1604.83333333333	1512.76666666667	1265.03333333333	1444.83333333333	1313.7	1416.03333333333	960.4	1198.56666666667	1290.43333333333	1162.56666666667	1127.1	1428.26666666667	1303.46666666667	1196.86666666667	1261.83333333333	1869.13333333333	1302.23333333333	1035.03333333333	1245.23333333333	1915	1127.13333333333	1219.33333333333	1332.56666666667	1401.16666666667	1317.73333333333	1140.36666666667	1378.4	1477.33333333333	1606.33333333333	1089.73333333333
ALKBH6	651.7	558	829.3	581.8	589.6	646	602.6	846.6	942.7	677.7	793.2	518.6	795.3	664	593.7	447.8	709.9	689.8	742.7	655.8	877.7	561.4	588.7	728.4	518.3	778.2	453.9	728.3	725	365.8	556	586.8	836.8	761.8	749.9	901.2	501.6	582.6	969.3	531.7	615	749.2	585.2	709.1	692.6	791.1	787	959.2	475.9
ALKBH7	582.425	707.2	669.45	556.475	727.95	486.5	601.325	781.575	436.525	646.425	821.925	642.5	661.05	692.075	874	618.275	564.85	789.45	713.05	597.175	767.6	513.575	534.575	593.75	667.525	1876.3	914.45	1074.95	1067.05	1016.1	687.475	861.825	509.125	589.6	904.15	564.425	270.2	679.2	495	919.775	1262.625	539.925	1173.15	1012.7	588.7	692.4	674.475	584.5	805.375
ALKBH8	286.35	181.75	262.45	127.5	175.95	292.05	117.9	247.75	258.85	261.5	297.5	195	372.1	219	331.35	290.6	234.8	143.05	165.85	226.7	271	227	208.55	177.55	132.15	184.9	267.95	178.4	160.5	164.55	222.3	154	204.2	257.85	306.6	212.05	300.35	258.6	130.95	248.2	194.5	177.7	366.95	206.8	335.25	351.1	263.25	120.95	224.25
ALLC	33.8	131.8	39	163.4	12.4	146.9	85.9	124.5	198.7	103.5	336.2	124.4	48.5	167.8	289.4	281.8	250.7	261	150.9	197.9	43.3	38.7	262	110.8	368.7	94	228.3	204.3	203.3	44.4	53.9	194.3	93.2	304.5	139.2	224.8	283.6	446.9	31.8	44	159	373.4	31.2	64	85.9	96	49.2	373.5	8.7
ALMS1	840.666666666667	719.033333333333	519.766666666667	827.533333333333	590.166666666667	699.233333333333	631.366666666667	653	562.5	610.266666666667	681.4	510.866666666667	556.766666666667	621.433333333333	644.3	473.966666666667	654.066666666667	509.6	654.833333333333	822.8	662.033333333333	436.333333333333	595.766666666667	608.266666666667	511.666666666667	472.466666666667	613.133333333333	349.766666666667	271.3	515.5	563	502.733333333333	808.866666666667	660.666666666667	505.166666666667	502.533333333333	946.266666666667	513.366666666667	844.1	370.533333333333	646.6	526.2	333.766666666667	396.233333333333	593.1	939.9	528.866666666667	575.133333333333	640.333333333333
ALMS1-IT1	90.3	181.3	73	68.6	137	151.2	235.8	141.1	92.3	158.6	145.2	137.5	250.9	144.1	61.6	50.5	129.3	111.7	213.9	96.6	173.6	193.7	142.8	69.3	100.1	169.7	59.7	123.3	37.8	46.6	130.8	179	355.6	164.6	160.2	130.9	153.3	188.1	86.6	78.3	113.5	110.1	35.7	84.9	123.9	47	91.5	95.1	171.7
ALMS1P	43.9	120.1	173.2	56.4	145	159.3	133.1	193.5	96.9	122.1	209.7	53.1	212	173.3	210.6	29.8	148	208.4	84.1	118.2	150.9	18.8	195.5	54.6	43.8	99.3	200.8	94	40.8	90.2	91.2	39.2	187.7	106	38.9	72.9	325.9	48.5	129.2	46	43.8	73.8	76.2	128	212.6	440.4	151.1	51.1	149.2
ALOX12	132.4	190.1	90.9	304	129	64.9	83.7	164.3	136.1	149	97.3	9.8	79.3	37.5	6.8	92.3	127	178.4	117.2	43.6	84.8	682.2	72.7	120.2	147.6	92.6	49.3	81.2	61.3	87.9	77	27.1	27.4	81.7	142.4	78.6	174.8	89.7	35.6	86.4	124.3	175.3	81.4	111.9	69.5	204.1	395.2	88.1	104.1
ALOX12B	36.9	31.2	40.7	27.7	93.6	17.1	22.7	38.6	43.2	259.6	34.9	32.8	59.9	30.3	22.1	12.7	17.4	16	29.7	16.8	17	25.8	30.3	26.2	35.6	22.7	29	23.8	18.5	12.6	10.9	48.4	10.8	38.1	18.7	16.8	70.9	25.9	23.8	15.1	12.7	19.1	53.1	18.8	24.3	36.2	30.6	38.7	18.4
ALOX12P2	17.5	52.1	213.4	37.3	47.6	31.1	134.3	20.4	47.3	41	44.3	38.4	47.2	46.1	42.3	110.9	31	28.1	17.5	61.2	24.1	57.5	88.1	28.5	83.3	62.9	39.5	66.9	37	28.6	133.3	31.8	37	20.9	20.5	18.6	159.1	30.6	74	43.5	29.9	33.2	44.1	43.9	19.1	98.1	73	32.5	14.2
ALOX15	16.7	21.1	15.1	38.9	58.9	7	342.7	34.3	16.5	10.9	8.8	12.9	130	20.6	40	12.4	26	49	117.9	41.7	15.2	22.8	22.9	9.7	16.5	23.4	18.9	23.2	15.5	11.3	82.4	17.6	53.4	20.1	20.6	11.6	11.4	11.5	80	33.6	6.9	18.3	5.8	106.8	90.8	18.3	18.2	14.5	15.1
ALOX15B	247.85	278.65	215.75	400.45	154.65	176.65	253.6	214.3	266.1	184.5	202.85	128.35	158.35	387.15	49.55	116.1	89.8	104.8	176.95	245.3	92.55	85.75	176.3	232.3	273.9	91.25	178.05	33.75	121.55	88.4	128.3	320.25	41	109.6	210.6	217	136.8	161.85	30.6	107.4	96.4	241.75	83.6	119.7	176.6	407.95	238.35	219.5	139.45
ALOX5	261.775	262.4	469.425	301.25	252.375	516.775	270.65	304.875	546.125	309.5	529.7	619.6	291.775	262.95	836.525	499.425	576.35	485.5	175.6	484.75	440.775	633.025	367.175	461.2	461.425	309.35	539	301.775	303	240.475	636.825	612.825	426.575	620.575	153.275	475.4	595.45	500.325	119.625	283.7	192.25	594.525	176.025	587.475	720.475	288.75	375.65	645.925	706.9
ALOX5AP	3779.4	510.3	2012.5	1082.1	1154.4	3161.9	952.6	8432.1	1924.8	1457.1	891.2	2224.7	646.6	762.1	2090.4	784.4	1224.6	802	400.6	694.6	378.7	776.3	1462.2	2793.2	1573.4	1002.8	1041.3	852.4	1180.2	716.6	952.5	2590.2	1843.1	1266.8	785.4	1500	2091.9	1258.9	518	578	1298.6	1973.8	1906.7	2449.1	3563.8	525.5	660.6	1643.6	1672.2
ALOXE3	129.1	168.45	27.05	251.85	140.35	73	23	139.15	147.8	87.2	189.6	161.45	149.35	244.3	141.35	22.75	134.3	27.9	185.75	53.15	171.1	123.8	81.45	127.65	179.9	89.65	71.45	56.7	30.55	51.25	23.85	180.2	97.4	139.7	142.55	135.3	218.85	102.3	43.85	55.25	112.65	112.7	92.5	79.75	132.85	273.6	141.3	139.2	74.8
ALPI	12.1	142.7	11.8	22.7	14.8	7.85	38.9	19.85	39.25	54.7	184.3	18.6	34.5	11.05	106.35	73	15.15	124.7	13.15	16.1	32.5	22	25	36.55	12.8	15.3	25.95	15.7	320.55	16.5	21.7	26.65	12.85	11.05	18.05	33.1	19.3	33.25	48.55	710.6	20.4	12.25	15.45	523.8	10.05	33.45	204.65	10.9	17.55
ALPK1	249.025	151	191.05	174.575	174.6	178.85	189	377.75	154	137.15	159.825	213.425	234.325	209.375	190.3	178.05	107.125	232.4	182.975	169.575	223.575	58.425	124.425	155.95	133.575	114.425	188.475	90.875	239.15	101.525	217.075	212.25	76.925	247.075	140.125	236.125	255.7	143.4	59.275	152.525	124.825	167.8	149.675	200.125	369.95	451.275	206.1	146.725	98
ALPK2	149.9	77.8	204.4	328.3	162.1	112.7	40.1	89.3	141	82.1	142	209.7	61.5	239.5	213.6	100.8	151.6	39.9	30.4	12.2	88.3	72	312.9	134.4	239.6	94.5	151	212.3	106.5	83.3	96.8	240.5	229.2	141.4	88.7	143.2	107.9	92.3	157	52.2	108.1	173	93.1	73.1	246.4	461	186	108.6	114
ALPK3	114.1	37.5	82.6	139.6	88.2	213.05	234.15	116.5	103.95	74.25	93.85	139	77.2	225.65	75.55	24.2	207.05	26.8	143.7	131.85	109.4	49.85	45.4	51.55	172.75	44.05	71.25	126	21.35	90.75	60.2	115.3	31.95	28.6	99.65	95.9	116.15	133.35	212.95	30.5	18.45	83.7	10.4	49.45	84.55	244	56.95	92.45	63.75
ALPL	143.4	128.85	70.95	179.8	115.8	82.75	191.05	136.1	79.6	74.1	136.9	67.2	93.85	166	249	57.4	132.3	121.2	117.6	251.45	124.5	69.75	138.35	59.25	128.8	54.35	142.5	86.8	89.55	36.4	75	190.25	157.25	135.2	71.7	93.05	58.65	173	69.35	92.85	66.35	131.55	27.45	114.25	100.65	144.75	82.55	252.1	212.55
ALPP	13	29	11.6	21	14.7	11.4	19.2	12.7	16.6	11	12.7	10.7	14.4	16	10.3	14.1	14.8	8.3	14.9	22.2	14.7	13.3	16.3	12.3	18.1	10.8	12.1	18.7	10.4	9.2	10.6	13.5	8.2	13	9.9	15	9.7	10.1	7.3	8.8	6.5	16.2	4.7	10.7	11.1	31.6	11.6	12.9	7.5
ALPPL2	122.8	346.8	113.55	462.25	226.55	432.4	486.2	288.15	192.95	190.9	199.75	206.7	327.9	232.55	210.95	201.5	152.65	149.85	401.8	274.1	217.6	825.5	137.6	231.3	228.4	162.6	81.85	113.45	118.8	253.15	94.5	254.35	274.45	202	249.4	168.1	162.1	110.5	183.55	232.15	166.25	258.7	210.05	274.65	210.45	502.7	255.25	197.9	149.1
ALS2	266.4	305.266666666667	337.033333333333	391.3	337.666666666667	406.066666666667	445.633333333333	339.8	362.433333333333	346.966666666667	428.866666666667	279.133333333333	311.666666666667	454	259.766666666667	312	314.933333333333	254.933333333333	418.133333333333	360.1	278.6	150.166666666667	392.766666666667	282.433333333333	330.333333333333	379.4	291.7	329.9	290.166666666667	263.1	339.933333333333	309.7	375.7	399.9	385.966666666667	295.533333333333	348.733333333333	396.833333333333	330.7	386.633333333333	409.966666666667	315.5	415.833333333333	297.866666666667	312.3	355.4	380.1	405.833333333333	433.533333333333
ALS2CL	366.733333333333	720.633333333333	461.766666666667	722.666666666667	429.3	396.4	378.133333333333	580.6	459.1	465.3	421.866666666667	372.966666666667	536.866666666667	556.766666666667	322.066666666667	310.1	334.6	280.633333333333	460.066666666667	511.9	575.4	445.133333333333	436.3	364.633333333333	522.466666666667	450.666666666667	406.866666666667	353.166666666667	412.933333333333	474.2	378.3	376.066666666667	318.666666666667	426.6	473.8	515.733333333333	306.533333333333	308.8	243.333333333333	277.566666666667	412.766666666667	391.7	198.466666666667	431.8	304.566666666667	694.2	467.966666666667	480.366666666667	410.366666666667
ALS2CR11	60.0666666666667	125.066666666667	39.2333333333333	74.7166666666667	98.2333333333333	48.9666666666667	113.5	38.3333333333333	56.1	45.25	55.7	23.75	46.1333333333333	39.85	35.4166666666667	31.0333333333333	51.2	20.5333333333333	109.95	100.133333333333	146.133333333333	18.75	74.8333333333333	31.6166666666667	63.4666666666667	42.9833333333333	54.7333333333333	50.5166666666667	14.0333333333333	9.98333333333333	32.2	67.7	29.8666666666667	45.5666666666667	41.4666666666667	68.35	132.55	47.6166666666667	36.3833333333333	45.2166666666667	45.95	63.2833333333333	17.4166666666667	29.0833333333333	17.25	117.266666666667	79.0166666666667	33.4833333333333	40.4833333333333
ALS2CR12	29.5	56.15	96.25	33.5	31.4	73.45	37.05	44.4	74.9	25.35	31.2	19.8	38.8	20.35	11.4	22.25	25.1	92.1	27.15	28.25	39	16.35	23.2	26.95	33.65	16.4	14.85	25.35	42.9	16	63.2	21.65	16.3	27.75	43.6	44.2	38.85	25.2	18	21.85	97.4	26.2	13.1	9.85	12.5	24.6	39.25	63	17.65
ALX1	18.1	61	18	37.9	20.8	22.4	237.3	16.5	48.5	15.3	31.8	29.6	11.1	36	21.7	10.5	28.3	13.8	19.4	23.6	17	17.4	22.4	27.3	43.9	10.2	14.6	18.1	19.1	27.9	27.4	16.3	122.7	24.2	30.2	16.7	39.5	13.4	18.8	16.1	34.5	57.3	23.6	16.7	20.7	54.4	34.6	28.7	19
ALX3	20	19.1	24.6	209.7	29.8	10.2	85.4	9.9	26	34.2	125.7	15.3	25.9	21.8	49.6	75.4	125	186.5	11.7	34.5	61.1	110.4	75.3	85.1	100.5	16.3	36.7	25.9	23.1	44.6	9.5	21	13	38.8	9.7	92	10.3	107.9	24.3	111.7	71.7	91.1	10.7	27.9	72.8	17.8	73.8	136.2	46
ALX4	39.6	47.6	28.4	321.9	42.7	32.2	68.8	13.8	164.4	14.9	34.7	15.8	35.9	198.9	32.2	109.5	26.5	21.3	54.7	28.8	32	92.5	90.2	16	205.7	96.4	19.4	42.4	27.6	32.8	12.9	22.2	34.3	28	29.8	23.8	25.2	38.4	28.7	38.6	63	36.1	62.2	13.3	68.6	69.4	39.6	123.8	28
ALYREF	3577.35	931.75	745.2	576.5	2114.05	745.35	440.5	2682.3	443.05	1975	488.95	1814.7	1181.75	403.15	805.35	702.05	819.7	1090.25	2532.15	919.45	2125.5	1266.45	474.1	939.9	780.6	2470.8	992.15	2118	990.3	1283.55	698.55	2378.6	1740.05	1638.15	1085.25	385.85	944.7	288.8	658.2	493.05	2802.85	589.6	1671.05	721.95	2110.15	147.65	1569.6	679.3	2133.4
AMACR	103.633333333333	129	43.7333333333333	213.1	118.266666666667	51.4	206.5	154.533333333333	71.9	85.2333333333333	133.2	61.4333333333333	159.233333333333	207.7	142.833333333333	99.5333333333333	68.8666666666667	72.4	120.133333333333	134.566666666667	134.366666666667	61.1	142.066666666667	74.5333333333333	172.3	48.7666666666667	80.0333333333333	162.533333333333	75.9666666666667	53.2333333333333	91.5333333333333	87.4	100.4	145.633333333333	123.033333333333	108.466666666667	102.266666666667	145.933333333333	134.533333333333	86.7666666666667	66.3	100	19.7666666666667	70.4	75.3333333333333	174.333333333333	125.033333333333	74.1333333333333	161.166666666667
AMBN	139	225.8	107.1	227.9	234.2	139.1	192	89.8	129.8	54.3	163.6	88.1	79.2	182.7	156.8	27.3	53.2	33.5	81.9	35.3	51.8	85.9	183.5	201.9	201.5	133.7	157.1	196.1	103.3	81.6	60.3	141.7	25.7	81.9	184.6	75.8	168.1	65.1	18.8	132.3	151.8	172.6	29.1	176.7	16.5	85.3	132.7	237.7	80
AMBP	17.55	94.1	75.35	180.5	72.4	32.7	34.05	82.6	69.95	18.3	36.2	73.95	61.35	174.45	72	50.3	79.65	42.35	34.95	25.7	57.9	149.15	90.45	62.3	151.15	27.55	78.2	17	87.2	75.8	69.6	46.3	1442.05	69.3	25.25	47	45.9	56.25	63.4	98.95	59.7	94.4	36	73.95	48.7	36.1	54.15	103.75	373.3
AMBRA1	334.65	229.625	427.85	409.775	245.875	378.175	336.225	343.125	288	340.05	345.6	334	387.475	432.875	376.025	299.525	359.575	300.75	519.65	382.8	348.5	278.525	287.675	258.325	342.325	268.65	286.925	285.425	263.2	510.525	336.3	325.2	349.65	314.85	356.375	339.15	452.275	337.1	454.675	288.15	344.275	263.875	581.525	397.7	408.375	274.875	383.85	291.525	439.9
AMD1	3316.1	951.3	1993.15	1743.85	1959.9	1013.35	1133.25	1782.15	1317	1482.2	1241.9	1471.9	1680.1	1657.6	1839.5	2658.5	1750.35	2677.7	1856.95	1989.4	2281.8	2281.7	2193.5	1421.2	2245.75	2316	1709.75	2564.7	2089.6	2173.5	2551.3	2449.15	2431.35	2721.8	1401.55	1349.95	2338.1	1964.4	3161.2	1825.8	2191.9	1730.95	3413.8	1736.05	2336.4	1105.75	992.5	1758.6	2748.6
AMDHD1	14.5	17.4	55.3	141.6	133.7	19.3	9.5	22.3	87	87.5	20.5	8.7	12.9	22.1	39.7	23.5	37.1	7.7	42.9	37.5	182.1	15.1	58.4	62.8	23.4	12	65.6	30.7	47.8	37.6	5	7.9	194.5	44.4	13	78.7	19.6	3.5	128.6	47.4	3.2	54.4	79.5	5.6	66	15.1	78.3	125.4	11.8
AMELX	88.8	206.8	54.1	314.6	193.3	35.3	285.1	74.3	51.3	166.9	241	144.3	124.3	133.9	133.2	182	207.2	275.8	102.3	243.1	220.1	57	101.1	67.1	192.7	117.7	163.4	207	117.5	42.8	139	84.7	82.8	221.2	310.5	187	19.4	158.9	119.2	186.8	53.1	287.1	122.7	126.3	59.8	348.9	103.9	55	114.3
AMELY	120.8	260.5	86.1	52	159.4	82.1	428.5	170.7	265.5	27.4	120.5	429.5	263.6	308.8	151.5	179.2	118.8	124.6	104.5	444.5	142.9	109.3	251.5	198.9	81.5	15.9	504.1	114.3	125.2	157	233.8	125.6	226.5	271	106.3	54.9	181.2	96.4	205.3	185.6	114.4	305.3	49.1	158.9	83.4	403.7	118.9	263.2	77.9
AMER1	47.8	224.1	37.3	78.2	69	92.1	70.5	130.2	34.7	90.4	118.4	145.1	158.8	13.4	187.3	64.2	263.8	126.5	63.9	248.4	13.6	26.2	210.8	121.7	155	44.9	166.1	45.7	91.3	111.3	114.7	118	189.2	154.6	87.2	52.2	219	172.2	125.5	140	26.7	84.8	132.5	163.6	110.8	151.7	110	213.7	7.5
AMER2	17.6	22.2333333333333	9.8	58.1666666666667	21.2	14.4	158.1	42.3333333333333	69.2333333333333	39.7666666666667	81	22.8	57.6333333333333	121.333333333333	9.2	64.1333333333333	36.8333333333333	61.2	26.0333333333333	96.7333333333333	13.1	9.16666666666667	41.8666666666667	35.5666666666667	46.7333333333333	48.3666666666667	65.7	76.2333333333333	21.6333333333333	13.4	82.0666666666667	15.3	24.8666666666667	95.7666666666667	23.1333333333333	54.9666666666667	25.5	78.3	23.3666666666667	57.5333333333333	19.9666666666667	52.7	62.6	14.9333333333333	27.9666666666667	32.8333333333333	32.4	87.4666666666667	19.5333333333333
AMER3	26.8	101.933333333333	26.2666666666667	81.4666666666667	86.5333333333333	44.1	89.9333333333333	45.4666666666667	51.1666666666667	34.6	95.5	54.8333333333333	71.7333333333333	151.566666666667	23.3333333333333	17.8333333333333	164.433333333333	21.1666666666667	44.0333333333333	113.266666666667	70.4	27.8333333333333	74.7333333333333	55.0333333333333	36.1666666666667	26.6	82.1	39.9	67.5666666666667	52.6	81.3666666666667	42.0333333333333	25.9666666666667	94.5333333333333	59.5333333333333	106.5	72.7333333333333	71.9333333333333	161.166666666667	28.5	57.3333333333333	89.8333333333333	12.9333333333333	49.8	42.4	146.2	87.9333333333333	23.4333333333333	47.4666666666667
AMFR	1169	730.45	786.2	308.65	1376	459.25	394.8	799.6	292.6	870.5	640.9	600.9	578.55	523.75	322.8	266.95	462.4	199.5	364.2	294.4	429.05	418.15	963.2	486.85	659.05	1146.8	676.2	541.1	539.85	689	491.8	813	556.35	668.7	781.9	289.9	576.7	280.55	517.65	488.2	1063.05	343.7	264.45	368.75	614.05	36.45	749.25	615.45	542.5
AMHR2	56.1	93.2	22.4	117.6	52.5	33.8	160.7	31.6	87.3	65.6	80.5	28.3	60.3	87.2	59.6	59.1	60.7	98.7	46.8	74.4	45.4	25.7	159	34.2	131.5	26.2	75.7	81.9	80.7	16.6	82.7	40.7	41.9	30.1	53.7	76.7	35.4	44.1	27	93.9	28.1	132.8	12.4	27.5	16.9	181.6	53.5	78.7	19
AMICA1	411.8	152.5	139.7	33.8	155.9	201.1	156.7	580.2	423.3	282.4	304.7	550.4	428.9	50.3	279.8	426.6	348.4	382.8	44.3	230.7	247	111	383.5	308.6	290.1	43.9	394.4	381.5	463.4	328.8	434.1	516.6	443.4	427.5	70.3	752.7	73.5	195.6	195.6	262.2	60.7	491.7	318.1	566.2	490.6	133.5	63.5	406.8	488.6
AMIGO1	199	267.6	25.3	171.8	88.6	176	398	154.9	198.9	121.9	305.4	242.8	155.8	405	119.9	44.5	368.6	215.6	350.3	274.6	373.6	317	286.4	99	242.7	278.5	251.5	68.4	98.6	258.7	59.8	212.1	189.3	266.8	106.6	196.6	48.2	67.6	314.2	100.6	211.2	141.8	91.2	155.7	148.8	426.6	63.3	190.8	180.7
AMIGO2	371	311.1	8309.3	327	248.1	2113	227.3	193.1	171.7	165.5	708.7	1221.5	470.7	402.6	1313.2	408.2	660.5	433.1	2674.9	400.7	534	1022.6	516.1	1103.9	338.4	528	463.2	504.8	352.8	475.3	386.5	1172.9	1256.6	703.4	459.7	445.2	535.6	410.9	1271.1	298.4	420.5	726.3	282.7	590.8	2187.8	620.9	685.1	600.3	821
AMMECR1	485.125	363.85	515.65	432.35	366.75	387.75	371.625	478.025	629.125	734.325	319.525	350.675	401.275	340.525	394.9	621.85	460.85	698.975	436.65	481.275	394.05	464.1	292.15	401.1	364.375	344.475	394.95	615.125	392.125	624.75	492.7	500.4	304.425	648.575	678.7	666.475	642.725	574.975	441.6	379.8	788.125	559.95	674.625	438.775	283.175	174.775	819.95	583.875	985.275
AMMECR1L	866.5	683.4	993.4	508.4	480.8	1172.5	1005.1	969.3	793.4	807.5	852.6	1012.8	932.4	1030.3	711.4	756.7	970.4	789.5	1007.2	657.1	911.6	753.9	641.7	1038.3	814.5	1076.4	721.5	782.7	854.8	710.3	688.2	881.7	1176.9	679.2	929	980.7	1257.6	882.2	1294.1	592.2	969.2	971	679.6	737.7	758.1	841.9	970.7	677.4	815.9
AMN	186.233333333333	601.566666666667	282.933333333333	304.3	388.833333333333	207.433333333333	409.566666666667	155.033333333333	244.166666666667	424.6	310.266666666667	189.766666666667	277.233333333333	245.1	239.966666666667	188.166666666667	212.766666666667	318.166666666667	262.766666666667	271.833333333333	369.5	254.133333333333	212.966666666667	398.1	329	461.266666666667	371.733333333333	242.566666666667	287.766666666667	343.766666666667	234.8	451.6	194.633333333333	259.533333333333	308.333333333333	324.1	778.966666666667	206.933333333333	254.766666666667	457.066666666667	292.733333333333	227.833333333333	191.8	346.7	162.466666666667	333.766666666667	169.9	138.9	280.833333333333
AMN1	50.9	54.4	40.9	290.9	30.7	170.3	138.3	37.5	68	63	48.7	224.7	464.7	100.6	358.6	170.2	136.5	304	33.1	46	53.6	30.5	576.7	139.6	121.7	7	240.5	116.5	144.3	259.2	147.9	16	54.5	213.4	164.6	108.4	251.8	291.3	203.1	386.6	230	231	57	247.7	200.1	475	205.5	36.7	20.4
AMOT	127.4	199.2	115.2	238.9	147.3	86.3	260.1	96.4	124.8	95.1	92.5	128.9	153.8	137.7	136.9	51.8	153	89	123.8	182.8	256.3	76.2	275.7	38.9	214.8	48.6	195.8	113.5	53.4	117.8	155.9	87.9	80.5	88.7	153.9	124.4	88.6	134.7	132.6	160	86	32.4	105	67.9	153.2	212.1	112.9	70.7	97.5
AMOTL1	188.25	218.45	295.325	205.7	183.8	477	203.5	231.225	105.025	64.725	176.3	378.975	112.025	181.2	303.675	169.025	265	116.975	196.9	160.8	191.625	266.95	266	292	119.875	68.8	145.7	147.975	127.025	183.025	201.375	136.725	234.75	187.3	97.85	206.625	88.575	210.45	227.1	124.325	80.6	227.55	179.175	143.85	244.175	205.4	69.875	171.15	196.1
AMOTL2	766.4	756.7	3755.9	1318.6	685.5	1354.4	478.3	727.3	1059.9	1139.3	1177.4	1277.7	1257	1885.4	1708.5	1046.2	1183.4	952.9	1065.5	1012.4	733.1	1075.4	1216.3	1088.8	992.2	1661.7	862.1	692.1	788.3	1642.6	1023.4	821.4	1495	881	1128.1	1133.3	1005.7	1199.5	1239	1082	652.2	925.1	961.5	667.9	987.8	1282.7	1146.1	1184.8	815
AMPD1	53.2	391.4	146.2	334.3	278.8	70.8	374.7	158.9	441.8	179.3	687	225.8	202.5	289.7	360.6	492.6	447.6	554.1	168.2	401.9	299.1	7.6	334.4	130	259.5	84.2	455.9	302.4	668.8	140.4	910.5	129.1	137.2	586.2	142.4	514.6	223.5	566.3	7	462.6	126	515.8	54.1	818.4	121.4	415.1	129	686.2	150.6
AMPD2	838.6	839.8	661.9	524.1	739.9	977.7	238.8	550.3	913.4	1092.4	678.5	886.8	794.2	437.3	602.4	554.1	658.9	602.4	739.9	687.2	1047.9	641.1	239	919.9	579.9	790.1	484	659.6	564.1	573.1	363.5	605.4	736.4	860.9	1019.6	732.2	785.4	730	800.3	319.3	1110.7	811.4	664.7	691.4	747.8	439.6	632.3	755.4	635.5
AMPD3	457.3	286.9	583	824.3	152.1	687.8	1064	706.8	707.3	483.9	788.7	942.3	660.1	719.4	620.4	589.7	796.1	641.8	585.8	807.1	636.8	618.8	1086.5	915.3	681.2	337.2	540.1	518	439.9	580	619.7	865.2	676.3	566.5	361.1	638.1	429.1	1012.9	619.6	798.6	1082.3	797.3	266.1	679.7	587.8	760.7	249.2	759.3	594.6
AMPH	38.8	74.1	46.4	466	317.3	233.6	162.6	82.6	310.4	271.7	62.8	322.1	275.3	532.2	315.8	196.7	500.2	205.7	393.4	408.1	181.9	142.1	274.3	304.8	429.1	121.2	283.1	194.8	283.2	237.1	198.6	242	229.7	256.5	50.6	362.7	183	246.4	224.2	116.9	192.5	362.4	11.1	263.7	199.6	193	265	213.9	129.7
AMT	443.4	1238.9	248.9	1427.5	1242.4	491.4	849.1	476	788.9	565.3	1317.1	405.9	440.3	967.6	673.7	692.4	830.5	867	1196.1	588.2	1028.6	865.7	1162.9	625.5	1305.2	286.6	960.5	905.9	798.9	405.8	1120.9	324.7	944.4	795.4	531.4	923.3	448	1348.5	1340.6	1057.7	416.4	895.3	211.3	894.6	496.2	1093.8	386.3	1369.8	284.1
AMZ1	186.05	302.1	175.6	345.65	230.75	217.85	593.6	323.4	384.35	167.55	295.1	271	318.6	292.45	254.3	136.6	248.75	306.9	267.15	282.15	397.55	248.4	313.7	185.75	314.15	241.45	331.85	361.4	270.4	244.6	280.4	350.1	197.75	239.85	136.05	397.2	229.7	261.05	152.9	189.25	256.7	312.4	181.95	121.3	159	442.8	299.4	209.75	248.8
AMZ2	3605.5	2019.2	3560.6	2895.2	2596.3	3395.2	2466.5	2421.3	2895.9	2620.7	3340.5	3571	2113.9	3269.3	2501	3186.8	3519.4	2549.9	4448	3044.8	3712.7	3032	3043.5	2797.9	2965.4	2878.3	2769.3	3035.2	2220	2571.2	3063.9	3010.9	2695.1	2624.9	3432.1	3574.6	3242.9	3518.7	2927.2	2489.1	3059.5	3179.5	3696.7	2888.1	2866	2735	2805.8	3356.4	3993.9
AMZ2P1	522.1	212.5	281.3	604.1	362.3	569	643.7	439.8	484.9	275.2	438.8	629.1	436.1	664.9	549.5	466.5	544.7	466.2	702.6	509.8	622.3	412.8	734.3	409.9	487.9	536.8	466.9	378.7	185.6	467.5	603.4	433	503.2	416.5	488.3	484.9	191.4	546.1	301.7	470.3	495.3	431.8	539.1	439.6	345.4	298.3	377.4	562.9	639
ANAPC10	590.25	324.8	500.5	401.1	529.5	599.2	407.95	706.75	367.35	565.45	574.25	615.5	544.75	563.15	360.4	417.5	415.4	504.95	579.05	484.75	472.3	559.6	516.2	659.05	441.55	519	446.1	471.05	371.6	859.9	444.7	645.05	501.7	481.2	589.3	528.4	658.45	568	551.4	457.25	664.95	640.2	705.4	368.95	442.6	473.55	567.9	470.4	662
ANAPC11	2445.9	1776.15	1227.15	2490.5	1434.1	2315.55	1860	2504.45	2766.5	2959.95	1608.3	2134.4	1416.15	3010.7	1439.1	1828.2	1868.35	1834.9	3186.6	2699.7	1839.85	2939.15	2274.9	2335.4	2035.65	1749.7	1884.2	2071.95	1894.6	2090.1	1722.3	1881.6	2343.35	2327.8	3615.85	2120.5	3204.2	2640.1	1451.9	2321.9	2481.25	2550.5	2600.25	1922.9	2183.7	2926.2	3668.75	2157.9	2736.85
ANAPC13	2997.8	3264.6	2654.6	4893	3614.05	2463.3	2889.65	3006.6	3024.5	4458.3	3325.15	3383.95	2910.45	6571.8	3257.9	3679.25	4171.15	3837.25	3056.4	3764	3033.75	3013.95	6020.45	2876.25	3873.25	4247.75	3083.75	3797.05	3560.35	2554.95	3791.85	2153.7	3566	3286.65	4417.9	4046.95	2266.75	5559.05	2679	3488.7	3955.15	3535.8	3451.4	3389.2	2932.75	4506.2	2015.35	3098.75	1938
ANAPC15	974.4	1013.2	809.8	1474.9	689	1169.4	1374	951.6	1320	1251.8	981.7	857.3	925.8	1404.6	1014.6	1050.1	1376.8	1251.3	774.7	1220.2	720.4	914.1	1142.2	1045.4	1228.2	715.3	827.5	1319.4	1073.3	1089.2	1265.9	886.9	826.8	1188.7	947.4	1259.9	572.8	1522.4	822.1	1265.2	1410.2	1552.3	1044.1	973.1	756.9	2757	1105.5	1773	1013.4
ANAPC16	2765.25	3157.225	2304.625	3628.9	2507.225	2602.275	3473.975	3206.9	3349.075	2140	3337.075	3102.275	3099.475	4988.9	3085.375	3661.525	3896.325	3342.15	2846.325	3301.7	2955.175	4061.45	5254.3	2686.075	3712.6	1982.875	3636.55	4332.55	3281.05	3627.475	3354.725	2281.25	2311.325	3143.475	3524.2	3838.1	3102.1	4323.7	2287.425	3651.7	2485.225	3369.125	2166.7	3037.55	2720.1	5758.625	2568.2	3659.75	2467.9
ANAPC2	552.1	472.3	524.4	475.6	753.6	436	499.1	610.7	584.5	611.5	760.8	711.7	525.1	287.9	451.6	412.9	520.4	377.1	723.8	559.8	988.6	610.5	173.2	441	202.8	940.8	402.9	392.8	523.4	393.6	375.8	656.7	508.9	637.5	578.7	584.6	343.6	434.8	734.8	377.7	612.6	685	679.4	483.7	774.7	497.9	596.9	450.4	408
ANAPC4	1040.8	1313.8	946.25	1365.9	1372.05	1443.55	973.85	1175.4	1323.55	1305.4	1178.95	1206.9	1016.4	1385.4	1127.85	1301.4	1284.45	1292.15	1620.3	1356.6	1285.15	988.8	1154.8	1202.1	1110.05	1235.55	1282.05	1041.45	1140.75	877.05	1354.95	1267.55	1508.65	1343.4	1267.45	1487.9	1752.5	1203.55	1150.95	1112.55	1224.3	1193.45	1442.8	1047.25	1655.2	1831	1137.2	1211.2	975.75
ANAPC5	1801.66666666667	1513.35	1554.98333333333	1843.06666666667	1578.05	1605.05	1484.63333333333	1986.75	1422.51666666667	1364.8	1614.88333333333	1663.9	1390.86666666667	1816.5	1588.25	1881.33333333333	1671.9	1631	2305.96666666667	2100.36666666667	1850.81666666667	1039.36666666667	1859.51666666667	1746.78333333333	1650.41666666667	1704.41666666667	1388	1747.93333333333	1493.85	2013.85	2112.71666666667	1855.7	2819.03333333333	1818.25	1723.8	1891.71666666667	1406.46666666667	1815.58333333333	3089.03333333333	1532.11666666667	1186.95	1598.7	2758.43333333333	1515.53333333333	1930.41666666667	2432.45	1345.46666666667	1705.88333333333	1417.5
ANAPC7	1143.8	605	603.4	833.05	725.75	762.7	627.1	828.4	617.8	580.3	572.3	617.7	582.95	524.2	531.1	529.8	551.8	534.5	794.6	862.1	828.7	671.35	498.7	801.6	579.7	423.1	668.8	612.5	433.8	735.5	439.7	919.5	745.75	632.85	737.85	610.75	555.8	575.6	820.55	389.45	665.4	721.7	895.5	404.55	662.5	623.45	731.3	754.5	633.45
ANG	228	3973.1	499.7	2312.8	1598	343.9	4026.5	734.5	7823.4	4486	2507	2191.5	2214.7	2243.9	975.8	2804.8	1760.4	2991.1	626.5	2300.7	1215.1	6069.6	2587.9	2483	4036.6	2362.2	3958.6	2152.9	4833.1	1566.6	2753.1	432.5	1023.2	2348	3551.1	4283	3693	4533.9	287.8	4475.3	1551.8	2631.1	886.8	2353.2	1476.8	843.8	1496.3	2184.4	1581.1
ANGEL1	192.433333333333	300.766666666667	302.266666666667	500.033333333333	373.266666666667	218.933333333333	375.333333333333	502	319.133333333333	327.5	434.5	204.8	433.2	523.633333333333	321.466666666667	286.2	542.866666666667	391.7	253.966666666667	542.7	364.2	191	563.833333333333	271.166666666667	518.4	341.566666666667	395.266666666667	332	311.933333333333	207.4	378.066666666667	369.8	400.466666666667	360.966666666667	282.933333333333	387.9	337.833333333333	577.633333333333	509.366666666667	379.6	282.266666666667	383.366666666667	370.233333333333	341.133333333333	393.833333333333	653.433333333333	414.033333333333	414.433333333333	344.866666666667
ANGEL2	558.933333333333	299.766666666667	378.033333333333	478	416.666666666667	466.833333333333	482.133333333333	426.533333333333	455.1	261.4	443.033333333333	412.133333333333	562.366666666667	458.4	594.7	486.433333333333	567.4	419.233333333333	445.966666666667	474.8	503.266666666667	469.566666666667	565.533333333333	410.766666666667	467.566666666667	440.933333333333	492.866666666667	484.333333333333	378.466666666667	327.966666666667	527.933333333333	525.866666666667	576.333333333333	493.133333333333	469.566666666667	583.966666666667	485.366666666667	609.266666666667	602.466666666667	502.666666666667	621.966666666667	512.1	397.3	390.833333333333	488.933333333333	636.833333333333	362.833333333333	502.2	392.633333333333
ANGPT1	96.7	223.8	141	310.4	187.333333333333	183.6	516.433333333333	116.533333333333	297.566666666667	128.6	414.633333333333	361.166666666667	161.7	214.1	245.5	247.666666666667	340.8	183.633333333333	144.866666666667	228.966666666667	182.466666666667	128.566666666667	211.1	147.066666666667	232.633333333333	80.7333333333333	317.9	189.166666666667	243.533333333333	202.866666666667	255.833333333333	87.0333333333333	360.233333333333	235.066666666667	155.566666666667	242.4	93.1666666666667	269.533333333333	133.166666666667	212.8	123.333333333333	207.033333333333	43.6666666666667	183.1	158.333333333333	438	171.866666666667	241.966666666667	125.9
ANGPT2	201.25	114.375	307.125	85.025	173.45	309.025	74.025	319.975	86.775	82.85	144.875	352.675	124.025	93.3	304.55	79.125	162.225	80.725	297.575	174.55	100	299.925	100.475	113.05	121.4	182.775	68.425	143.825	103.675	323.975	71.7	264.425	215.35	139.475	173.775	95.95	108.55	88.925	183.35	106.05	229.975	118.35	142	106.675	150.225	229.125	162.85	118.875	432.85
ANGPT4	88.3	38	40.4	60.9	19	37.3	82.5	55.3	25.7	11.8	56.6	58.6	54.6	106.8	23.4	14.8	52.4	14.4	33.6	27.7	53.7	32.3	34.8	34.7	62.7	28.6	24.6	19	23.1	112.6	23.9	28.4	22.5	39.3	9.9	17.8	46.1	66.4	59.7	12.7	47.7	86.4	63	33.9	13.3	79.9	29.5	87.5	37.7
ANGPTL1	8.23333333333333	136.333333333333	91.5666666666667	95.1666666666667	84.4333333333333	208.566666666667	155.566666666667	20.1333333333333	166.566666666667	21.9333333333333	220.066666666667	236.166666666667	89.7666666666667	55.8333333333333	459.466666666667	100	88.0333333333333	88.5666666666667	41.1333333333333	50.8333333333333	162.566666666667	101.7	222.433333333333	74.6666666666667	192.533333333333	43.5666666666667	178.8	241.133333333333	292.666666666667	72.9333333333333	89.4	41.8666666666667	94.5666666666667	309.866666666667	22.1666666666667	127.033333333333	32.6666666666667	156.333333333333	13.3	59.8666666666667	7.9	277.233333333333	9.26666666666667	159.8	138.7	226.133333333333	27.4	172.233333333333	10.4333333333333
ANGPTL2	530.866666666667	454.433333333333	1868.5	357.566666666667	375.866666666667	2244.93333333333	304.766666666667	1007.53333333333	289.633333333333	349.5	512.766666666667	1012.33333333333	604.7	500.333333333333	1348.26666666667	322.8	550.033333333333	314.9	618.633333333333	390.766666666667	325.7	425.9	397.8	1661.3	476.7	472.1	383.766666666667	515.2	589.733333333333	749.666666666667	271.1	600.166666666667	551.5	408.266666666667	424.833333333333	352.433333333333	311.533333333333	336.266666666667	372.333333333333	210.2	696.166666666667	565.3	220.433333333333	470.666666666667	908.366666666667	295.533333333333	464.766666666667	578.8	363.7
ANGPTL3	10.0333333333333	48.3666666666667	28.3	458.433333333333	14.6333333333333	38.4666666666667	176.433333333333	55.7333333333333	102.333333333333	25.4333333333333	133	40.9333333333333	104.5	312.066666666667	91.7333333333333	113.166666666667	198.366666666667	212.533333333333	35.2	296.333333333333	70.2333333333333	27.5666666666667	444.8	26.7333333333333	277.333333333333	62.9333333333333	79.9333333333333	48.9333333333333	43.4	39.2	111.666666666667	65.8333333333333	47.2666666666667	145.133333333333	81.2666666666667	110.633333333333	77.2	162.366666666667	59.8	62.6	31.4	195.4	21.3666666666667	68.4	56.7666666666667	433.433333333333	44.8333333333333	110.6	75.0666666666667
ANGPTL4	239.65	126.25	333.9	150.95	84.75	91.65	411.55	1106.3	40.35	58.95	192.8	52.3	87.05	92.5	18.7	97.5	88.95	55.8	118.75	74.8	26.85	76.55	129.5	70.45	122.05	97.05	64.15	98.35	30.35	42.7	66.55	85.9	130.2	109.7	82.1	71.7	105.55	61.9	28.15	137.25	31	92.75	27.45	68.4	70	167.1	129.7	48.35	73.6
ANGPTL6	19.6	65	12.2	48.2	12.6	24.9	90.5	26	56.2	26	131.7	164.8	277.5	80	106.2	155.1	208.1	329.8	10.7	180.5	13.6	20.1	61.1	19.1	77.7	25.3	228.3	51.7	87	22.4	215.9	23.8	35.8	148.2	10.6	53.3	45.7	273.2	7.9	119.7	15.1	48.4	33.2	77.4	30	72.8	31.8	291.6	40.5
ANGPTL7	40.2	62	13.5	81.4	17.6	20.9	139.8	130.2	74.1	14.6	23.5	18.5	12.6	19.5	73.8	7.3	24.5	138.9	41.9	32.8	50.2	26.1	24.6	28.6	29.1	14	18.6	31.3	32.1	45.5	22.7	42.1	25.6	26.9	23.8	37.1	144.5	21.9	66	17	11.9	157.4	16.7	11	8.7	83.4	13.7	19.3	16.6
ANHX	293.85	63.5	445.85	598.65	256.4	32	345.75	168.8	342.5	105.55	23.1	384.5	208.95	211.65	428.2	131.6	157.65	239.95	389.6	672.55	102.3	63.95	222.9	71.5	129.15	73.9	154.7	219.35	35.95	335.65	328.9	379.2	297.9	192.1	268.65	211.5	149.5	187	181.95	65.25	200.4	53.05	55.7	480.45	298.95	501.85	129.35	187.15	24.15
ANK1	238.228571428571	212.942857142857	214.628571428571	117.442857142857	129.1	353.528571428571	290.242857142857	108.028571428571	200.242857142857	48.1142857142857	91.0142857142857	52.7428571428571	84.4142857142857	89.3285714285714	96.3714285714286	74.6571428571429	70.2714285714286	74.8	69.1285714285714	92.8285714285714	85.4142857142857	56.2714285714286	80.9285714285714	189.171428571429	72.1428571428571	55.6	132.9	56.5142857142857	70.2857142857143	62.4428571428571	115.857142857143	69.4571428571429	65.9285714285714	117.328571428571	341.928571428571	148.642857142857	97.3714285714286	58.3857142857143	67.4714285714286	83.4857142857143	51.4285714285714	135.014285714286	31.2428571428571	129.614285714286	71.2142857142857	74.4857142857143	310.242857142857	77.5142857142857	55.0857142857143
ANK2	25.925	181.4	116.3	152.975	122.175	246.325	190.725	116.375	139.9	83.775	272.075	325.15	110.125	164.55	398.175	105	230.925	168.675	62.925	150.75	106.55	61.4	159.375	181.65	169.175	63.9	185.15	162.525	183.4	96.2	122.275	36.425	188.175	204.225	38.875	151.825	109.875	207.475	24.625	112.375	37.4	305.325	48.475	215.575	129.675	155.45	47.725	260.675	76.225
ANK3	281.88	1664.52	556.86	748.9	595.62	421.58	454.18	669.76	460.84	435.88	565.92	395.32	633.34	800.72	452.58	726.08	556.16	681.16	258.76	532.06	493.34	437.3	831.76	801.3	571.16	406.08	534.98	438.84	722.8	979.7	489.72	509.12	351.06	453.1	633.14	494.96	409.76	473.84	468.86	633.12	558.44	521.34	619.38	639.54	467.32	935.08	735.24	457.14	559.9
ANKAR	48.45	53.4	80.9	174.55	56.65	125	65.05	27.4	189.05	97.15	19.95	30.9	90.3	70.25	13.4	42.5	100.45	59.75	23.05	130.25	93.15	72.7	262.2	54.75	185.1	50.55	112.35	63.1	73	43.05	62.65	100.15	11.95	98.2	103.3	53.4	121.9	76.25	43.15	65.9	57.2	94.05	34.65	33.3	51.15	150.65	156.55	99.15	35.35
ANKDD1A	176.05	168.2	63.3	170.7	77.95	195.75	233.6	233.7	247.8	53.6	261.05	81.05	130	302.25	229.75	134.6	287.9	174	150.05	220	89.1	53.1	172.55	200.4	120.85	57.45	250.7	34.25	81.5	45.25	135.25	113.05	143.6	168.2	20.15	279.65	75.7	204.45	176.5	120.95	89.65	327.7	28	105.55	180.5	478.4	222.8	300.6	193.4
ANKEF1	250.1	308.55	213.95	235.65	240.2	215.55	156.45	199.85	200.2	292.7	189.25	216.05	413.35	129.3	218.7	284.55	284.65	301.35	447.55	357.25	454.9	234.4	279.6	263.25	243.65	516.05	295.9	474.9	252.65	399	293.9	363.45	384.7	312	211.6	219.65	343.2	178.7	408.45	222.85	252.3	266.9	594.25	273	164.7	381.6	319.25	120.5	652.4
ANKFN1	14.6	200.55	28.5	65.45	20.3	15.4	81	21.45	30.75	14.75	23.8	32.8	13.8	87.15	31.3	14.8	32.35	52.1	18	76.3	30.35	19.9	63.35	12	28.3	30.25	112.2	18.9	42.45	11.3	22.85	43.95	21.75	66.6	26.9	39.45	25.75	28.55	14.85	45.05	36	28.6	57.85	40.1	36.3	31.65	19.4	19.05	42.45
ANKFY1	642.275	469.15	335.75	447.075	545.35	384.825	668.7	470.2	398.225	440.475	415.675	441.95	348.625	323.075	425.175	448.25	353.7	458.175	329.225	477.4	359.475	404.425	405.275	380.575	395.05	398.525	555.95	427.525	480.9	337.975	489.375	424.6	441.775	536.85	407.95	532	627.425	422.8	328.775	473.525	640.9	446.175	633.95	506.875	629.375	332	468.95	362.725	361.475
ANKH	187.514285714286	410.671428571429	307.185714285714	268.085714285714	277.114285714286	451.485714285714	197.128571428571	206.028571428571	204.228571428571	234.342857142857	330.7	509.028571428571	532.228571428571	309.057142857143	254.542857142857	232.271428571429	283.214285714286	291.6	211.914285714286	225.042857142857	389.328571428571	423.6	249.785714285714	425.385714285714	296.128571428571	698.171428571429	333.514285714286	324.5	322.442857142857	288.157142857143	308.628571428571	347.142857142857	374.971428571429	276.157142857143	427.771428571429	229.728571428571	186.614285714286	255.514285714286	721.314285714286	328.957142857143	338.414285714286	220.614285714286	161.528571428571	332.8	323.285714285714	169.342857142857	305.557142857143	259.614285714286	501.485714285714
ANKHD1	123.7	14.4	109	112.6	104.1	17.7	45.7	102.1	129	58.5	189.1	178.6	146.3	70	63.6	66.6	210.2	176.3	130.4	83.4	161.6	21.1	124.9	19.5	88.7	45	140.9	167.2	5.6	84.8	189	96.8	141	211.4	28.3	173.1	130.2	28	65.4	94.3	53.5	215	32.9	154.3	274	253.1	104.4	196.7	104.6
ANKIB1	875.733333333333	677	919.966666666667	824.666666666667	580.533333333333	1439.26666666667	931.4	1137.06666666667	900.2	630.9	1049.63333333333	818.8	967.433333333333	1266.76666666667	1080.73333333333	886.7	1200.26666666667	836.333333333333	1078.36666666667	944.333333333333	992	1571.1	952.766666666667	909.8	785.866666666667	874.266666666667	853.166666666667	920.266666666667	845.8	571.666666666667	825.9	621.233333333333	801.2	809.1	1102.1	831.8	791.966666666667	948.566666666667	994.733333333333	713.233333333333	619.566666666667	720.2	1208.2	907.066666666667	1079.23333333333	1206.6	867.1	1034.83333333333	1215.53333333333
ANKLE1	7	10.3	13.4	18.7	17.3	15.2	9.7	14.5	7.1	5.4	23.7	14.2	29.8	5.9	10.5	6.3	20	15.1	7.9	14.5	46.7	32	7.3	6.7	12	13.8	16	19.9	7.8	9.7	38.9	10.4	69.1	8.9	118.2	23.3	31.1	8.9	8.6	16.3	3.5	14.6	3.4	9.3	67.8	91.3	10.1	4.9	6.3
ANKLE2	640.633333333333	254.066666666667	650.4	219.266666666667	326.333333333333	403.8	275.9	555.4	233.866666666667	276.066666666667	322.733333333333	296.7	404.433333333333	248.766666666667	346.633333333333	275.5	355.566666666667	357.666666666667	500.766666666667	270.933333333333	433.433333333333	538	196.5	494.2	361.3	487.933333333333	367.533333333333	343.566666666667	249.3	523.533333333333	339.766666666667	434.566666666667	669.133333333333	348.166666666667	274.533333333333	379.866666666667	438.866666666667	320.7	742	369.033333333333	401.833333333333	348.8	468.866666666667	295.9	473.733333333333	301.733333333333	399.666666666667	291.366666666667	385.966666666667
ANKMY1	42.2666666666667	81.7	51.7	108.1	31	73.1	240.2	81.5666666666667	60.5666666666667	25.3333333333333	73.1	70.2	40.3333333333333	52.6	18.3	81.8666666666667	131.1	54.0333333333333	26.9666666666667	107.5	75.4	31.5333333333333	218.066666666667	29.2666666666667	47.0333333333333	81.9	167.933333333333	109.8	39.7666666666667	15.3333333333333	30.5333333333333	79.0333333333333	61.8	140	20.1666666666667	84.0333333333333	54.9333333333333	38.5333333333333	84.9666666666667	76.0333333333333	51.6333333333333	122.733333333333	74.6	94.4	64.7333333333333	39.2	71.0666666666667	105.833333333333	75.3666666666667
ANKMY2	1506.4	1919.7	1007.6	2251	2607.8	1032	3450.9	1662.7	2010	2350.4	2146.3	3077.2	2338.5	2804.6	1137.7	2713.2	2806	2798.2	1529.4	2506	1521	2001.2	4395.5	1480.1	2907.1	1966.9	2119.4	1874.9	2120.7	3134.3	3440.4	1413.5	2126	2455.4	2230.1	2636.2	1127.3	2696.4	2610.1	3609	1570.5	1823.5	4209.1	2689	3332.3	3404.2	1313.2	1933	2681
ANKRA2	1211.6	917.7	992.2	1278.5	1089.9	854	1109.8	1001.4	936.4	735	1425.1	924.2	1235	1091.9	1314.6	952.8	1397.7	1248.7	547	920.8	1109.5	852.2	1048.8	1217.9	1400.1	1047.8	1537.7	1079	965.7	1011	1376.5	966	880.4	1149.3	1059.4	1224.5	1387.4	958.6	1587.7	986.6	1258.8	999.3	1284	1526.8	1112.3	1207	1158.3	992.2	970.9
ANKRD1	9.1	14.2	177.3	273.2	79.4	22.4	17	29.6	26.7	23.5	42.2	48.1	6.7	24.3	9.1	67.6	14.5	75.7	31.1	24.3	36.2	32.8	120.1	129.8	73.5	56.2	200.2	83.2	49	7.6	34.7	32.6	261.8	5.2	62.4	41	172	46.7	58.8	57.3	16	19.4	12	65.9	70.8	197.6	34.7	70.7	11.8
ANKRD10	828.575	500.225	807.975	541.925	583.175	884.2	334.175	829.95	454.075	446.5	610.275	772.8	524.875	724.85	682.55	541.125	672.925	487.875	654.2	707.55	1211.175	291.575	785.175	651.875	562.225	420.775	600.625	589.55	504.3	693.85	639.225	632.35	496.475	619.925	664.1	658.075	750.1	502.775	591.15	516.15	522.65	399.3	427.825	519.975	896.675	799.975	930.975	511.45	601.575
ANKRD10-IT1	1017.5	1700.35	568.3	1891.25	957.4	1164.25	1692	1119.95	934.25	838.4	1212.3	1241.15	1190.35	909.4	1104.3	1005.85	752.75	659.25	943.8	928.2	1739.65	413.25	949.25	710.95	1164.5	291.5	1159.95	595.4	285.3	576.55	425.8	877.4	1120.1	1502.3	595.1	930.3	790.6	714.8	528.7	486.45	577.9	576.3	342	520.1	1560.2	2091.45	1126.2	692.9	780
ANKRD11	824.533333333333	600.866666666667	699.166666666667	654.45	578.666666666667	665.55	600.683333333333	579.7	831.783333333333	663.033333333333	654.016666666667	647.216666666667	657.1	619.766666666667	591.7	545.933333333333	566.45	543.966666666667	478.25	593.266666666667	679.166666666667	356.25	557.35	676.75	504.45	552.9	577.383333333333	829.233333333333	522.283333333333	399.916666666667	502.45	494.866666666667	418.233333333333	605.416666666667	454.883333333333	723.05	753.933333333333	557.583333333333	404.816666666667	470.833333333333	673.583333333333	453.966666666667	606.35	475.45	733.916666666667	562.5	716.866666666667	627.183333333333	479.433333333333
ANKRD12	551.125	415.375	439	568.85	425.95	695.65	534.275	534.875	704.125	423.3	636.55	440	388.675	492.9	928.425	438.475	642.65	482.325	372.15	585.85	312.5	440.15	430.1	564.925	417.925	536.5	683.825	378.575	364.775	602.925	499.175	434.125	436.3	528.3	768	460.25	647.3	462	186.825	376.975	416.55	526.9	278.775	373.025	569.075	272.175	463.875	587.375	611.025
ANKRD13A	890.45	841.4	885.6	1026.25	997.7	1008.8	795.95	865.45	1279.6	1215.65	1274	1222.9	914.4	1008.95	1743.85	1419	1098.6	1346.7	971.75	1209.45	1125.65	922.75	1234.75	1125.9	1370	1213.4	1304.85	1041.65	973.4	1090.9	2041.55	1203.05	1316.35	1313.65	634.85	1419.35	1037.3	1094.2	1008.8	867.7	1078.9	1711.45	1438.75	1603.25	1330.4	1000.6	1053.2	1517.4	1805.9
ANKRD13B	482.1	178.1	304.2	245.4	370.6	367.7	464.5	394.6	155.2	358.4	295.8	310.6	265.2	96.8	200.7	203.9	391	236.2	476.2	129.9	574.8	217.4	35	258.6	142.7	267.9	203.1	172.2	104	141.8	304.3	325.2	131.7	364.8	276.3	227.1	350.9	352.5	34	220.3	397.3	423.1	296.2	144	239.2	138.4	369.2	193.9	352.8
ANKRD13C	347.32	454.9	350.76	380.96	330.24	343.24	301.46	267.28	312.22	341.5	392.16	379.52	462.36	433.72	422.92	586.12	415.82	540.44	350.54	462.36	423.86	441.28	634.92	380.4	465.68	552.72	455.34	563.38	536.42	493.18	547.06	422.48	411.52	489.92	498.4	376.14	554.18	466.46	527.3	445.56	522.78	439.6	249.54	496.3	408.9	272.78	407.14	398.36	325.68
ANKRD13D	336.8	171.566666666667	176.833333333333	174.933333333333	287.333333333333	189.366666666667	200.966666666667	316.766666666667	203.933333333333	206.833333333333	172.366666666667	231	161	257	150.266666666667	115.233333333333	173.833333333333	172.166666666667	196.033333333333	216.433333333333	319.933333333333	209.333333333333	191.5	100.766666666667	106.6	83.3666666666667	194.266666666667	195	139.366666666667	171.066666666667	236.5	212.033333333333	175.6	194.466666666667	222.233333333333	271.966666666667	148.833333333333	196.166666666667	154.233333333333	172.9	127.9	188.3	120.533333333333	136.833333333333	239.3	391.633333333333	189.866666666667	276.9	222.4
ANKRD16	204.4	203.2	142.6	512	356.3	217.7	346.15	297	192	261.4	284.6	154.2	329.9	446.4	133.1	207.4	292.2	188.8	241	376.9	241.95	332.35	449.9	194.55	408.15	122.8	125.05	262.35	165.75	237.95	295.55	249.3	287.65	180.7	206.9	323.4	84.2	284.6	370.85	241.7	240.6	291.85	182.3	194.85	138.35	454.2	218.75	186.3	552.8
ANKRD17	1563.8	1383.65	1882.25	892.9	1433.1	1834.8	911.45	1728.6	1452.65	1433.4	1282.45	1370.85	1381.2	1150.75	1488.3	1065.3	1628.4	1127.65	1377.7	843	1197.5	1387.95	1069	1783.65	974.8	1349.95	1506.1	1028.25	1289.8	971.35	1010.7	1680.2	1844.65	1071.5	1756.75	1289.55	1397.6	1535.1	1512.2	1292.85	1708.45	1103.4	2041.95	1189.85	1418.85	760.5	2194.25	1220.55	963.55
ANKRD18A	152.35	51.35	167.8	45.6	38.85	34.25	179.35	106.6	29.95	105.45	122.65	32.75	64.95	15.05	33.85	34.65	88.6	13.65	39.9	23.9	140.4	24.75	58.45	105.55	16.45	140.35	150.95	51.4	65.5	30.2	66.1	174.05	58.2	59.45	30.7	88.45	89.55	51.75	73.65	73	57.15	28.05	15.6	46.55	16.55	181	118.75	55.95	64.45
ANKRD18B	46.2	163	35	94.1	44.9	130.9	177	331.6	104.5	85.2	114.5	71.6	30.6	246.9	170.1	124.4	55.2	95.8	109	54.1	41.6	181.3	395.1	70.2	36.5	24.7	39.3	40.7	86.4	36.5	35.8	29.9	30.9	34.9	50.7	135.2	53.3	95.9	115.4	154.1	92.8	205.1	96.7	25	79	312.4	60.4	52.4	31.2
ANKRD19P	17.4	56.9	12.6	24	14.1	15.6	59.9	20.3	14.8	41.3	60.9	11.9	45.6	24.5	18.5	10.6	11	20	21.7	30.2	14	9.7	20.2	54.8	18.4	6.5	14.6	13.3	10.8	15	21.6	26.4	5.6	32	16.3	44	35.9	12.4	22.9	11.6	12.7	12.8	9.6	12.2	10	52.4	30.9	19.1	11.6
ANKRD2	88.3	60	111.2	205	35	77.9	61	110.9	35.1	37.9	31.4	93.9	18.7	57.4	48.8	71.9	62.9	14.5	13.9	60.1	69.1	30.7	35.3	63.4	32.3	56.2	24.1	79.7	27.4	84.6	14.4	40.5	17.8	30.7	16.2	40.6	29.5	23.4	21.7	12.6	120.2	48.4	23.3	17.5	7.9	183	162.7	123.4	136.6
ANKRD20A11P	72.4	257.9	32.5	125	65.9	58.5	90.6	152.9	115.1	107.5	61.3	50.4	49.4	230.8	441.6	279.8	180.8	31.7	116	91.4	385.8	163.1	87.4	91.3	63.4	35.3	269.7	42.1	59.1	145	94.9	131.9	331.6	98	116.2	279	80.6	235.5	22.8	50.5	201.3	254.5	67.3	41.2	356.2	206.3	208.9	166.2	113.5
ANKRD20A12P	296.1	375.65	204.35	278.55	265.85	128.4	111.85	474.85	205.5	109.95	219.65	229.5	228.1	270.45	180.2	189.5	319.1	169.55	226.35	188.45	222.65	137.4	209.2	167.6	301.65	181.1	142.85	265.7	265.85	47	171.25	245.4	181.5	173.1	208.5	115.15	275.1	286.9	98.3	165.45	122.55	228	126	158.65	211.9	427.7	134	289.35	193.7
ANKRD22	913.45	2343.55	1482.65	4159.4	2737.8	2770.85	5475.2	1765.75	4252.2	3664.2	2375.65	3699.9	1744.6	3903.95	1239	2573.55	3541.25	2824.5	2307.3	3128.05	2156.7	1100.9	4166	2937.55	4295.9	3138.65	3079	2341.1	2150.1	1846.7	3906.85	1628.55	416.8	3089.85	4266.5	4398.6	2763.9	4901	405.45	3258.55	1028.25	2658.45	1139.45	1853.8	2413	2640	1665.95	3396.5	976.1
ANKRD23	247.6	203.8	18.4	55.9	182.5	24.4	34	194.4	184.7	33.1	131.9	155.4	28.6	37.3	71.3	26.9	170	15.1	111.4	102.1	106.8	12	109.5	96.8	144.1	21.2	43.1	204.1	28.3	17.2	75.2	184.6	76.6	150.6	16.5	256	30.3	112.5	48.2	98	32.2	168.6	17.5	68.1	84.1	53.7	18	21.4	98.1
ANKRD24	14.1666666666667	30.2666666666667	25.7333333333333	81	27.4333333333333	13.7666666666667	60.7333333333333	48.4666666666667	27.1666666666667	16.6333333333333	91.2666666666667	16.5	40.5666666666667	69.2	38.1333333333333	64.8	28.6	48.4333333333333	75.1333333333333	65	39.6666666666667	33.6	27.7333333333333	25.7	53.6	72.5666666666667	56.2	75.0333333333333	27.3	24.9666666666667	53.7666666666667	38.8666666666667	37.1666666666667	27.7333333333333	54.2333333333333	64.0333333333333	33.1666666666667	17.1	63.6	32.6	53.5666666666667	42	18.3333333333333	22.3666666666667	26.2333333333333	80.3333333333333	39.1333333333333	17.0666666666667	57.2
ANKRD26	126.5	227.4	173.75	211.1	154.25	91.25	235.9	170.05	162.35	51.8	234	84.6	301.6	216.95	111.7	93.35	174.15	48.7	225.25	140.45	314.75	117.5	216.7	172.4	124.5	76.75	164.75	149.65	108.6	168.7	149.05	208.2	271.45	181.75	142.85	189.85	102.75	177.9	362.7	150.4	95.85	227.65	186.9	154.6	109.55	715.3	154.45	186.95	232.15
ANKRD26P3	88.1	35.9	28.5	165.9	63.1	156.2	24.5	142	171.9	102.2	106.1	10.8	57	123.5	42.4	136.6	108.1	36.8	46.8	157.3	123.8	214.2	159.5	108.2	132.2	52.5	129.3	113.8	67.1	126.6	79.7	38.3	45.3	36.8	97.6	44.6	16.5	83.1	97.2	159	29.9	42.3	7.7	63.5	67.1	290	13.8	178	116.9
ANKRD27	2037.1	1076	1906.8	1220.3	1231.3	1602.4	1703.9	2120.6	1399.3	2168.3	1187.8	1552	1896.1	1988	1138.6	1449.9	1724.7	1251.3	1586.8	1418.8	2009.4	1532.5	1433.4	1948.2	1379.2	3270.4	1255.9	1594.3	1169.2	4120.7	1595.5	1380.9	2338.8	1347.5	1432.5	1928.2	1834.6	1880.3	6002.9	1444.2	1710.4	1593.5	1732.5	1233.1	1701.7	1275.6	2503	1175.7	1890.1
ANKRD28	1038.7	860.5	1087.025	1041.525	888.125	1064.6	558.3	1230.25	1086.575	791.575	918.025	730.875	741.525	1097	977	1199.9	1365.75	980.45	1117.275	1022.8	1199.325	977.35	1121.9	1084.15	1130.375	980.275	968.9	834.15	820.875	836.8	1160.525	962.025	817.85	1075.825	856	1418.775	1020.325	1737.4	729.4	911.975	1227.075	1339.4	1205.925	1020.4	992.55	1207.925	929.7	1180.475	633.875
ANKRD29	177.95	192.15	119.45	900.6	192.95	188.25	515.2	132.5	492.4	163.15	417.45	290.15	277.35	1296.1	423.7	397.85	716.65	360.1	199.65	583.85	292.5	15.55	1426.95	144.95	603.65	107.6	631.05	239.75	365.3	298	325.25	87.65	174.4	462.9	142.15	438.7	195.9	780.1	152.65	651.95	302.15	499.9	295.1	242.9	339.8	1708.55	53	358.6	331.95
ANKRD30A	5.3	10.7	62.1	74.3	15.9	11.1	185.9	7.7	13.3	20.6	8.8	38.1	48.5	74.4	12.1	58.4	7.9	68.2	20	19.5	13.8	21.7	132.6	6.5	23.7	7.2	71.7	24.8	10.1	4.7	25.7	35.3	3.7	20.3	5.2	90	10.2	5.7	16.6	15.6	53.9	109.6	8.7	35.2	6.5	125.1	5.7	13.7	10.8
ANKRD30B	58.9	57.05	48.8	36.7	47.05	24.4	78.45	55.45	19.75	5.55	91.8	39.45	82.55	68.5	13.1	12.2	44	68	8.2	68.9	72.75	27.55	91.3	15	39.45	53.45	42.4	72.8	49.5	12.95	26.65	88.4	22.85	52.7	25.25	62.25	90.2	24.2	27.7	22.1	4.95	8.75	19.65	22.55	18.9	70.35	33.25	10.2	48.75
ANKRD30BP2	63.3	75.4	84.9	103.9	63.2	103.8	207.7	94.6	63	3.1	138.5	35	38.1	129.3	50.3	44.4	54.2	29	71.5	28.5	95.8	26.9	154.9	53.7	82	24	91.4	44.1	37.1	82.4	38.2	77.8	74.9	114.4	85.9	110.1	109.2	53.7	118.1	33.8	65.3	122.4	80.3	68.6	56.8	242.3	82.8	71.8	50.9
ANKRD30BP3	68.4666666666667	176.433333333333	58.2333333333333	192.733333333333	93.1333333333333	37.8333333333333	183.5	60.6333333333333	88.6	112.2	154.1	100.166666666667	136.2	159.8	66.3666666666667	53.4	134.233333333333	94.7666666666667	101.1	216.4	112.533333333333	98.8333333333333	132.633333333333	84.7	119.333333333333	55.5666666666667	169.6	102.7	57.4666666666667	35.3	89.7	49.3	51.4	108.7	87.4	185.6	57.9666666666667	121.933333333333	45.7	51.6666666666667	54.8333333333333	125.5	55.3	62.2333333333333	56.4666666666667	163.533333333333	104.533333333333	135.366666666667	68.9
ANKRD31	16.6	15.9	18.2	28.6	11.4	24.7	33.4	17.7	40.4	35.9	15.4	21.7	11.2	13.8	5.3	9	17.7	16.6	16.9	61.6	23	6.8	16	39.6	31.8	17.5	18.9	16.6	11.8	9.7	5.9	9.5	7.2	11.1	9.3	13	15.2	20.8	31.5	12.1	14.2	27.3	3.8	15.2	12.4	129.1	20.1	20.6	45.9
ANKRD32	347.85	190.75	185.15	63.55	250.05	140.1	62.35	225.25	150.95	144.05	161.05	161.75	150.8	44.55	165.55	219.55	157.1	187.1	276	131.85	144.3	241.6	57.8	161.55	130.1	271.95	199.95	174.4	164.8	112	141.55	343.65	226.25	88.85	147.85	182.35	247.65	173.55	163.2	247.35	184	144.2	264.7	276.8	329.85	91.7	213.05	132.3	149.1
ANKRD33	105.6	94.1	86.5	133.7	118.2	28.7	18.6	48.7	132.3	205.1	37.3	201.7	103.2	150.9	15.1	62.6	106.2	26.6	162.8	269.7	169.2	80.1	163.6	90.7	94.6	146.5	36.8	146.8	88.7	83.6	78.7	38.4	112.2	155.5	88.1	199.9	244.2	81.8	21.4	32.6	63.5	131	18.3	123.4	42.7	273	91.3	26.8	40.3
ANKRD33B	109.2	25.8	11	81.3	46.8	48.4	244	38.8	81.6	40.4	60.7	37.5	38.9	138.4	100.7	45.1	27.4	28.7	38.6	44.9	24.8	40.5	109.2	23.6	275	26.3	22.9	42.6	19.3	24	49.1	85.6	39.5	59.6	25.4	155	62.6	48.4	21.7	42.5	34.3	46.9	23.3	36.6	23.8	63.7	19.3	255.7	90
ANKRD34A	29.9	30.6	33.1	33.5	35.9	81.7	29.2	21.2	25.7	43.4	43.7	27.1	26.3	137.1	30.4	45.5	149.7	19.3	45	44.3	52.5	20.6	67.1	34.4	47.5	26.3	55.3	41.1	26.2	12.2	44.2	16.6	34	45.2	20.4	25.1	27	32.9	111.5	11.8	22.1	60.5	15.3	39.9	13.2	65.4	32.3	33.4	9.9
ANKRD34C	24.9	62.4	63.4	126.5	112.3	26.2	70.4	26.7	14.7	139	110.1	75.6	13.6	218.7	12.8	6.3	16.2	21.9	17.1	31.2	31.2	6.8	11.4	38.4	56.4	61.6	11.1	16.2	11.8	6.2	33	14.2	11.3	24.6	14.2	51.6	22.1	51.3	7.1	33.8	18.6	10.2	6.3	38	12.4	268.7	11.9	105.8	7.4
ANKRD35	145.2	170.4	87.1	146.7	222.3	277.5	185.6	222.9	211.1	249.2	232.6	244.9	105.4	63.7	292.7	195	219.7	297.4	51.8	287.1	161	10.6	369.3	211.4	180.5	139.3	274.5	146.5	188.1	208.7	257.9	57.1	105	311.2	176.6	355	48.2	182.3	139.6	132.7	116.1	91.2	60.2	112.9	211	355.7	27.5	105.3	163.6
ANKRD36	179.15	286.9	265.2	308.25	305.65	222.9	137.5	101.95	509	453.2	490.6	210.85	258.85	133.05	407.2	470.5	310.5	352	291.35	640.4	240.85	171.25	193.9	247.65	272.85	224.85	452.95	158.85	153.5	216.75	439.2	232.25	236.1	537	463.75	342.9	145.2	398.5	140.85	213.25	203.55	413.25	172.15	351.25	316.3	29.25	868.35	437.9	160.55
ANKRD36B	540	1322.8	549	1409.9	1159.1	705.4	657.3	429	2738.8	1009.2	1971.3	549.3	987.4	478.9	1299.7	2027	1272.8	1484.3	355.3	4191.4	1193	132.4	430.6	966.6	773.7	423.4	2180.7	710.4	599.8	284.4	1056.8	421.8	360.8	2834.1	1027.3	2604.8	381.6	700.4	252.1	708.1	381.6	1485.3	326.9	1329.4	1491.7	222.7	2429	891.8	407.2
ANKRD36BP2	135.1	331.4	149.666666666667	667.566666666667	230.033333333333	119.7	275.066666666667	153.633333333333	882.833333333333	234.9	1191.8	243.266666666667	178.9	233.1	407.766666666667	808.433333333333	945.566666666667	723.433333333333	115.833333333333	745.066666666667	326.1	64.0666666666667	205.1	156.7	617.3	77.2666666666667	811.866666666667	210.466666666667	330.266666666667	132.866666666667	966.066666666667	153.2	238.666666666667	1226.8	120.066666666667	1303.9	161.266666666667	618.533333333333	50.3666666666667	205.566666666667	112.566666666667	1181.1	98.9333333333333	563.733333333333	507.633333333333	251.866666666667	282.7	2020.93333333333	149.833333333333
ANKRD36C	224	273.3	47.1	261.9	152.6	102.6	190.2	90.8	345	91.8	362	84.1	125.9	13.6	125.8	380.4	201	258.5	70.4	594.9	175.7	71.4	22.5	56.1	193.6	130.5	329.1	144.6	32.2	44.1	374.8	122.2	73.9	395.6	115.4	263	183.6	220.5	42.3	111	124.1	463.3	97.3	102.8	164.4	125.3	235.9	215.7	81.3
ANKRD37	329.3	259.85	900.9	245.1	112.1	399.5	190.15	939.85	280	470.35	269.2	382.25	175.25	475	291.55	235.45	304.8	238.85	104.8	328.8	130.95	83	265.45	680.2	177.25	222	237.05	181.1	261.3	100.2	185.5	842.1	228.45	172	769.55	346.85	609.5	259.25	124.45	377.45	719.7	320.45	84.7	174.8	155.9	363.45	443.55	130.1	253.95
ANKRD39	181.5	166.1	282.1	339.7	309.5	342.5	225.5	454.4	283.7	384.3	155	260.7	290.7	185.6	184.2	164.6	64.7	256	229.3	207.6	115	254.1	44.4	266	232.2	352.8	319.7	314	149.8	301.8	265.9	235.7	323.6	284.8	505.6	294.8	314.5	337.8	113.4	227.6	668.3	251.2	331.3	239.7	353.7	167.8	384.6	265.4	298.1
ANKRD40	555.7	524.633333333333	672.866666666667	601.2	481.4	898.433333333333	538.633333333333	630.166666666667	630.133333333333	676.033333333333	527.266666666667	715.133333333333	391.533333333333	711.233333333333	499.466666666667	553.5	680.733333333333	538.8	513.1	449.6	440.9	639.133333333333	524.233333333333	596.266666666667	506.533333333333	681.7	493.7	471.566666666667	357.966666666667	531.866666666667	603.566666666667	576.966666666667	847.366666666667	508.133333333333	632.8	568.666666666667	758.966666666667	660.966666666667	608.733333333333	430.866666666667	793.866666666667	684.4	587.566666666667	443.733333333333	522.733333333333	869.366666666667	643.933333333333	562.5	476.533333333333
ANKRD44	239.36	118.3	139	305.3	182.64	252.78	307.56	268.28	417.86	232.06	441.38	404.32	221.52	213.86	766.12	253.02	572.52	280.96	153.28	363.1	141.14	56.74	292.32	242.5	331.5	86.6	529.18	248.74	152.6	137.8	395.18	281.84	309.18	460.62	139.2	506.08	250.2	318	163.34	208.3	127.7	406.56	151.56	398.2	510.9	334.82	155	416.6	195.58
ANKRD44-IT1	55.4	18.7	25.5	241.8	47	12.5	7.8	52.2	140.4	19.4	156.9	16.3	21.8	7.9	86.9	41.6	82	82.8	31.9	18.7	174.2	3.7	127.4	56.8	91	33.2	119.7	64.4	5.9	57.1	43.3	57.4	7.7	73.6	104.2	78.8	3.5	34.9	37.3	63.3	91.1	110.1	77.2	90	90.2	164.6	92.5	125	14.2
ANKRD45	110.5	87.6	44.5	64.8	209.8	10.2	49.3	62.7	79.4	95.2	88.3	75.6	89.8	34.3	20	10.2	66.9	66.2	82	97.7	80.9	20.3	6.3	54.8	21.8	70.2	21.8	13.3	40.4	29.6	57.3	176.3	82.7	91.4	56.5	73.9	136.3	18.3	111.1	61.5	37.5	22.5	7.6	62.2	29.8	228.2	53.8	11.4	57.1
ANKRD46	1350.3	967	631.2	966.3	1036.4	863.1	1052.8	1129.9	911.6	1086.5	1117.5	683.2	898.1	1718.5	786	936.5	1236.4	947.2	797.1	1046.6	732.6	1451.1	1369.7	630.6	1231.9	613.8	871.6	935.7	747.8	1136.7	1164.8	506.6	1012	678.3	1353.7	1326.9	990.8	891.8	1517.3	788.3	720.9	1125.6	800.8	1099.4	482.5	1260.2	1000.1	781	1440
ANKRD49	1189.5	1613.8	972.6	1182.4	1308.9	1477.7	787	1004.9	1324.7	1199.8	1522.2	1385.8	1133.3	1212.9	953.6	1187.4	1740.1	1073.8	1141.5	1387.3	1772.6	1310	1197.7	1387.9	1269.2	858	1338.8	1058.5	1126	1117.2	1205.7	1261.9	1088.2	1240.6	1027.2	2148.9	1823.7	1471.8	1923.7	1420.9	1517.5	1687	996.4	1072.7	1103.3	1553.3	1142.6	1487.3	1055.9
ANKRD50	429.066666666667	321.133333333333	627.833333333333	754.866666666667	218.833333333333	793.566666666667	494.633333333333	293.2	250.933333333333	241.766666666667	460.233333333333	573.433333333333	299.5	631.733333333333	526.266666666667	501.233333333333	1340.16666666667	413.3	437.333333333333	753.3	316.1	205.933333333333	712.233333333333	395.266666666667	658.6	235.033333333333	380.666666666667	240.233333333333	282.6	396.966666666667	525.433333333333	540.3	206.1	313.9	1085.86666666667	689.4	371.233333333333	636.933333333333	300.966666666667	305.266666666667	543.5	664.866666666667	502.5	335.6	746.433333333333	424.633333333333	673.4	495.366666666667	198.633333333333
ANKRD52	473.7	171.8	377.5	72.9	389.3	292.6	99.9	494.1	300.4	443.7	93.4	494.9	230.1	169.2	360.4	51.7	305	172	236.3	461.9	300.6	405.3	73.4	488.2	125.1	256.7	254.4	205.8	407.4	270.9	230.8	288.6	345.6	34.2	344.5	167.7	20.2	171.2	231	287.6	648.6	324.7	325.7	289.5	286.9	374.5	536.6	32.2	410.3
ANKRD53	183.25	428.6	232.3	68.4	235.4	186.7	158.8	247.15	172.3	450.6	81.45	196.05	93.95	96.1	71.65	172.6	96	126.3	125.8	84.6	148.35	120.75	212.8	46.55	69.15	71.9	137.2	139.15	91.25	87.25	75.75	137.55	64.3	86.5	100.45	114.05	203.7	128.9	53.1	138.1	230.85	54.7	50.75	110.85	77.65	288.55	312.75	67.55	125.6
ANKRD54	467.9	454.35	271.75	251.15	431.6	313.5	72.25	405.45	299.25	374.85	294.15	287.35	577.9	378	284.3	204.55	332.15	315.6	369.55	391.75	390.75	424.45	312.55	254.7	353.85	323.45	224.25	260.45	248.55	241.25	312.05	320.1	313.55	312.25	344.9	235.65	397.55	405.75	549.55	336.45	392.3	341.3	408.15	350.6	331.7	349.9	320.05	361.95	473.3
ANKRD55	99.4	45.5	130.8	144.8	61.7	92.7	412.4	126.3	177.6	165.2	187.6	126.4	17.1	127.1	186.6	158	95.8	75	157.1	144.3	98.1	130.4	162.3	95.9	74.5	91.3	224.3	83.3	86	17	136.2	145.6	207.8	169.9	177	106.5	197.6	132.1	35.1	70.4	171.7	88.3	106.4	136.5	182.5	172.2	132.6	101.7	131.9
ANKRD6	113.35	104.35	222.55	234.3	149.35	162.2	185.95	55.85	194	78.25	213.9	155.4	129.75	224.1	258	158.85	249.6	158.35	306.1	205.75	105.7	80.9	168.7	113.4	159.35	54.8	185.9	242.55	146.5	40.5	164.2	118.5	433.1	250.3	91.05	166.8	75.9	209.3	28.8	150	65.55	241.3	55.55	162.6	137.55	252.05	36.55	153.65	142.7
ANKRD60	13.1	24.3	16.2	21.6	18.2	6.4	48.6	22.4	12.9	10.6	33.3	20	18	13.1	16.5	11.4	9.2	9.6	22.7	44.8	13.9	9	13.6	20.8	11.6	6.3	8.8	15.9	9.9	9.3	11.8	15	10.3	24.7	8	19	13.5	12.5	17	10.9	12.8	30.4	11.6	6.6	8.6	21	7.9	13.1	9.4
ANKRD65	40.3	114.1	247.8	234.35	180.1	148.65	201.65	102.55	71.15	26.15	93.85	204.8	123.6	132.05	261.4	169.5	289.3	247.9	217.1	280.4	237.6	96.75	111.6	77.55	200.35	74.75	247.1	226.4	214.6	256.6	282.55	74.55	127.05	171.25	173.2	164.55	74	178.4	66.55	156.55	130.5	285.55	41.5	227.3	83.2	65.05	170.55	226.05	240.8
ANKRD7	4.4	48.2	2.7	126.3	4.8	8.6	218.6	3.1	7.1	8.8	96.9	39.2	35.4	10.2	3.4	4.6	3.9	6.1	67.6	4.7	51.4	7.7	91	6.4	11.2	7.6	25.6	41.8	45.9	7.1	59.9	4.9	8.2	39.3	2.8	38.2	138.1	9	5.1	24.3	4.7	3.7	7.5	4.3	4	124.9	2.7	5.1	5.7
ANKRD9	506.833333333333	566.966666666667	488.833333333333	573.133333333333	517.4	330.4	440.933333333333	392.633333333333	396.633333333333	538.966666666667	1043.56666666667	575.066666666667	1015.83333333333	954.233333333333	438.5	808.9	373.333333333333	871.266666666667	411.066666666667	544.066666666667	678.866666666667	706.966666666667	993.933333333333	590.8	589.3	791.833333333333	668.933333333333	828.233333333333	1010.8	665	656.866666666667	305.6	328.933333333333	582.233333333333	467.466666666667	440	645.233333333333	673.033333333333	814.833333333333	959.466666666667	576.233333333333	418.866666666667	464.8	1185.96666666667	355.333333333333	929.666666666667	553.633333333333	548.2	427.566666666667
ANKS1A	867.7	923.2	553.9	1306.5	871.3	1495.1	1059.9	770.1	1258.8	1130	1094.9	998.7	981.3	1415.4	1005.5	1225.4	1637.1	1239.1	896.9	1234	1353.1	964.6	1269.7	1005.7	1482.5	855.9	901.1	989.5	937.8	1087.9	1489.5	740.3	1536.4	779.3	1123.4	1355.9	781.7	1636.5	1053.7	752.8	976.7	1229.9	1169	953.2	711.1	1931.5	978.9	980.5	1481.9
ANKS1B	45.32	38.56	24.86	68.14	54.62	30.16	105.16	51.98	40.82	34.94	61.98	74.72	18.86	91.4	24.7	37.38	67.16	16.24	72.38	29.7	21.36	17.08	91.76	50.92	117.2	24.34	109.84	27.94	64.3	57.74	43.42	69.14	55.32	82.94	34.98	26.18	121.68	46.64	41.08	62.8	23.94	60.52	16.02	49.42	53.26	75.14	39.02	61.44	48.32
ANKS3	237.6	201.9	165.4	127.8	78.8	173.7	606.8	31.6	83.7	17.6	21	13.2	233.4	130.1	12.5	24.5	110.3	25.4	25.6	317.1	18.9	118.5	40.7	153.9	47.4	11.1	23.2	185.8	23.7	165.9	38.2	167.4	138.9	37	68.9	181.7	136.9	160.9	87	15.2	104.1	117.5	19.9	92.3	22.1	24.8	30.8	210.1	152.2
ANKS4B	13.5	325.4	15.2	40.6	327.1	149.8	74.7	24.8	41.1	248.7	69.3	123.3	233.7	26.9	132.7	105.5	21.7	172.6	37.3	29.6	190.2	79.9	33.1	167	71.2	272.4	204.8	193.5	214.7	195.8	161.6	160.4	166.5	146.5	186.8	127.5	253.1	14.6	243.8	268.2	298	146.3	197.1	189.8	230.9	252.4	225.5	26	129.3
ANKS6	285.05	218.975	215.4	250.125	321.975	209	142.075	300.025	211.475	235.85	192.1	172.85	211.875	309.725	125.35	147.3	182.9	212.275	273.55	231.625	264.95	140.675	163.025	253.375	236.175	378.275	147.2	222.15	178.8	117.325	192.95	172.725	137.55	173.175	267.925	220.7	282.05	213.625	189.4	179.975	337.275	185.025	202.1	152.575	169.35	494.625	183.3	168.4	196.675
ANKUB1	106.233333333333	273.766666666667	165.033333333333	302.333333333333	102.9	116.666666666667	285.2	110.833333333333	109.733333333333	38.3666666666667	133.4	93.0333333333333	169.4	99.3666666666667	107.1	64.2	142.5	119.2	139.6	160.033333333333	99.2333333333333	99.2666666666667	128.766666666667	32.8333333333333	154.066666666667	69.7666666666667	211.9	73.5666666666667	29.5333333333333	51.8333333333333	144.4	118.166666666667	42.6666666666667	144	137.3	82.8333333333333	149.4	157.366666666667	34.8333333333333	134.7	71.2	188.233333333333	43.2666666666667	39.8666666666667	38.9666666666667	192.733333333333	95.0666666666667	152.166666666667	68.9333333333333
ANKZF1	463.3	452.8	205.1	142.6	303.4	249.7	296.6	294.1	267.8	284.1	404.5	171	161.8	128.5	130.2	133.5	104.8	191	283.1	115	448.2	347.8	24.7	313.1	114.7	244.9	131.5	224.4	346.8	358.3	208.9	127.9	296	248.3	267.5	660.6	154.8	93.5	363.4	94.7	353.6	126.7	266.1	40.7	293	602	476.2	44.5	230.2
ANLN	2548.8	250.15	2199.75	462.95	1149.75	411.85	178.9	2957.95	239.8	886.25	311.5	599.65	1374.75	59.3	578.05	1328.35	509.2	1486.85	1954.95	575.55	1003.15	1157.35	183.55	841.95	490	2499.95	414.35	1288.8	716.8	1157.3	866	1215.5	2279.95	1023.75	1474.1	377.1	1348.05	288.95	1752.4	321.45	1368.55	432.95	1547.55	705	1135.8	103.6	1084.6	631.85	3000.75
ANO1	295.3	372.2	1706.55	835	437.65	1380.15	712.75	153.7	757.25	470.45	378.2	605.4	1973.75	494.85	905.05	1515.15	868.9	1477.75	1212.05	1106.65	1385.45	307.95	378.7	1243.95	1374	1094.95	1576.3	1325.55	1100.7	4374.8	1522.7	875.1	237.4	1973.75	861.8	843.5	206.2	1289.05	498.7	1677.9	787.8	1198.2	290.4	1003.3	349.8	260.9	1470.4	1016.6	887.25
ANO10	337.2	1635.6	700.1	877.6	897.3	698.7	697.1	434.5	884.2	955.6	1154	811.5	858.5	869.4	603.1	1018.2	921.3	861.3	1473.4	1171.1	800.3	860.6	1060.3	820.8	712	832.3	707.5	853.7	1071.5	398.9	814.6	702.1	595.6	530	606.6	683.9	522.2	725.7	754.8	949.2	665.1	642.3	559.5	979.7	390.2	951.6	629.1	547.6	357.4
ANO2	75.35	119.8	81.85	280.05	178.65	55.25	172.15	61.95	168.5	81.85	64.4	75.4	141.6	120	11.55	64.5	130.55	55.7	120.3	234.2	81.95	40.35	103.35	33.15	132.7	27	66.15	154.15	80.15	23.85	56.6	124.25	83.95	149.95	73.2	117.4	24.8	180.15	67.1	113	84.15	32.15	61.05	55.7	24.4	131.55	81.05	96.5	69.8
ANO3	15.8	23.4	48.7	10.4	7.3	8.5	15.2	7.6	52.1	10.6	20.4	43.7	7.3	18.3	6.9	8.1	16.7	7.6	18.3	39	72.7	74	12.3	71.7	57.5	3	13.2	45.5	69.7	5.3	5.9	30	121.1	9.5	4.6	11	16.1	11.6	66.4	23.4	33	13.2	2.9	57.2	21.4	11.5	5.6	4.2	7.9
ANO4	80.8666666666667	72.4666666666667	74.7666666666667	105.533333333333	72.8	61.2666666666667	106.333333333333	39.3333333333333	72.9333333333333	26.9333333333333	101.433333333333	35.7	40.0333333333333	127.333333333333	35	39.1666666666667	65.8666666666667	59.5	73.5	81.7666666666667	50.2	32.3666666666667	65.3333333333333	52.2333333333333	64.5	56.1	87.3	71.4333333333333	55.4333333333333	52.1	48.6	44.2333333333333	23.5666666666667	87.2	61.6333333333333	67.1	42.2	24.1666666666667	38.0333333333333	60.8666666666667	33.5	80.2333333333333	19.6333333333333	52.8333333333333	23.1666666666667	97.2333333333333	53.6333333333333	99.8	20.0333333333333
ANO5	21.2	303.5	8.3	732.8	44.9	249.5	555.7	8.3	361.2	371.7	546.4	484.6	306.6	588.4	294.6	529.5	680.2	551.4	169.2	413.3	333.5	114.9	509	313.6	614.6	21.5	350.6	299.5	512.1	217.8	470.9	16.6	205.1	485	222.7	513.1	22	586.3	44.7	360.6	55.5	370.4	9.4	351.4	66.4	607.6	178	281.5	12.2
ANO6	1835	1211.45	1923.6	1014.8	1789.9	2355.25	708.55	1662.05	1157.55	1756.35	1543.7	1394.55	934.85	971.95	1387.85	1502.6	1198.8	1465.8	1018.6	862.65	850.95	962.6	787.3	1546.25	892.3	2863.3	1206.55	935.1	1490.65	1239	1078	1812.95	1237.85	1015.8	1640.9	1138.7	1838.7	1215.1	1646.75	1527.75	1633.5	1502.1	1527.1	1701.35	1254.45	873.6	1941.7	1452.3	1366.25
ANO7	86.8	919.5	66.7	305.4	105.1	67.5	853.6	116.5	901.2	165	199.4	322.8	164	285.5	179	359.5	137	139.3	99.6	227.3	126.4	314	222.5	207.4	330.1	36.8	219.9	129.4	540.7	167.9	96.9	67.9	71.6	409.7	111.3	425.9	101.9	480.6	193	631.1	115.1	397.2	32.2	251	56.9	213.1	163.1	565.1	121.1
ANO8	239.5	519.4	301.6	448.6	522.1	449.9	487.6	349.2	494.9	471.7	377.5	411.4	442.8	204.5	240.7	119.8	369.1	273.9	423.5	627.6	427.8	304.3	196.6	438.7	464.8	341.6	319.4	374.2	282.3	277.2	379.6	550.8	103.7	403.3	440.5	490.7	165.8	381.5	129.3	290.7	558.2	496.9	261.7	299.8	392.7	331.3	493.3	392.9	264.2
ANO9	272.7	1097.6	495.4	564.8	706	417.9	833.8	758.1	569.3	591.8	615.6	315.2	577.7	405.4	604	418.6	433.3	558.8	284.2	680.9	1023.5	504.4	276.9	608.7	496.8	456.9	449.5	372.8	458.5	802.4	297.1	708.5	360.4	534.4	377.1	543.7	425	506.7	1850.3	455.9	1020.9	412.7	482.9	650.9	569.4	703.4	1180.1	537.5	595.2
ANP32A	2616	1501.66666666667	1715.33333333333	2422.83333333333	2110.76666666667	1266.76666666667	2427.33333333333	2685.5	1618.33333333333	1492.33333333333	2132.2	1762.43333333333	2421.96666666667	2069.56666666667	2226.36666666667	2462.76666666667	2022.93333333333	2246.6	1638.23333333333	1936.73333333333	2217.7	2516.03333333333	2347.23333333333	1892.16666666667	2858.5	3052.83333333333	2963.13333333333	2653.03333333333	2335.86666666667	1396	2435.23333333333	2313.8	3234.46666666667	2601.1	1660.63333333333	1732.1	1336.53333333333	2268.93333333333	2162.26666666667	2380.23333333333	1393.86666666667	1554.63333333333	3161.73333333333	2404.86666666667	2205.93333333333	899	1326.1	1900.83333333333	2017.2
ANP32A-IT1	105.2	156.5	18.1	77.5	53.5	166.3	237.3	83.7	89.8	34	68.7	85.6	44.9	24.5	201.3	99.3	127.1	121.6	79.1	197.4	242.9	53.3	225.7	109.8	56.9	8.2	142.2	21.4	30.7	63.6	137.8	156.5	113.7	206.3	24.7	42.4	134.8	196.9	11.2	120.9	33	117.3	32.1	45.9	132	283.7	79.2	187.6	27.1
ANP32B	11042.6	6516.85	6920.05	4195.05	6793.2	7563.8	5092.85	8863.65	5676.45	7307.5	6876.25	5700.7	4922.9	6323.7	6896.85	8024.8	7193.55	7654.75	7444.95	5289.75	6285.4	4162	5639.4	7741.05	5670.8	13380.8	5715.75	5083.6	5502.9	4025.8	7075.85	9852.25	6646.8	6377.4	6249.4	7073.6	8766.35	6855.8	6725.1	5728.35	6953.3	5525.95	11354.3	6398.6	6907.15	4940.1	6524.55	7348.4	4708.35
ANP32C	14.8	28.5	10.1	27.8	13.9	13.1	17.5	21	21.9	19	15.3	10.1	15.6	37	21.4	33.6	17.3	28.9	18.5	27.1	21.2	15.9	18.5	15.1	31.8	10.1	18.5	13	20.4	41.2	24.2	11.8	9.7	19.8	17.8	18	19.5	9.9	13.9	11.9	13.1	26.1	15.4	21.3	12	57.2	28	27.5	10.3
ANP32D	14.2	36.8	14.5	17.6	12.2	21.7	281.7	6.4	16.7	39.3	30.1	16.6	21.4	16.6	58	35.9	16.9	7.1	14.8	31.9	22.5	11.5	40.3	38	36.7	10.6	5.9	31.3	15.1	16.8	21	11.4	43.7	9.1	14.9	22.4	10.6	96.8	12.8	9.2	77.5	28.4	46.2	49.4	8.9	51.9	49.7	38.3	14
ANP32E	4110.2	1103.4	2075.03333333333	1323.96666666667	2933.7	2145.53333333333	956.333333333333	2993.56666666667	1418.3	2471.53333333333	1573.83333333333	2017.6	1486.1	913.133333333333	2789.3	3003.03333333333	1495.83333333333	2337.56666666667	2059.06666666667	1404.23333333333	1694	2129.86666666667	1235.96666666667	2218.4	1684.7	2062.8	1512.36666666667	2682	1969.26666666667	3091.16666666667	1984.73333333333	3361.16666666667	3117.63333333333	1736.93333333333	2448.06666666667	1608.4	4116.86666666667	1342.96666666667	2163.03333333333	1799.36666666667	2841.26666666667	2057.03333333333	3196.46666666667	2236.86666666667	2588.36666666667	749.733333333333	3153.13333333333	1691.26666666667	3338.3
ANPEP	156.066666666667	9866.73333333333	159.5	171	5474.66666666667	279.5	34.4333333333333	127.566666666667	1521.26666666667	4389.13333333333	9321.8	166.8	4455.46666666667	74.1666666666667	2795.96666666667	3730.76666666667	146	4409.2	413.566666666667	101.6	895.4	72	207.1	3379.3	121	107.633333333333	1953.9	1878.16666666667	8174.66666666667	384.566666666667	1568.66666666667	491.666666666667	1195.3	1666.86666666667	820.233333333333	181.2	5467.63333333333	122.333333333333	1098.16666666667	8557.76666666667	6893.36666666667	210.066666666667	60.4666666666667	11982.8333333333	172.2	51.6	4817.8	831.933333333333	159.2
ANTXR1	250.683333333333	280.733333333333	1922.13333333333	311.05	310.45	2309.01666666667	422.65	301.233333333333	268.666666666667	254.983333333333	519.016666666667	1167.68333333333	372.583333333333	219.5	687.566666666667	301.916666666667	587.15	334.716666666667	755.733333333333	327.466666666667	271.2	617.516666666667	347.466666666667	1297.81666666667	402.666666666667	342.133333333333	405.616666666667	316.95	356.766666666667	552.066666666667	300.933333333333	665.933333333333	357.066666666667	458.183333333333	430.866666666667	434.283333333333	348.616666666667	406.95	456.5	288.916666666667	541.85	454.8	125.116666666667	348.883333333333	930.566666666667	347.6	354.316666666667	493.466666666667	243.316666666667
ANTXR2	302.025	958.2	1030.625	255.85	770.325	1448	442.2	353.05	453.25	580.2	677.1	828.25	548.1	264.425	979.825	567.725	563.25	743.575	411.1	304.2	384.375	190.55	385.8	988.05	340.375	1460.375	432.575	613.075	567.2	660.025	664.95	924.65	381.2	466.225	986.075	463.6	2686.275	304.575	290.675	505.45	809.2	478.225	212.475	618.375	380.925	348.775	3335.45	475.4	242.575
ANXA1	8491.9	2827.9	13537.3	858.4	2306.35	4205.55	698.2	7704.55	2324.4	2103.9	1236.6	4099.25	3703.25	1272.8	3397.65	2652.7	1983.15	2260.85	1733.8	1005.35	962.35	2003.3	1214.7	5136.5	1340.1	3874.2	1635.25	1515.95	2835.4	3042.9	1503.2	2159	1542.6	1573.7	2044.8	957.9	3860.85	1471.25	749.05	1915.45	1104.7	3212.1	2077.1	2118.4	3095.95	571.55	3866.8	1971.8	1042.55
ANXA10	1796.6	20033	2519.2	20473.3	5341.7	864.6	32352.7	7019.4	26997.5	3430.3	15116.1	933.9	19986.1	22159.9	20532.3	35001.9	16970.4	35978.8	4028.9	20763.5	4821.1	938.2	25666.2	10723.3	18753.1	2727.8	25095.3	19984.3	27591.6	8674	28645.5	185.5	2018	25040.4	10800	19142.5	239.4	24552	64.2	36597.1	351.4	15908.4	2720.4	26297.9	2192	17598.9	2617.3	16341	7572
ANXA11	4373.8	2655.36666666667	3298.73333333333	2513.16666666667	2721.2	3111.43333333333	2115.3	5171.9	2727.6	3155.33333333333	2651.93333333333	2722.6	2563.23333333333	2425.03333333333	1757.76666666667	2732.53333333333	2400.73333333333	3134.56666666667	2892.1	2635.8	2789.8	4018.83333333333	1913.7	2956.6	2765.7	3583.8	2683.9	4051.26666666667	2872.5	3752.23333333333	2155.16666666667	1635.23333333333	1692.03333333333	3062.4	2865.4	2659.4	3745.1	3196.03333333333	1541.06666666667	3800	2788.6	2507.23333333333	2101.33333333333	2718.73333333333	1928.9	1608.3	3715.8	2584.6	2316.6
ANXA13	27.1	682.6	73.5	109.9	1891.1	121.8	295.5	29.5	92.6	757	1177.4	142.1	3771.3	32.5	1617.7	1785.4	20.2	1902.7	125.1	14.2	5113.3	228.6	296.1	949.5	47.6	550	157.2	712.7	2382.4	2652.9	673	151.1	491.3	574.8	356.2	34.6	489.1	145.3	1187.6	1285.6	1161.7	35.3	2208.6	768.4	264.6	81.4	345.1	38.9	515.3
ANXA2	17362.525	21721.7	26756.05	10031.225	16301.1	22107.05	8503.775	30316.075	15400.975	18754	11972.775	12282.625	19325.275	8329.35	16414.925	22651.425	11634.725	20965.325	13812.95	14147.4	15572.8	14437.825	10069.65	18534.15	12858.95	18763.35	9734.25	18647.175	17180.975	19024.875	14562.6	17149.425	12771.8	13856	22636.675	13198.725	38242.575	14296.925	13892	17049.5	11001.9	13024.625	13172.4	17397.95	11460.125	3468.8	26380.05	11843.95	14276.85
ANXA2P1	424.4	81.1	836.7	102	136.7	478.3	185.7	725.2	308.2	494.9	41.3	96.5	220	40.8	218.3	197	218.1	274.2	99.8	214.1	159.6	76.7	15.1	456.5	55	227.8	80.4	203.5	141.2	264	315.5	178.3	176.1	199.3	477.4	197.3	605	118.4	186.3	288.9	217.7	78.4	103.3	247	184.6	31.8	1129.2	143.7	140.2
ANXA2P2	8292.7	5632.8	20416.8	2207	4705.8	13142.1	3666.9	15396.5	6569.8	9226.7	3503.3	3090.2	5807.2	3098.4	4285.3	5585.7	4744.6	5453.6	5592	3108.2	4869.5	4977.2	2044.3	11121.7	1427.1	7822.2	5004.8	5358.9	4779.7	6748.2	6504.3	7435.1	4076.5	6376	12793	5204.8	14092.8	6939.9	3363.2	4262.1	6841.7	6747	3333.2	6202.6	3379.9	2395.3	21738.9	4179.4	4492.4
ANXA2P3	364.2	397.3	694	574	734.9	812.6	357.1	778.3	782.9	228.9	521.5	779.9	617.3	468.4	564.9	583.9	458	717.4	837.8	470.6	564.5	541	55.4	891.6	612.9	456.1	653.4	888.9	582.9	736.1	375.7	129.2	429.1	736.3	1128.8	350	1440.1	376.4	330.8	295.2	656.4	270.6	358.5	602.2	476.3	326.4	1227.7	706.7	385.8
ANXA2R	308.2	238	259.8	275.1	251.1	203.9	541.3	240.8	263.8	374.2	329.9	211.2	315.7	336.8	296.4	317.9	302.9	215.2	128.1	189.9	334.7	212.7	267.3	252.1	185.8	79.2	200.7	332.9	185.5	140.3	309.3	259.7	173.2	361.7	110.6	271	237.7	217.9	142.9	241	132.4	315.4	123.5	114.3	173.1	265.4	470.3	303	105.2
ANXA3	1079.9	2956.5	7633.4	3597.5	3420.8	4158.2	4844.3	1277	6962.5	2661	2974.7	4656.8	9015.7	5370.4	2916.4	5838.6	4736.6	5357.9	3763.2	4533.5	1926	3966	5141.6	4700.3	4770	4827.7	5465.2	3909.2	5823	4176.5	4755.9	666.2	3356.5	4463.8	9716.8	4404	906.4	6963	2766.6	6682.1	3613.6	5223.6	5812.6	3863.3	4615.4	2050.9	4273.1	4663	3169.3
ANXA4	4914	12876.3	7542.05	7900.25	11888.4	4237.15	10645.7	3542	8850.8	8267.8	9184.4	8177.4	16324.8	4684.05	11372.35	17117.25	7269.1	16779	5984.85	8499.1	14164.35	13146.05	7041.75	6658.1	8632.45	10983.25	9295.35	11621.15	14595.4	21072.95	12323.25	12054.3	7448.6	9685.55	7035.5	9171.8	12022.35	9002.3	14652.35	13241.55	7289	8300.5	8885.8	17871.45	9266.6	2739.15	7356.85	7855.75	12182
ANXA5	8097.1	4126.7	13382.7	4756.9	3485.7	9475.4	4003.8	7027.9	7438.7	5366.8	6120.4	8935.1	5715.2	5042.7	10741.8	7236.5	7395.9	5978.9	5628.6	4852.3	4311.4	9983.7	7118.1	9251.3	6265.4	1297.8	3150.9	5505.6	6268.9	7299.1	5905.4	7554.3	7812.2	6838.3	10906.9	4921.5	2956.1	4568	7312.9	4253.9	4658.4	6988	1747.3	5628.6	8833	2448.5	12966.4	5035.7	5535.2
ANXA6	505.6	380.25	824	418.2	465.5	1652.05	412.95	517.1	530.65	661	1093.2	1466.4	700.7	474.7	1372.9	462.95	461	519.2	859.2	616.35	638.6	488.25	448.2	1222.65	511.25	361.85	809.25	744.95	605.65	715.65	425.55	1128.35	1075.55	1069.3	297.35	598.15	287.9	715	752.1	477.95	317.6	704.55	470.65	529.6	1132.5	365.2	588.25	906.7	858.1
ANXA7	4865.25	2606.55	4465.75	2866.35	3163.35	3460.75	3325.3	4152.7	2942	3167.4	3146.8	3495.1	4608.95	2782.3	4183.3	4854.7	3551.4	4311.85	4310.15	3450.85	3638.05	6791.5	3917.25	3290.3	3768.1	4075.45	4191.8	5216.25	3919.35	6169.95	4327.35	3923.95	3955.3	4528.85	4329.3	2952.5	5574.45	3687	3935.05	4795.25	2873.9	3653.35	3544.7	4145.5	4611.35	2453.65	3483.8	3457.8	8133.05
ANXA9	15.2	94.7	81.75	47.8	38.45	58.4	196.45	34.6	22.45	24.8	30.95	64.25	362	50.65	19.7	30.1	20.6	27.05	142.15	53.75	139.4	123	120.9	25.9	107.4	171.3	83.1	129.6	132.25	472.8	26	14.25	496.5	72.95	68.5	39.35	101.7	39.25	1050.6	21.5	108.6	109.25	456.15	85.55	76.25	29.1	20.75	35.7	707.5
AOAH	334.3	331.9	33.8	404.2	287.2	198.3	343.9	445.7	350.7	122.2	404	419.4	244.8	160.8	335.4	259.6	387.3	285	32.5	239	254.5	152.6	62.6	235.5	292	123.6	226.1	387.8	245.6	153.8	401.1	625.3	326.3	602.1	132.8	443.2	330.6	327.1	123.5	201	138.8	392.8	236.9	378.6	492.1	169.9	147.6	411.2	288.8
AOC1	159.1	17862.7	200.6	579	3825.8	687.1	1738.4	341.3	3611.4	5191	7667.9	897.8	7556.2	394.7	2608.8	2856.8	374.8	3778.4	6574.1	412	7331.3	6852.2	671.7	6002.6	748.5	13737.1	3298.3	4659.5	10357.9	3090.8	1517	799.3	990.9	1557.1	2366	1615.5	2646.7	767.9	21376	7103.2	6118.1	1116.3	3624.2	8785	1419.1	324.6	3016.8	1127	3170.6
AOC2	142.7	171.2	199.6	374.3	148.1	191.4	37.8	208.8	72	161.7	270.7	168.9	158.7	433.8	46.3	145.9	146.5	202.9	256.1	266.3	116.8	65.2	251	198	261	88	231.2	170.5	123.7	123.7	101.2	117.6	90.8	144	148.3	275.7	164.9	234.9	40.2	130.5	110.3	179.5	68.4	170.6	172	288.7	159.2	291.9	103
AOC3	611.4	1426.1	1154	1011.1	742.6	2720.5	458	530.3	625.7	276.9	1582.3	2263.9	1348.1	1022.2	2773.4	881.5	2160.1	1349.3	1350.5	835.5	1149.1	595.3	989.5	947.8	1681.4	487.9	1201.2	1612.2	1424.3	1058.3	963.4	814.2	939.8	1684.6	258.2	1112.8	306.6	926.6	665.1	828.6	365	1893.8	125.6	1304.4	911.5	1628.8	462.9	1280.4	341.1
AOC4P	207.1	95	90.4	237.7	235.5	66	85.6	212.1	92.9	75.7	192.2	114.9	232.2	235.5	179.2	47.7	120.1	54.9	177.9	83.9	183.2	48.9	237.9	42.9	174.1	106.8	156.2	196.2	63.9	45.1	179.6	217.2	40.1	64.9	37.8	370.4	44.9	64.3	27.9	358.8	30.4	256.7	32.8	52.3	84.3	94.1	53.3	297.5	44.3
AOX1	149.1	163.65	195.4	288.75	197.45	88.75	346.05	152.45	91	159.25	226.8	130.95	156.8	213.75	321.4	124.3	302.6	145.7	267.9	271.4	198.75	129.05	190.6	295.75	251.25	96.55	144.95	142.35	152.05	132.05	103.9	155.3	281.7	246.15	142.15	133.2	95.2	59.3	95.55	210.2	187.4	361.4	35.6	208.4	106.55	157	99.4	451.9	164
AOX2P	37	53.4	14	182.1	45.5	32.6	71.7	169.1	41.6	96.2	65.9	28.6	55.3	177.9	41.4	30.3	46.3	55.8	36.7	60.1	43.1	71.9	67.7	24.5	78.6	62.8	27.2	36.4	49	41.9	166.1	26.8	101	114.4	56.4	38.7	206	25.4	60.1	89.9	99.6	49.5	51.6	128.4	32.9	61.6	60.4	116.4	49.8
AP000230.1	56.5	124.3	35.9	88.8	50.3	26.9	196	56.9	55.1	33.5	122.2	38.5	13.3	23.3	123.3	43.2	139	137.3	74.1	49.2	33.7	96.5	21	82.5	103.9	26.7	33.4	15.7	39.6	20	118.9	41.9	26.3	134.3	116.9	33	37.8	38	126.8	24.4	91.6	141.9	10.5	42.1	38.3	32.2	15.1	90.3	55.5
AP000253.1	5.3	19.6	61	74.4	164.1	58.5	140.7	14.3	154.7	109.5	30.9	40.5	101.1	85.2	17.9	4.1	6.5	66.6	14.2	23.7	166.3	78.2	52	40.6	43.5	13.2	75.9	39	29.4	58	39.3	27.3	49.3	13.5	10	87.2	103.2	134.7	70.2	14.5	31.2	34.6	17.4	4.2	96	389.2	12.8	127.4	6.8
AP000265.1	75.2	83.3	54.8	96	82.2	57.8	302.6	54.5	95.3	53.9	77.3	7.7	14.5	12.9	63.3	51.1	5	19.4	60	43.3	111.4	22.8	47.3	5.7	55.8	71.4	77.5	107.3	73.4	25.7	31.8	16.9	50.4	83.8	117.9	6.1	41.3	27.5	4	88.9	2.4	8.5	59.3	74.8	6.6	7.8	45.2	73.9	79.4
AP000347.2	54.9	194.6	126.2	135.1	171.1	91.8	27.3	213.4	126.8	107.9	234	119.6	79.2	148.2	109	33.7	209.6	159.9	147.6	205.7	193.1	64.4	214.7	65.9	82	89.2	257.5	27.6	57.6	96.7	104.1	203.4	156.2	248.2	126.5	251.3	57.2	21.6	124.6	75.6	78.4	68.3	53.9	79.7	214.9	440.9	27.2	175	209.8
AP000462.1	52.4	188.6	24.9	108.8	31.1	60.2	221.5	58.2	49.8	44.2	17.2	26.6	37.2	195.7	39.3	44.6	106.7	11.5	45.2	89.6	40.2	28.8	87.4	62.9	162.8	102.3	27.5	139.8	25.5	42.5	45.6	105.5	93	61.8	63.6	50.9	37	210.2	74.8	56.3	70.4	55.9	13.8	159.6	35.7	36.8	49	114.9	39.9
AP000473.8	100.4	217.9	28.2	58.6	156	121.9	73.5	47.3	24.2	45.7	29.6	77.3	29.6	18.5	32.3	37.9	65.7	15.4	29.3	67.8	138.5	24.3	30.2	20.7	51.1	22.7	71	41.2	27.7	21.7	32.9	32.9	8.9	34.3	73.8	44.9	31.3	34.2	8.1	30.8	54.4	51.8	25	33.6	14	65.5	79.7	31.7	25.8
AP000525.9	647.1	222.5	338.3	290.6	197	523.6	250.3	379.9	254.2	543.2	213.2	474.5	152.6	294	225.3	132.9	272.1	145.4	579.8	227.7	265.1	392.6	28.2	417.8	291.8	294.2	140	234.8	217.7	568.5	113.2	186.8	224.9	86.1	292.1	207.5	576	159.9	671	202.6	665.3	249.8	95	53.6	186.6	58.8	384.2	286.4	438.8
AP000696.2	28.5	42.6	36.7	238.7	109.7	20.9	394.3	140.4	137.2	26.7	65.5	137.8	93.3	177.5	160.7	84.6	93.2	84.7	22.7	180.2	93.9	163.2	185.2	83.7	53.2	17.9	28.9	55.6	175.4	21.4	190.2	59.6	107.4	184	87.4	258.4	24.4	275.6	170	73.7	36.2	79	82	109.6	90.2	181.4	133.5	194.8	31.9
AP001063.1	187.6	63.1	121.7	572	202.3	152.4	278	61.1	300.4	164.9	302.7	101.1	39.7	542.9	201.9	193.1	270	191.6	378.8	396.5	136.8	175.1	417.2	150.9	406.6	101.5	372.3	80.3	174	194.6	349.4	207.5	100	276	67.4	229.3	47.9	356.2	84.5	97.5	101.3	308.9	99.9	333.7	209.8	310.1	239.5	465.1	158.9
AP001171.1	110.7	49.6	250.4	159.2	75.4	38.4	20.1	147.1	131.7	144.8	279.3	76.8	140.6	255.5	82.6	17.3	59.6	137.9	179	80.4	58.4	30.4	42.2	139.6	102.8	113.4	168.1	112.1	135.2	38.5	214.8	89.6	122.6	321.1	107.8	75	158.5	237.8	38.3	108.7	67.6	227.2	26.5	26.7	57.8	176.4	263.4	48.7	151.1
AP001189.4	17.1	31.5	17.8	62.1	15.2	103.1	41	33	36.1	69.7	54.2	32.4	17.6	67.5	25.2	26.9	31.8	12.5	24.7	40.3	12.2	27.3	60.2	18.8	56.3	10.2	43.2	28.7	23	16.8	27.8	33.4	15.4	16.7	58.4	25.4	110.2	31.2	51.7	15.2	29.8	29.3	23.5	32	8.4	52.1	76	16.3	29.5
AP001462.6	20.1	137.4	48.3	80	134.7	91.3	475.7	86.2	55.2	71.1	117.7	24.7	115.7	28.3	22.1	99	88.3	67.3	132.9	122.3	63.3	13	38	21.2	89.4	82.1	88.4	52	24.9	70.4	31.1	10.5	63.2	81.9	16.8	115	41.4	83.9	60.1	85.7	53.7	84.5	92.9	65.9	69.6	148.1	17	30	67.3
AP001605.4	24	42.3	16.5	32.2	52	43.9	48.6	226	81.3	36.4	35.2	167.8	15.7	29.3	12.1	50	15.3	13	41.4	71.4	28.6	38.5	31.5	26.1	21.5	12.1	46.3	29.2	9.1	11	9.9	49.3	18.1	51.1	17.8	20.1	20	28.5	20.6	18.1	189.2	20.3	21.1	8.9	12.7	22.4	35	20.4	18.7
AP001630.5	18.7	17.8	22.5	19.2	19.3	12.2	16.3	16.4	19.1	30	15.7	10.7	12.3	49.9	15.3	19.1	30.2	11.5	15.5	26	16	11.3	15	12.8	18.5	39	18.4	17.3	9.1	26.6	17.3	18.9	11.3	15.4	13.7	19.1	17	13.4	19.3	12.3	17.5	42.4	13.1	24	14.3	26	15.9	23.6	10.2
AP006216.10	38.2	23.5	79.9	114.4	68.8	12.2	73.7	7.3	26.3	60.7	14.4	74.9	17.9	69.1	19.5	16.6	70.4	24.3	15.8	56.2	40.5	40	16.7	64.6	131.5	15.1	63	33.2	8.2	45.7	59	73.5	82.7	21.9	34.8	27.6	32.8	79.1	70.4	23.2	55.1	94.1	8.6	22.1	52	21	35.3	22.3	12.9
AP006222.2	130.4	392.8	268.7	227.8	247.6	127	248.5	366	189.1	230.6	298.1	149.4	153.7	328.9	246.6	169.8	200.5	225.5	229	381.8	361	101.2	377	122.8	190.1	209.7	344.5	136	242.9	220.9	263.2	119.6	260.7	139.7	343.7	225.4	187.6	142.4	164.1	106	284.3	236.4	89.9	182.5	150.6	383.7	184	214.4	370.8
AP006547.3	65.5	69.2	24.4	219.4	84.1	25.1	514.6	53.9	54.3	43.3	288.7	83.4	242	138.9	35.7	149.9	58.4	181.1	33.7	60.5	203	28	167.7	39.4	83.1	114.9	161.2	73.1	83.7	83.8	309	219.8	42.9	62.5	20.6	45.1	37.3	138.1	34.8	37.5	26.4	68.6	17.5	59.1	142.4	638.5	90.7	39.7	223
AP1AR	355.433333333333	277.2	241.3	395.933333333333	448.8	226.866666666667	217.733333333333	243.466666666667	273	296.4	430	222.566666666667	558.166666666667	337.566666666667	332.633333333333	320.266666666667	218.766666666667	344.866666666667	218.366666666667	264.833333333333	307.3	346.933333333333	364.3	284.7	356.533333333333	574.8	449.366666666667	446.166666666667	486.8	356.566666666667	286.233333333333	451.766666666667	294.166666666667	405.033333333333	558.366666666667	169.566666666667	278.566666666667	271.066666666667	313.466666666667	400.433333333333	353.4	205.533333333333	500.366666666667	310.433333333333	360.566666666667	142	329.333333333333	199.1	317.333333333333
AP1B1	960.8	1018.3	458.7	801.7	566.2	816.1	1271.1	632.8	621.6	869.4	711.9	680.1	870.4	643.3	582.9	543.3	713.3	821.8	884.8	1039.3	847.4	419.6	414.1	823.6	831.1	716.1	629.9	906.5	803.2	610.1	892	1166.2	700.4	824.3	573.4	633	349.8	597	392.3	839.7	729.1	541.3	859.9	933.7	1054.6	1148	644.2	747	1204.9
AP1G1	1265.2	1064.1	1025.1	1033.96666666667	1043.33333333333	829.333333333333	1075.03333333333	1104.96666666667	1432.2	1384.93333333333	850.1	965.833333333333	1109.03333333333	1128.53333333333	1022.83333333333	1251.43333333333	1008.1	1361	982.8	1376.6	825	1326.63333333333	1445.26666666667	1119.2	1172.26666666667	1376.76666666667	1141.03333333333	828	1207.83333333333	768.766666666667	1227.13333333333	927	1249.43333333333	1101.96666666667	1275.4	1118.03333333333	1252	1186.9	1502.73333333333	1053.4	1200	1238.63333333333	1044.9	1139.2	1079.8	1204.7	1261.53333333333	1089.3	706.766666666667
AP1G2	492.6	654.4	614.3	569.6	505.95	274.05	517	400.65	342.1	214.5	458.8	555.95	599.5	387	657.8	419.45	614.75	828.15	296.7	864.85	794.05	833	499.65	509.75	629.75	705.1	433.6	438.15	432	359.85	800.5	677.95	540.65	483.55	423.95	583.25	414.25	510.85	496.3	593.7	463.85	524.5	872.55	475.1	962.65	1205.2	520.65	482	287
AP1M1	886.15	710.1	634.85	506.5	500.95	724.7	913.2	597.9	622.35	552.25	774.9	767.2	677.4	488.65	809.75	498.3	594.05	566.95	729.4	739.6	632.85	536.85	350.2	726.45	755.9	778.75	565.3	717.55	602.45	835.1	663.45	766.7	826.8	593.2	554.95	651.9	284.65	800.4	572.35	725.85	831.25	476.85	584.05	574.4	860.85	417.05	682.4	670.75	503.45
AP1M2	1052.3	1776.7	1291.25	1384.3	1375.35	767.75	1254.1	1415.5	1484.8	1470.6	1240.9	801.7	954.75	1296.85	773.05	1473	1179.45	1468.35	1417.35	1438.3	1442.9	1511.4	1071.6	1390.25	1870.25	1996.65	1207.45	1911.95	1977.8	1237.9	1261.45	1381.15	861.8	1160.35	1582.5	1416.85	833.3	1406.55	942.65	1419.9	1500.5	1231.35	2426.95	1345.85	946.6	937.8	2000.65	1461.95	823.05
AP1S1	963.966666666667	834.633333333333	434.266666666667	458.966666666667	763.433333333333	311.3	552.066666666667	1130.96666666667	404.4	689.133333333333	389.2	395.633333333333	662.266666666667	421.066666666667	464.8	527.1	264.1	515.866666666667	592.266666666667	512.066666666667	994.233333333333	850.666666666667	460.833333333333	422.166666666667	478.5	1074.16666666667	600.8	835.166666666667	801.233333333333	549.166666666667	482.1	740.666666666667	506.2	460.666666666667	662.666666666667	349.9	503.2	345.5	637.666666666667	719.266666666667	1186	352.2	938.3	606.4	535.8	441.266666666667	665.633333333333	301.066666666667	712.166666666667
AP1S2	889.05	376.875	660.875	510.275	516.05	1117.05	454	880.95	623.975	644.025	608.975	1065.325	606.125	406.2	1193.525	614.975	692.525	557.65	679.05	541.4	514.325	469.175	553.45	764.725	513.7	402.4	523.3	585.75	545.225	585.275	763.35	944.225	724.975	619.675	477.425	684.3	513.825	505.85	1117.35	440.75	603.975	673.875	358.475	629.6	861.25	552.6	422.675	552.775	542.05
AP1S3	159.5	130.66	426.22	159.38	144.02	159.62	146.36	244.54	142.94	113.42	102.74	111.4	286.84	93.94	213.9	190.52	85.62	220.38	117.24	101.48	110.6	237.74	123.46	267.42	164.84	423.54	221.34	277.46	336.24	281.06	161.56	162.66	162.1	228.76	235.14	113.44	169.86	33.06	128.5	312.28	144.5	119.24	141.74	180.72	199.64	143.08	237.28	130.4	313.28
AP2A1	312.275	295.075	146.05	166.775	349.4	168.625	244.675	213.65	171.875	99.25	144.8	182.05	244.3	151.925	265.45	121.75	91.575	93.95	355.075	293.4	336.75	131.625	104.2	165.9	169.95	305.825	155.2	239.85	281.875	217.025	134.85	196.25	289.575	225.05	120	111.75	100.775	109.2	307.125	271.975	169.1	121	287.175	280.15	187.625	223.35	160.55	103.65	203.4
AP2A2	947.85	901.25	1061.725	708.25	682.3	1042.875	919.725	1009.825	905.025	918.025	828.55	640.5	691.85	668.425	908.725	893.9	883.075	791.75	747.2	811.2	805.8	807.45	604.775	864.575	670.225	792.15	748.225	733.65	796.5	1160.225	909.925	778.4	918.075	735.9	897.9	883.375	723.6	846.175	1066.3	827.975	1138.6	951.275	1058.2	875.375	1002.675	898.55	1237.425	992.95	851.3
AP2B1	2479.6	2097.1	2989.3	1896.05	2243.45	2177.7	1482	2833.55	2249	3190.15	1517.15	2152.55	2630.55	1565.4	1608.8	2637.1	1725.55	2603.3	2284.8	2464.85	3488.55	3317.8	1581.45	2025.1	2000.4	2013.55	1979.95	3153.45	2405.3	2164.6	2326.85	2198.55	2563.8	2464.45	2221.65	1817.9	2105.6	1923	2490.1	2381.55	2491.3	1762.35	3220.65	2331.9	1956.25	1476.8	3253.2	1996.55	2048.25
AP2M1	4069.8	3380.6	5042.5	1964.1	4069.1	3655.6	2095.3	4185	2850	4725.2	3542.8	4074.2	3505	1847.9	3650.1	2671.9	2556.8	3373.1	5743.8	2237.5	3207.9	7440.9	1563.6	3067.3	2889.8	4889.3	3635.9	4851	4837.4	6166.2	3238.7	4430	4147.9	3824.5	3164.5	2408.5	2169.4	2957.2	3361.5	3817.6	3508.2	2549.8	3903.6	4200.6	3734.5	2663.1	2259.6	3330.8	3086.3
AP2S1	4399.2	2348.7	4922.9	2055.9	3312.46666666667	3129.93333333333	1896.2	3852.4	2332.63333333333	2902.56666666667	2159.63333333333	3769.3	2919.43333333333	1535.33333333333	2524.13333333333	2475.3	2302	2807.83333333333	5345.63333333333	2752	3186.83333333333	4485.96666666667	1635.86666666667	2973	2688.1	4503.93333333333	2077.33333333333	3241.83333333333	3593.03333333333	2719.03333333333	2239.53333333333	4379	4559.06666666667	2989.1	3667.86666666667	2321.66666666667	1721.26666666667	2010.86666666667	3332.66666666667	2145.46666666667	3611.2	2353.53333333333	5119.96666666667	2808.56666666667	3810.23333333333	2123.6	2759.53333333333	2710.53333333333	3791.13333333333
AP3B1	720.7	957.5	837.75	919.05	847.55	531.45	972.65	604.1	897.7	789.7	926.75	897.4	737.2	1030.8	839.1	1105.75	806.15	1075.15	665.8	859	725.85	718.4	1009.6	743.3	894.6	975.25	822	998	1041.4	876.5	966.2	873.7	614.5	853.5	808.55	787.2	820.15	849.05	480.15	883.95	648.85	900.95	1142.55	1086.1	856.65	975.35	784.05	892.65	699
AP3B2	70.3	124.3	59.1	31.65	70.35	68.45	326.2	33.15	26.3	99.2	15.9	72.5	38.55	32.45	50.2	100.9	29.15	24.05	49.95	56.2	87.55	14.7	70.35	24.3	21.65	56	68.55	36	55.6	53.9	31.75	104.65	68.9	87.85	40.25	34.1	117.5	18.05	12	49.5	36.7	50.75	30.8	56.5	32.15	175.45	88.85	15.55	24.4
AP3D1	939.966666666667	1198.86666666667	1543.36666666667	1514.63333333333	1130.33333333333	1051.23333333333	1241.73333333333	1345.26666666667	1349.33333333333	861.033333333333	1088.4	1070.16666666667	1256.53333333333	2176.66666666667	1336.7	1189.8	1837.76666666667	1301.53333333333	1185.06666666667	1648.43333333333	995.6	1210.53333333333	2157.7	1196.5	1582.16666666667	1276.2	1115.23333333333	1248.4	1279.1	1313.16666666667	1398.26666666667	938.066666666667	1213.03333333333	1659.73333333333	1201.7	1342.4	1000.73333333333	1738.5	860.633333333333	1126.43333333333	1059.96666666667	1551.63333333333	1267.73333333333	1157	1422.9	1596.46666666667	1123.23333333333	1317.03333333333	1216.36666666667
AP3M1	1301.65	972.25	837.2	1332.1	1262.4	992	998.05	921.5	1229.45	1168.8	1042.7	1074.1	898.8	1428.9	894.75	1314.2	1214	1222.85	1317.15	1027.05	1110.5	698.55	1686.2	1046.95	1181.55	720.6	877.95	1407.15	1029.6	1423.6	1410.75	1118.55	997.25	963.7	1602.8	1313.85	1140.9	1418.75	631.25	996.65	1407.4	1333.4	1323.05	1211.35	976.9	1207.35	1369.1	1162.05	1534.65
AP3M2	1066.25	330.95	553.55	310.25	628.3	959.6	335.25	806.95	338.95	732.85	317.2	603.95	269.95	119.5	272.35	311	542.2	301.7	525.05	368.4	307.35	254.55	617.6	201.4	249.75	388.5	273.95	229.95	244.5	325.45	474.45	607.1	359.75	323.2	719.35	352.9	925.15	412	607.9	283.2	333.4	196.3	280.45	177.95	638.4	725.35	715.3	422.2	322
AP3S1	8117.5	8031.5	9436.2	4644.2	6300.9	6999.3	4548.1	6137	7088.9	8778.7	6554.6	7496.9	6254.2	7848.4	6274.5	8244.1	6383.8	6983.9	3839.5	5742	5096.6	4863.2	8169.1	8638.5	6257.5	6823.3	5594.8	6692	9153.8	5126.9	6103.6	7773	3929.2	5474.3	9759.1	6399.9	15622.8	6013.8	2494.3	7691.1	7140.4	5985.4	5074.3	7640	5761.5	6018.1	7781	7795.7	3088.2
AP4B1	372.433333333333	358.366666666667	380.333333333333	392.733333333333	384.9	300.633333333333	219.6	424.066666666667	275.333333333333	638.233333333333	370.066666666667	396.533333333333	274.466666666667	356.7	366.366666666667	330.166666666667	409.533333333333	399.833333333333	449.433333333333	464.966666666667	490.533333333333	371.433333333333	374.366666666667	226.866666666667	461.666666666667	389.966666666667	340	312.2	296.366666666667	346.466666666667	390.9	340.266666666667	308.633333333333	458.4	355.666666666667	406.133333333333	659.2	444.866666666667	272.5	336.7	705.3	491.733333333333	387.666666666667	350.566666666667	515.433333333333	646.1	236.533333333333	445.6	237.033333333333
AP4E1	156.275	219.575	170.85	170.225	168.725	207.475	134.5	166.8	139.45	150.6	142.125	195.9	114.6	227.125	185.8	210.475	203.225	195.775	194.975	239.05	189.525	129.275	174.875	166.05	179.15	178.625	178.85	179.25	131.475	153.5	176.025	190.675	151.875	161.625	185.825	190.15	218.175	125.425	210.15	188.2	159.225	236.875	127.7	208.575	193.85	192.925	191.9	192.725	99.05
AP4M1	208.4	74.2	122.1	30	249.9	82.8	494.3	138.4	19.4	155.1	252.9	313.5	289.1	42.2	284.3	29.3	38.5	140.1	249.3	42.6	171.7	329.1	56.9	178.5	45.8	403.8	117.1	263.6	209.7	313.1	197.8	312.8	345.3	49.1	53.8	116.7	49.2	116.8	251.1	281.3	204.7	21.4	299.5	120.3	214.4	62.6	168.3	16.4	1023.6
AP4S1	150.85	125.4	203.65	184.35	239.575	171.65	279.05	136.225	183.65	126.625	180.725	227.975	156.6	203.9	249.875	205.4	209.025	215.7	202.15	254.45	125.4	275.95	182.3	202.25	207.65	130.925	265.25	185.775	171.125	170.625	167.475	215.6	299.375	228.55	136.375	165.275	170.1	238.9	133.75	173.5	178.825	260.45	155.55	122.55	252.275	184.675	154.25	232.5	152.625
AP5B1	305.4	190.3	200.6	290.5	277.5	99	410.4	337.6	281.4	208.3	55.6	155.4	214.7	434.8	121.1	127.5	92.1	116.7	364.6	188.8	239.6	188.4	242.6	118.5	311.6	123.3	127	193.4	163	192.2	317	196.1	246	214.1	79.5	333.4	38.8	203	161.6	170.5	162.9	194.8	233.7	32.6	338.9	571.5	133.4	140.7	237
AP5M1	1037.24	1080.96	807.16	1109.24	1409.4	685.76	776.08	714.1	903.24	991.58	1118.1	1074.78	848.6	1298.64	1134.9	1468.3	1001.06	1406.24	839.02	990.88	912.02	585.88	1439.2	947.04	948.12	912.18	1065.86	1156.6	1302.82	697.9	1230.78	1263.26	552.36	1062.78	1170.16	955.22	1023.02	1201.56	994.18	1340.88	1434.9	1037.44	1274.18	1365.68	809.32	1115.86	1021	1004	589.56
AP5S1	388	770.5	547.5	663.9	381.2	493.3	604.4	506.6	803.9	461.5	823.7	549.6	645.5	508.6	655.9	1079	533	841.2	1130.9	942.1	787.1	616.9	924.2	825.3	770.2	598.6	498.6	884	848.8	1288.9	799.9	341.4	473.2	465.3	709.7	724.9	485.6	713.3	1364.8	977.3	520.1	659.1	840.6	931.7	797.3	473.1	780.8	688.2	987.4
APAF1	196.5	336.133333333333	257.866666666667	316.9	272.166666666667	217.6	409.2	344.433333333333	401.666666666667	405.833333333333	261.1	216.8	375.5	180.566666666667	284.766666666667	333.933333333333	207.033333333333	342.333333333333	359.1	297.933333333333	282.7	175.3	250.866666666667	327.466666666667	275.666666666667	522.5	398.933333333333	320.166666666667	287.933333333333	384.2	267.833333333333	301.8	258.133333333333	350.833333333333	398.966666666667	225.366666666667	409.633333333333	221.266666666667	216.1	356.566666666667	218.666666666667	292.433333333333	273.166666666667	285.566666666667	403.6	204.633333333333	312.066666666667	284.566666666667	303.2
APBA1	132.95	30.35	56.25	229.75	119.55	122.75	206.2	87.75	130.05	130.25	176.75	182.65	78.1	74.9	28.55	52.1	102.35	74.45	188.35	328.55	144.65	107.2	142.2	87.85	239.15	120.95	100.9	82.2	134.75	95.75	152.2	103.6	120.05	95.55	90.4	178.5	115.55	163.2	86.1	58.85	56.2	204.15	54.25	121.15	93.4	203.35	105.8	147.05	74.55
APBA2	39.3	182.2	149.3	103.15	86.25	132.55	170.45	143.1	81.2	94.35	124.75	230.95	156.7	145.8	170.9	26.75	121.7	81.1	160.6	118.35	153.7	48.7	86.15	126.7	84.45	58.35	217.4	153.8	56.6	176.7	69.95	109.55	249.1	138	115.3	164.4	149.35	90.15	36.65	76.95	157.5	115.2	43.9	76.6	158.4	234.2	139.45	47.45	47.2
APBA3	481.45	258.65	554.05	402.8	220.5	538.45	763.6	603.5	522.05	394.1	459.2	662.65	362.5	497.3	310.75	380.55	466.55	528	295.8	562.5	411.7	190.65	423.25	411.35	396.85	360.35	405.45	467.8	357.85	406.65	610.5	450.65	324.5	383.15	339.65	493.85	271.55	422.55	188.75	362	322.85	413.05	288.85	335.75	535.35	465.45	426.15	412.05	303.6
APBB1	26.3	43.8	107.3	275.8	30.6	219.6	77.5	109.7	182.1	109.6	150	107.3	19	141.7	205.2	12.8	201.5	41.1	277.6	144.6	38.4	23	326.4	33.5	138.5	14.1	87.3	187.4	13.8	49.4	139.9	17.9	321.1	134.2	36	189.2	61.8	288.6	144.4	168.6	124	196.1	20	142.9	43.7	318	29.5	354.4	52.5
APBB1IP	615.466666666667	191.466666666667	266.933333333333	137.833333333333	270.2	464.033333333333	390.933333333333	701.966666666667	450.233333333333	370	591.833333333333	583.033333333333	589.466666666667	231.4	928	261	571.766666666667	289.166666666667	435.633333333333	358.3	373.7	666.866666666667	364.4	286.166666666667	290.4	184.666666666667	471.033333333333	599.8	323.566666666667	447.633333333333	545.633333333333	525.066666666667	582.466666666667	493.266666666667	146.1	959.833333333333	219.3	306.3	89.2666666666667	124.333333333333	251.766666666667	342.3	263.7	591.6	696.3	485.533333333333	186.766666666667	592.8	1283.9
APBB2	523.342857142857	377.828571428571	571	454.471428571429	439.385714285714	590.957142857143	464.842857142857	320.471428571429	293.728571428571	223.142857142857	271.585714285714	380.828571428572	255.7	454.071428571429	372.842857142857	287.957142857143	305.614285714286	289.014285714286	662.385714285714	362.3	428.314285714286	237.485714285714	427.685714285714	308.071428571429	392.628571428571	538.7	315.342857142857	276.228571428571	371.214285714286	428.8	244.842857142857	419.285714285714	299.1	278.257142857143	436.528571428571	252.828571428571	317.928571428571	316.742857142857	402.557142857143	266.9	223.714285714286	318.6	216.657142857143	317.271428571429	579.9	482.042857142857	486.357142857143	282.7	295.014285714286
APC	270.06	286.06	232.28	301.96	294.32	233.4	226.4	205.8	214.66	205.22	280.38	215.16	318.4	235.36	339.14	306.5	212.04	288.32	218.44	214.62	195.28	152.8	233.32	326.58	246.02	277.58	332.02	230.7	321.66	238.66	230.76	248.86	189.38	263.76	177.76	188.94	255.88	188.8	51.08	305.38	252.92	253.34	232.52	289.84	222.92	219.42	214.98	246.18	148.32
APC2	81.25	70.95	90.75	106.05	54.05	30	262.8	125.7	103	78	160.05	21.55	71.6	35.45	118.6	73.85	103.5	107.95	29.55	92.95	93.25	100.05	49.95	62.75	133.25	24.2	69.75	127.3	104.65	123.45	82	170.6	99.55	85	127.7	167	139.45	52.85	45.75	78.15	123.7	119.55	74.4	89.25	44.05	68.2	53.6	30	105.5
APCDD1	169.9	544.8	247.1	540.3	418.4	829.6	753	344.8	501.2	58.8	427.6	506	1105.5	446.2	1250.4	460.3	920.7	485.8	434.6	408.8	560.2	418.3	480.7	458.6	459.2	273.5	697.2	548.8	769	384.2	638.2	294.1	557.9	760.1	146.6	749.3	245.8	522	1031.4	443.3	413.3	854	1128.4	767.7	368.8	613.4	167.6	1112.2	1306.6
APCDD1L	48.2	74.2	145	44.2	26.6	36.8	44.1	18.9	18.7	13.8	27.4	18	18.5	25.5	18.9	12.5	23.4	23	119.8	38.3	22.5	11.8	87.3	37.7	28.3	9.2	36.4	15.3	19.3	16.9	31.5	76.1	45.6	29.9	37.2	37.2	26.6	87.4	12.9	14.1	13	26.2	12.3	30.4	29.6	33.5	14.3	37.1	15.6
APCDD1L-AS1	66.4333333333333	66.7666666666667	83.5	259.433333333333	83.9333333333333	63.3333333333333	265.733333333333	58.5	80.7	159.633333333333	97.0666666666667	85.3	61.4666666666667	67.4	175.3	111.533333333333	111.233333333333	70.8666666666667	130.266666666667	189.533333333333	84.3333333333333	96.2666666666667	108.2	34.6	54.7666666666667	89.9666666666667	64.0666666666667	62.1333333333333	51.3333333333333	57	123.933333333333	45.0333333333333	32.9333333333333	91.4666666666667	133.8	106.366666666667	157.1	93.3	91.9333333333333	62.3333333333333	117.533333333333	96.7666666666667	68.5666666666667	129.866666666667	48.9666666666667	174.233333333333	51.7666666666667	147.933333333333	59.3666666666667
APCS	132	81.5	165	350.1	87.7	76.8	264.3	149.1	51.9	194.9	185.1	85.6	276.2	210.2	176.3	89.9	165.2	145.9	143.2	329.2	61.5	94.7	56.2	29.6	191.7	74.8	150.8	196.9	152.3	134.8	259.6	133.2	68.5	108.5	224.8	135.2	79.4	48.9	23.8	238.9	104.7	228.7	69.9	96.1	39.6	321.7	169.2	71.8	173.9
APEH	1202.5	976.45	992	974.45	1204.5	663.2	867.8	1159.3	849.25	1025.85	811.1	879.4	787.45	770.5	847.7	866.8	529.45	833.05	841.75	1017.75	1051.25	1097	812.55	795.65	1055.55	1330.95	774.4	891.9	1054.15	843.3	1053.7	1304	747.95	965.25	1076.9	658.95	660.15	813.25	1072.9	772.1	1375.5	868.7	1299.75	923.4	899.4	767.35	1047.75	1041.85	709.35
APELA	8.6	12.8	162.9	8.6	10.6	12.7	6.1	79	9.8	42.9	16	65.8	9.6	13.7	1.4	15.7	4.3	47.1	64	17.9	7.6	3.4	57.4	8.1	4.4	10.3	4.5	8.8	46.1	37.4	5.3	5.6	7.6	8.1	7.6	8	9.1	6.9	4.8	5.5	91	7.3	2.1	29.3	8	118.9	6.5	15.7	5.8
APEX1	6097.7	4253.4	4567.7	3774.5	4583.4	3104.4	3622.5	6545.7	2050.8	2389.5	4756.6	4046	4634.1	4664.1	4134.7	3340.3	4082.9	3719.9	4419.4	3109.7	4409.1	8019.3	5063.5	3771.6	5141.1	3825.9	3331.9	4244.5	4345.1	4251.5	4722	5261.5	5172.1	4035.5	3456.1	3844.4	1913.4	4992	4275.2	3947.2	5039.7	3073.8	7387.7	3680.6	3738.9	3018.2	3248.4	4540.2	3767.2
APEX2	443.25	432.35	499.2	379.5	331.85	349.6	545.6	338.1	543.3	373.3	353.95	365.35	412.35	263.15	178.6	379.9	277.35	321.35	356.85	287.55	383.85	337.05	250.3	445.1	533.45	295.85	275.6	375.35	472.7	410.6	310.45	398.65	359.2	369.45	417.2	319.65	359.9	519	361.15	413.3	403.1	484.5	644.1	379.3	452.8	243.45	556.8	364.4	459.15
APH1A	1247.93333333333	1233.76666666667	1035.7	550.733333333333	974.233333333333	653	1065.96666666667	881.966666666667	850.266666666667	773.233333333333	707.366666666667	962.066666666667	1050.6	669.433333333333	1154.8	752.533333333333	736.166666666667	915.133333333333	1061.56666666667	619.733333333333	1109.33333333333	1338.1	566.866666666667	856.733333333333	742.333333333333	984.833333333333	1004.36666666667	1394	1370.6	1448.3	794.1	1173.83333333333	1062.56666666667	874.633333333333	667	661.8	689.033333333333	841.733333333333	731.066666666667	906.8	868.766666666667	624.2	1200.5	1041.36666666667	805.5	692.766666666667	1157.7	695.4	1403.76666666667
APH1B	192.85	254.9	199.4	541.35	277.45	205	490.05	396.2	446.2	322.35	386.1	251.15	272.6	407	444.7	211.9	360.1	261.25	496.55	187.75	419.35	312.75	208.2	313.05	408.55	262.35	342.35	263.1	196.5	376.45	275.9	233.95	483.9	408.95	331.7	457.75	81.8	364.1	503.25	197.2	229.4	368.8	97.6	276.6	499.45	320.05	157.25	425.9	417.5
API5	1212.32	779.52	976.26	820.34	1023.9	869.06	648.24	887.62	687.22	1063.22	875.04	766.6	1100.16	823.46	998.36	1045.28	875.6	1069.42	1549.06	919.78	944.02	671.98	1067.54	883.38	822.92	916.3	898.18	1088.62	886.92	1336.44	982.38	1081.32	1014.5	940.56	899.48	769.42	1145.16	851.04	873.26	947.42	1148.58	794.38	764.36	1034.36	947.5	944.44	936.66	852.24	1040.34
APIP	809.9	525.05	622.3	820.95	829.45	649.25	1068.3	650.8	713.05	504.6	738.2	1507.05	1358.95	992.7	915.85	774.85	494.9	646.35	2621.65	680.2	824.9	1849.05	1204.7	1017.05	953.4	722.8	806	411.95	496.45	1000.1	682.75	944.85	896.95	636.55	757.95	768.15	485.55	741.85	1406.65	992.55	592.1	771.35	1036.9	865.8	688	614.3	416.85	564.75	997.1
APLF	121.5	171.5	55.05	180.15	169.75	92.2	155.15	139	85.4	93.35	134.9	158.5	122.35	146.65	135.25	113.75	135.1	110.45	100.4	262.8	146.15	70	109.3	113.95	206.25	138.85	152.4	182.75	101.3	11.9	92.95	142.2	90.8	115.15	92.2	167.75	110.25	100.5	121	125.5	81.7	145.2	100.05	121.45	131.1	234.7	124.4	72.7	212.65
APLN	161	79.3	192.8	125.9	58.3	151.5	74.4	67.1	61.3	63	86	63.5	59.5	26.1	107.5	34.1	68.5	25.6	324.2	129	65.3	184.8	99.9	58	44.3	33.9	26.3	65.4	64	78.5	70.8	51.2	36.8	45.1	57.3	194.3	266.1	110.8	282.4	74	129.5	76.3	42.2	195.7	145.3	65.1	292.7	168.6	72.4
APLNR	578.2	380.3	470.6	194.1	288.6	1158.7	217.4	235.6	227	141.9	653.9	1184.9	520.5	574.2	660.2	349.8	723	198.6	525.1	649.2	536.5	223	653.6	474.1	254.3	93.8	114.2	223.4	341.4	1154.2	423.6	797	587.2	284.1	255	174.7	234.8	328.5	423.1	78.7	381.3	334.5	116.3	572.4	329	468.9	269.4	164.1	428.4
APLP1	21.5	34.3	31.8	1913.8	28.2	25.6	147.6	37.9	47.9	30.2	293.3	16.1	20.1	2168.5	27.8	201.1	1045.7	414.7	25.9	1785.3	130.2	23	1311.9	30	603.9	12.5	248.5	112.9	14.5	10.8	881.9	20.2	13.3	26.4	38.5	612.1	25.6	524.4	23.2	282.4	21.1	926.6	20.5	245.2	13.6	4639.5	13.4	609.8	22.5
APLP2	2074.3375	3420.7875	4707.975	2773.0375	3252.125	2602.5625	3138.8875	2016.4625	2403.1625	2394.45	2959.6	2271.5625	2728.875	2701.3625	2510.575	3003.2375	2788.2125	2811.6375	6227.6375	2769.35	2974.7625	3649	3410.7625	2392.7	3069.1875	3156.5625	2825.9625	3357.475	3556.1	3547.1625	2669.6375	2649.325	3110.6	2469.3	2880.125	2235.4	1713.6	2442.8125	2219.3375	3668.2625	1933.25	2625.1	1788.375	3216.15	1997.975	3061.9125	3006.125	2425.7375	4324.8625
APMAP	2868.1	2011.3	3254.1	2444.2	2985.6	4353.9	1683.5	3239.8	1753.9	3217.3	2303.9	2709.8	3072.5	2189.7	1785.4	1764.7	2319.7	1650.4	5452.6	2573.1	4358.6	4032.3	2777.4	2561.9	2636.2	2312.3	1858.8	3333.9	1793.3	3773.8	1862.7	2463.3	2530.9	1792.1	3242.5	2407.8	1891.8	2667.9	4663.7	1607.4	2360.1	2608.4	3662.8	1499.3	2969.6	2111.6	4214.2	2356.2	3401
APOA1	128.35	483.35	80.5	234.6	350.35	27.3	135.85	94.45	446.05	65.95	3123.65	88.8	507.35	96.15	387.75	429	81.25	517.15	167.6	152.6	233.55	119.8	304.2	251.2	102.55	90.85	754.15	253.9	2104.2	158.4	376.65	135.75	9193.35	205	182.35	233.5	212.9	140.85	690.3	7648.9	105.5	164.8	131.5	2854.15	99.55	196.75	835.4	285.75	214.55
APOA1BP	2447.7	2078.2	2568.4	3868.1	1934.9	1529.9	1693.9	2377.2	2508.8	1203.2	2111.2	2467.5	3066.1	6043.3	2376.8	3551.8	3847.4	2786.8	2744.1	4003.4	2180.7	5143.1	5329.2	2027.6	3281.2	2487.3	2111	3945.6	3398	3650.2	3364.4	2870.6	3388	1943.5	2565.7	2673	1247.9	4503.8	5406.8	3100.1	3664.7	3056.8	4226.8	2491.2	1216.3	3296.9	2348.5	2948	10547.9
APOA2	79.4	179.55	151.75	131.7	171.6	130.25	58.65	49.9	113.35	210.1	86	71.5	112.25	128.65	69.3	82.95	136.15	158.55	131.1	169.65	81.85	120.05	63.3	75.8	64.85	22.5	148.25	72.7	46.75	166	37.45	38.1	21579.8	130.1	91.55	148.9	80.95	11.9	1970.65	84.9	78.55	68.7	326.35	127.25	79.6	178.9	120.3	75.4	7682.75
APOA4	12.9	376.8	76.1	256.3	671.8	97.1	265.7	102.6	361.3	55.1	4119.2	13.1	428.1	46.8	694.5	431.4	32	453.7	78.3	63	22	132.3	189	42.7	180.4	107.9	391.7	547.2	2196.7	160.6	227.3	107.1	178.2	251.7	13.8	20.4	63.1	188.6	87.4	11743	22.3	135.6	135.4	2305.3	16.7	76	1038.5	245.8	86.9
APOA5	73.9	174.45	46.5	190.4	50.85	124.75	76.9	209	124.55	266.05	221.1	70.05	141.5	81.25	64.6	146.35	135	57.9	169.6	103.6	141.15	118.55	230.55	82.35	201.4	74.8	45.5	46.3	27.35	43.4	141.3	119.6	248.8	74.7	179.6	72.55	98.95	256.35	174.1	36.45	109.2	210.65	125.35	55.85	102.6	494.9	157.55	116.55	34
APOB	27.4	640.75	92.15	380.6	218.1	44.7	128.85	76.85	331.8	52.8	5175.7	90.65	1633.3	140.95	833.7	1342.4	73.75	1403.65	68.65	359.85	239.3	80.95	339.35	143.3	89.55	56.7	1315.35	318.45	4035.1	63.8	492.45	53.55	8996.95	584.35	159.9	31.5	77.25	127.95	650.6	8334.15	28.85	59.2	24	7191.15	83.6	205.1	1333.1	475.15	567.4
APOBEC1	149.7	1551.4	68.1	568.3	740.1	83.5	463.8	116.3	1539.7	234.7	612.1	149.5	697	423.7	547.2	832.5	305.1	1160.6	214	886.4	397.5	155.9	447.7	428.4	487.3	182.2	1066.9	729.2	1990.8	102.1	700	158.7	158.9	503.1	395.3	798.5	512.6	366.5	145	2109.1	548.7	765.3	318.3	2261.3	113.7	171.9	344.5	392.1	425.8
APOBEC2	135.9	466.2	159.7	1407.9	110.7	234.7	834.2	208.7	711.4	338.4	545.8	208.8	130.5	1027.1	230.8	439.5	1256.3	598.2	397.8	1817.8	106.1	605.5	1342.5	316.6	1312.2	182.1	429.8	345.8	224.1	191	797.8	110.2	213.2	558.3	161.7	671.1	309.1	832.8	228.9	494.5	265.8	1008.6	125.1	573.9	261	2392.3	272.9	1196.3	187
APOBEC3B	1627.4	719.1	248.2	938.6	373.6	830.6	443.6	647.5	681.2	2694	610	1548.4	946.7	344.8	692	986	315.2	703.1	2790.4	1508.3	516.3	599.5	397.5	2140.1	783.7	922.5	685	1059	1069.5	112.8	528.9	843.6	3743.9	942.7	990.3	756.8	722.8	946.6	1531.4	402	1826.1	800.2	2090.3	757.6	2184.7	825	877	905.6	5386.9
APOBEC3C	729.4	549	1172.1	865.1	378.5	571.4	854.2	967.6	1147.2	454.7	572.6	1205.7	381.2	1015.4	865.1	506.7	641.3	472.6	299.7	978.3	546	254.8	569.3	1258.5	535.3	278.7	656.9	425.4	598	305.1	447.2	881.9	604.2	496.5	792.3	944.8	216.4	479	498.1	324.9	335.4	575.8	815.6	452.1	1778.1	726.9	385.6	802.6	918.2
APOBEC3D	465.2	323.3	273.5	551.5	358.9	208.1	271.3	427.2	542.1	267.5	308.4	333.8	301.4	492	315.5	200	250	264.4	384.3	426.3	330.4	305.9	463.5	311.9	461.2	211.5	216.6	317.5	242.1	217.2	124.5	366	239	300.9	325.3	250.4	593.6	356.2	297.3	296.6	209.2	265.7	226.6	145.8	293	340.2	431.7	263	317.6
APOBEC3F	354.65	321.75	286.7	393	327.8	131.4	387.3	219	188	239.1	228.8	280.4	270.75	144.7	189.85	123.2	206.55	204.6	150.3	429.25	297.85	248.85	256.15	164.9	294.6	106.05	255.9	289.05	146.6	173	320.2	280.3	233.8	182.05	219.95	219.45	364.05	73.4	134.35	125.75	142.9	339.55	182.35	165.4	256.05	332.4	79.95	257	271.35
APOBEC3G	1122.9	234.6	590.1	427.15	209.5	401.1	309.5	864.9	528.25	317.8	668.3	1173.75	208.5	455.85	659.5	352.65	814.85	341.05	293.35	609.85	189.6	189.65	378.3	535.2	467.2	228.55	661.4	208.75	335.3	374.7	535.55	914.5	388.15	904.15	665.2	515.15	554.4	603.7	72.45	196.85	319.15	726.4	1144.05	659.1	1892.95	199.3	280.6	841.4	552.9
APOBEC4	163.9	274.5	131.2	263.9	268	172.8	314.7	191.3	275.7	284	63.5	125.3	81.2	552.8	139.9	75	263.1	176.4	224.8	162.4	334.1	63.5	265.9	212.1	190.8	152.6	179.9	194.9	134.4	70	60.1	226	104.9	233.4	309.9	210.5	186.1	125.7	100	124.6	232.5	263.1	99.6	113.7	148	320.3	314.9	315.9	137.1
APOBR	101.8	28.9	79.6	22	23.1	166.6	37.7	222.3	151.5	181	39.5	174.1	10.9	32.4	90.5	20.5	34.5	40	57.4	104.5	145.1	14.6	24.5	138.1	96	22	149.8	17.6	25.4	145.5	17	122.1	11.3	71.1	45.7	281.6	55.9	110.7	65.1	116.4	338.2	187.9	26.2	79.8	83.7	38.5	90.2	187.2	142.6
APOC1	3500.25	346.35	912.6	859.4	376.65	4468.35	393.4	3346.25	1165.05	2664.05	906.05	3519.15	292.8	375	1248.05	373	969.6	331.7	1188.9	1098.05	520.8	835.95	281.05	1148.7	1083.45	1411.75	607.65	726.8	306.1	510.8	533.5	5121.3	3283.15	899.4	688.75	739.9	2187.9	727.85	244.45	430.55	1219.15	874.85	1816.05	760.85	7425.2	532.65	882.05	848.4	1519.9
APOC2	149.1	137.55	113.9	250.65	144.3	130.1	456.35	246.7	105.65	103.05	202.7	128.6	123.05	110.55	94.15	76.65	175.1	151.8	86.15	293.25	208.45	125.9	188.35	82	198.2	110.5	258.75	162.1	179.65	95.05	185.65	199	168.95	192.95	69.15	182.4	241.65	182	131.45	162	113.55	221.35	79.85	24.75	131.1	365.2	105.25	198.6	112.9
APOC3	26.75	233.35	15.45	54.85	156	22.6	55.55	15.8	716.65	24.1	954.25	13.1	205.1	29.85	671.05	212.55	51.45	103.1	22.15	32.75	19.75	45.45	38.35	25.75	18.45	19.1	569.5	51.8	1654.05	22.6	31.8	22.25	4448.3	44.75	21.5	42.45	26.1	22.6	311.45	9115.8	10.75	43.15	17.8	4118.75	18.35	68	1031.4	51.25	69.6
APOD	342.9	1198.2	587.6	3468.9	1339.2	4674.7	2793.4	676.6	4446.6	608.7	2731.3	18245.6	1485.3	2066.8	3753.1	1364.2	2352.2	1129.4	1667.7	1784.2	1387.2	913.7	2377.2	855	3004.5	210.1	2650.2	1226.4	2132.8	2723.5	1456.8	2088.3	2473.2	2682.1	285.1	2840.9	543.4	2180	3803.2	5010.6	645.5	6892	54.9	3299.8	844.4	1266.2	293.6	2750.1	4342.7
APOE	2274.7	439.5	1159.2	696.433333333333	717.3	1821.6	834.5	2593.26666666667	814.866666666667	1105.73333333333	978.933333333333	3221.5	676.4	432.4	1761.23333333333	682.966666666667	1123.93333333333	826.133333333333	1052.96666666667	1026.23333333333	546	1048.6	529.1	901.366666666667	878.033333333333	1468.16666666667	926.466666666667	1213.63333333333	795.6	796.5	1188.76666666667	6000.03333333333	3841.83333333333	1098.96666666667	540.233333333333	1108.63333333333	654.8	699.7	338.933333333333	590.833333333333	943.333333333333	1086.26666666667	1686.46666666667	1139.2	4637.96666666667	344.666666666667	539.333333333333	1125.43333333333	1359.26666666667
APOF	8.2	49.3	70.5	53.3	6.1	3.5	104.5	46.7	11.1	85.5	20.1	2.3	12.5	6.7	6.1	9	7.3	7.4	76.7	10.3	12.8	3.8	11.1	100	12.2	21.2	6.5	6.7	24.4	10.1	78.6	33.3	7.5	63	7.6	6.4	88.9	38.7	54.6	4.8	8.8	10.2	4.9	7.1	6.8	11.2	37.1	59.1	34.5
APOH	33.25	35.3	77.95	104	35.35	13.75	219	39.3	31.25	33.35	82.9	16.5	44.05	201.5	18.7	28.7	130.35	55.05	29.7	103.25	24	20.25	35.9	31.15	98.3	38.1	62.45	24.45	21.45	39.75	54.35	30.85	1648.55	84.4	72.35	124.1	62.9	143.85	447	94	30.4	38.35	218.25	21.75	121.55	107.25	18.4	96.55	324.3
APOL1	576.3	1107.1	3725.8	497.8	608	1293.8	999.8	557.1	2872.1	859.5	724	724.2	726.9	535.3	514.2	745.5	696	864.8	256.7	382.7	483.8	767.9	573.8	1346.7	929.4	1062.6	963.9	569.5	1554.3	818.6	603	1931.4	391.1	768	1539.2	2375.9	4601.5	1544.2	371.9	759.1	579	3479.9	1004.9	2566.3	1549	195.1	1693	1565.2	1241
APOL2	430.85	492.2	523.45	404.2	267.45	319.4	390.65	482.65	457.5	240.9	374.15	305.25	348.9	338.05	332.55	355.4	264.85	548.7	296.45	511.35	407.35	258.65	222.75	343.55	391.45	433.05	309.15	162	297.75	257	333.5	545.45	201.2	362.5	363.85	510.4	998.7	308.6	101.4	348.4	271.2	378.65	339	667.2	416.75	302.5	365.6	445.05	442
APOL3	1241.9	444.6	1058.2	806.2	919.7	726.4	562.6	917.1	1346.2	864.8	929.2	1222.2	600.3	640.2	918.6	667.7	1214.3	780.1	441.7	1100.7	615.2	738.7	376.1	706.3	844.3	745	832.5	663.1	704.6	779.5	706.7	1906.8	570	719.8	913.2	1217.5	1447.7	746.1	45.3	426.4	959	1143.8	1087.7	1159.9	1655.9	687.7	445.8	1456.3	744
APOL4	99.7	115.533333333333	110.566666666667	143.566666666667	121.133333333333	95.7	168.1	98.3666666666667	67.8	61.3333333333333	118.5	176.4	132.833333333333	87.0666666666667	159.933333333333	74.4666666666667	114.4	74.4666666666667	76.7333333333333	156.3	118.733333333333	52.3666666666667	72.7333333333333	69	122.766666666667	94.2666666666667	88.7	138.8	105.166666666667	83.4	106.8	354.333333333333	105.066666666667	123.166666666667	81.4	123.5	103.966666666667	97.3	54.8666666666667	55.7	85.1	91.2	274.166666666667	166.266666666667	312.033333333333	279.333333333333	94.8333333333333	134.1	160.2
APOL5	12.6	17.6	11.1	42.9	27	8.6	32.8	15.7	30.8	13.5	18	13.2	28.5	21.6	15.8	13.6	17.7	29.1	13.6	30	21.2	12.3	19.5	9.6	25.7	17.4	27.8	24.3	26.9	8.1	13.3	11.5	13.8	10.6	15.7	21.4	22.5	18.6	8.6	15.5	13.5	37.8	10.6	30.3	21.8	33.1	16	27.5	15
APOL6	1724.8	1378	894	853.025	862.35	428.85	1121.25	1024.975	1278.05	911.5	803.85	817.25	640.325	423.075	535.125	1122.975	576.05	1015.8	316.25	1072.925	742.45	584.9	640.7	858.45	891.6	1171.075	1013.275	731.675	911.825	897.05	782.725	1860.35	636.925	960.675	727.875	1025.125	1975.65	702.025	354.25	954.775	1251.7	932.9	1105.9	1563.975	1634.925	468.375	1065.675	637.425	1072.675
APOLD1	596	568.4	1585	954.4	727.9	1804.4	1590.6	623.3	842.1	534.8	1159.2	1959.6	836.2	2034.7	2645.4	1172	2082.8	997	800.5	920.4	733.5	479.2	939	982.2	998.3	286.1	806.4	729.3	754.7	1011.6	588.2	1230.2	1148.8	943.9	634.3	1011.1	558.9	1503.1	1536.3	343.2	1194.4	3146.2	511.6	1117.1	705.9	2253.3	491.9	1051	1044.5
APOM	446.4	458.55	290.8	389.8	319.9	360.7	427.3	369	570.05	708.4	489.4	264.5	410	638.8	276.7	391.05	496.05	329.5	341.45	428.7	284.25	260.7	480.45	428.25	528.55	207.65	342.3	439.8	407.25	368.8	243.65	318.35	3426.8	390.45	628.75	569.65	244.9	473.1	268	527.95	283.1	505.75	320.45	486.45	301.9	645.5	329.65	457.7	261.35
APOO	1019.9	1059.2	1019.5	3004.6	1128.8	607	921	1399	720.1	740.5	797.5	1388.8	968.1	2520.1	652.6	1062.3	1153.4	1158.9	1345.2	1861.2	539.8	1330	2606.3	767.6	1397.9	868	740.1	830.8	1032.4	1014.1	1105.1	1129.3	1103.8	959.5	1816	938.2	1072	1059.1	1721.2	1131	1372.3	1244.2	1339.4	956	686.5	2599.6	945.1	1323	1688.8
APOOL	893.925	908.8	463.275	1575.5	783.325	881.725	997.375	516.525	818.625	604.55	841.85	715.05	652.5	1731.4	621.325	767.975	914.3	812.6	707.825	1177.175	752.025	1047.825	1421.7	835.725	1172.025	378.55	756.325	1129.7	699.45	748.35	1007.15	635.65	618.375	731.4	570.15	840.925	497.775	888.7	949.975	864.05	714.025	1036.6	574.55	709.55	523.05	2050.25	775.225	884.625	647.35
APOPT1	902.2	1392.7	792.05	903.65	962.15	701.7	1234	1416.5	1195.6	692.9	979.35	1089.5	920.9	763.5	1248.45	868.4	706.1	662.05	848.4	1028	1055.1	948.6	676.45	667.5	564.8	595.35	1110	664.25	904.1	1044.8	836.5	911.05	884.2	1117.25	1005.75	1085.95	873.5	704.15	897.5	852.2	827.65	638.15	715.1	740.5	1032.75	1929.9	845.65	981.85	853
APP	4276.06666666667	6668	10194	3940.4	6124.26666666667	6307.8	3782.5	5176.26666666667	3476.23333333333	7434.06666666667	5458.86666666667	5123.63333333333	5609.9	4573.6	5970.3	6294.7	4751.2	6056.56666666667	4927.76666666667	4271.63333333333	6358.86666666667	4900.8	5891.33333333333	5597.3	4644.96666666667	5266.9	4960.7	4743.33333333333	5236.13333333333	5645.96666666667	5193.13333333333	5831.73333333333	2066.8	4800.86666666667	8794.9	4421.16666666667	5670.06666666667	5790.16666666667	6058.93333333333	5474.3	5055.7	4684.8	4898.56666666667	6169.66666666667	3527.8	4079.2	9933.3	3687.13333333333	4567.73333333333
APPBP2	504.1	483.55	520.425	550.675	499.825	642.35	440.625	547.025	536.875	458.2	609.075	626.45	422.775	544.525	594.925	639.5	786.85	637.075	666.275	649.575	634.45	609.1	644.55	550.05	571.7	435.375	603.05	498.375	510.625	517.1	649.275	501	520.075	632.45	626.675	628.125	671.425	733.25	502.125	510.35	631.55	714.55	707.35	601.05	604.55	583.775	509.8	571.5	571.725
APPL1	1400.95	902.85	757.35	1114.2	761.85	1395.4	1082.15	1048.6	1123	1307.85	1040.8	739.05	1081.5	1484.35	1322	966.95	1173.4	985.6	938.7	914.95	919.3	926.65	1215	1550.75	1309.15	2303.65	1011.2	629.6	964.85	958	1214.05	747.8	1018.4	1024.3	1304.65	700.6	1144.9	1128	959.7	971.2	1540.8	1126.45	1887.35	1065.5	839.25	658.85	883.85	974.1	953.15
APPL2	541.4	1287.4	602.2	1112.8	1133.1	437	1639.2	333.8	734.1	475	1428.5	643	1161	1316.2	930.7	1285.9	863.2	1103.7	686.1	996.6	610.9	1002.5	2111.4	998.5	1276	1010.5	1109.1	995.7	1648.8	1633.2	1191.8	569.5	1030.3	1136	728	776.6	465.9	1418.3	1188.5	1764.4	858.7	780.8	991.4	1171.2	861.3	394.7	625.9	904.3	647.9
APRT	2025.85	1060.1	1422.4	1269.05	1082.4	977.6	1399.3	1836.55	1228.5	2687.1	1314.8	1041.3	2221.4	1238.4	975.4	1458	1243.85	1215.45	1243.65	1424.8	1631.1	765.75	1299.05	1291.1	1399.5	2020.1	946.8	1817.85	1741.2	1035.1	1318.5	2393.45	1707.6	1436.7	1058.1	1212.6	726.7	1460.8	1736.4	1074.3	2607.2	1376.9	2052.95	1129.1	1227.35	1631.7	1407.55	1386.3	2538.8
APTR	189.5	541.35	404.9	463.9	357.4	612.35	675.8	296.5	438	500.35	320.9	220.65	478.9	929.6	235.7	409.7	404.6	352.3	528.5	397.75	479.8	885.55	692.4	306.65	295.15	472.4	375.3	470.7	384.95	223	430.55	264.9	203.4	252.3	622.55	424.7	613.4	660.2	387.75	556.4	691	501.85	383.7	355.15	157.15	716.1	370.2	312.95	541.75
APTX	578.2	401.433333333333	562.866666666667	458.733333333333	553.733333333333	428.566666666667	348.1	462.9	362.5	450.466666666667	308.733333333333	334.833333333333	422	478.9	285.5	495.866666666667	452	470.3	623.733333333333	498.466666666667	448.166666666667	551.433333333333	507.833333333333	359.4	336.733333333333	830.533333333333	331.1	346.9	352.7	340.733333333333	380.566666666667	456.833333333333	399.433333333333	409.966666666667	473.733333333333	393.933333333333	456.6	478.3	381.933333333333	407.833333333333	616.366666666667	395.233333333333	638.9	371.533333333333	407.233333333333	461.933333333333	481.033333333333	381.766666666667	394
AQP1	605.05	748.35	969.8	777.1	1564.9	1496.15	677.3	476.75	603.45	3478.75	1216.85	1764.4	3132.7	840.5	2777.95	907.4	2118.65	903.5	1425.7	1504.4	1791.35	9489.7	520.3	1181.05	812.45	479.3	607.6	2308.8	1133	2423.35	603.75	956.2	2188.7	772.65	489.4	493	407.4	708.2	500.15	530.35	726.85	1096.15	3236.6	1256.55	981.55	1073.2	668.15	903	879.4
AQP10	67.9	101.7	37.6	160.9	45.9	30.4	476.8	11.4	202.6	15.5	524.8	99.7	129	58	79.5	103.7	118.2	64.3	83.4	141.8	49.1	29.3	109.1	69.2	20.9	21	44.9	23.9	305.5	22.5	33.2	30.4	37.8	94.3	33.4	21	29.8	158.2	104.1	1095	47.4	57.3	32.9	781.7	23.5	58	566.1	39.8	27.4
AQP11	153.4	574.2	164	1061.7	1460	19.8	92.7	40.5	234.6	144.2	954.5	185.3	597.1	897	128.6	1027.3	331.8	770.4	271.3	249.2	52.8	193.3	1018.9	165	478.1	320.1	306.9	324.4	910.9	376.1	568.4	305.3	357.1	377.3	497.5	281.4	56	421.5	1112.1	1457.9	1036.5	387.8	569.8	1383.1	397.6	1044.5	125.7	338.6	336.1
AQP2	148.166666666667	173.066666666667	123.833333333333	67.2666666666667	123.033333333333	192.566666666667	214.7	111.566666666667	133.133333333333	124.1	54.6666666666667	1060.93333333333	96.0333333333333	41.1	26.6666666666667	90.1	72.6666666666667	28.9333333333333	163.633333333333	90.0666666666667	51.9333333333333	3840.63333333333	63.6666666666667	145.833333333333	47.5333333333333	129.766666666667	90.1	128.1	92.7666666666667	49.0333333333333	104.033333333333	143.933333333333	57.6666666666667	104.3	246.533333333333	66	193.7	34.5333333333333	78.4666666666667	73.2666666666667	119	82.3333333333333	61.1666666666667	90.7666666666667	73.9	157.2	141.966666666667	72.8333333333333	55.8333333333333
AQP3	736.333333333333	395.366666666667	8447.56666666667	650.8	3317.86666666667	1438.56666666667	534.6	326.9	1027.96666666667	421.333333333333	1243.33333333333	1859.56666666667	283.433333333333	995.266666666667	863.033333333333	796.133333333333	895.5	767.133333333333	900	855.066666666667	1081.73333333333	3300.93333333333	931.3	1481.23333333333	628.333333333333	325.166666666667	537.233333333333	553	660.633333333333	383.433333333333	945	252.333333333333	825.7	903.733333333333	943.466666666667	1328.7	363.4	962.3	2247.36666666667	946.133333333333	161.433333333333	999.433333333333	94.8	977.266666666667	275.3	1010.63333333333	5853.96666666667	991.433333333333	625.466666666667
AQP4	21.74	48.88	32.58	2877.52	9.06	20.62	239.42	33.02	96.28	7.1	225.78	7.36	61.6	3954.82	15.74	916.66	1389.94	927.44	29.66	1427.34	32.62	28.98	5306.68	24.66	2458.4	20.14	358.58	98.26	17.28	20.88	1185.06	32.04	16.66	188.62	21.06	253.2	35.26	1857.68	26	281.06	13.78	1511.3	10.24	452.32	15.92	3394.24	46.58	733.66	26.44
AQP4-AS1	11.95	41.05	14.75	74.6	64	63.7	93.1	6.3	30.55	49.9	22.55	16.6	47.95	35.65	63	13.9	54.05	45.8	28.15	19.75	44.4	60.45	52.2	16.75	45.5	5.85	20	16.6	15.8	29.25	23.8	61	48.15	45.45	45.35	21.15	57.4	68.45	4.35	43.65	28.7	34.8	45.65	3.9	10.3	8.95	21.05	23.15	38.4
AQP5	32.3	574.1	54	338.6	880.8	52.2	125.8	16	1162.6	26.2	892.4	692.2	903.8	482	972.1	877.1	187.2	960.5	623	408.5	934	2234.3	383.2	237.4	701.7	45.7	619.1	1741.8	1247	901	568.1	31.3	29.3	983.9	408.4	1408.6	19.7	426.9	130.1	1051.8	20.8	884	36.4	797.9	16.4	43.5	37.9	862.5	299.2
AQP6	84.5	158.8	58.6	88.5	65.8	37.5	223.95	41.85	113.95	41.5	16.1	80.3	43.85	66.45	193.9	23.75	24.25	99.8	53.3	57.15	122.7	208.55	49.3	22.55	46.25	60.05	70.95	54.4	120.35	85.45	24.4	23.85	51.55	70.1	107.15	70.65	94.45	39.05	86.45	159.15	54.35	34.15	40.6	90.1	63.3	152.5	77.25	37.05	71.15
AQP8	59.8	14.8	54.1	60.3	14.2	22.3	479.9	12.8	215.9	15.8	51.1	12.3	49.5	153.4	46	63.4	107.4	49.9	38.2	77.6	37.9	61.8	33.5	12.5	74.1	26.6	90.2	24.8	35.1	47.7	59.8	7.5	66.2	62.6	26.9	56.2	22.7	65.1	426.4	53.6	16.7	12	10.9	46.7	42.3	57.3	29.9	26.6	36.8
AQP9	1766.9	54.5	482.1	117.2	24.5	804.8	28.6	1482	394.2	493.5	129.7	292.3	25.9	23.4	125.8	33.2	210	93.8	105.7	67.6	19.4	82.2	315.8	528.6	105.6	256.6	52.3	24.4	9.2	97.2	159.4	907.2	1239.6	272.3	368	104.6	542	14	50.3	17.4	772.9	637.3	1314.1	492.3	251.5	29.1	13.9	343	1316.1
AQPEP	91.9	54.5	15.1	3.7	5.6	3.8	35.5	10.3	5.2	43.6	149.2	11.3	5.8	20.8	15.2	25.7	10.4	59.6	45.8	23.4	8	4.6	63.5	4.4	33.5	49.5	6.9	4.8	8.1	6.3	9.8	3.1	187.8	13.5	10	77.6	22.4	18.2	3.1	15	4.2	125.7	7.3	68.6	2.4	171.5	45.2	121.7	5.1
AQR	506.525	709.525	474.6	542.9	519.875	555.7	454.9	571.95	645.8	670.9	628.975	516.225	672.275	666.525	571.125	614.775	638.65	628.125	602.35	571.5	384.325	426.125	583.675	600.475	597.325	541.9	686.95	623.675	599.1	463.55	549.4	621.45	683.425	633.8	634.55	694.725	632.4	733.925	460.475	576	597.725	656.125	892.225	570.35	658.85	685.55	548.125	647.925	516.05
AR	89.625	190.2	110.15	392.95	171.175	264.3	267.85	193.4	241.4	111.6	159.6	211.35	107.4	483.575	216.825	149.4	270.725	213.3	172.45	324.175	196.175	84.25	349.075	146.225	377.95	98.325	221.7	224.525	180.1	65.5	236.075	175.725	136.15	251.275	91.325	208.25	186	221.425	71.675	131.425	101.625	364.075	87.1	153.125	126.025	283.025	196.475	288.375	96.55
ARAF	590.65	729.4	532.25	968.35	836.8	450.6	344.05	507.25	905.5	571.85	1085.35	503.8	544.95	1100.3	901	569.15	992.9	849.9	952.15	1051.15	832.35	753.7	816.55	774.5	1082.5	517.25	912.55	869.9	591.35	749.55	970.5	547.35	684.2	1048.05	882.8	1030.1	228.85	1071.8	430.9	743.5	1180.4	951.65	515.3	830.8	662.85	903.2	379.2	1285.35	463.2
ARAP1	355.266666666667	219.966666666667	365.166666666667	255.4	297	472.933333333333	427.833333333333	286.6	361.633333333333	276.1	421.833333333333	494.066666666667	239.8	239.8	381.666666666667	260.2	382.533333333333	235.833333333333	415.966666666667	321.133333333333	367.166666666667	446.066666666667	175	345.633333333333	263.5	356.233333333333	301.933333333333	311.966666666667	261.866666666667	385.766666666667	290.266666666667	314.733333333333	386.033333333333	340.266666666667	289.7	247.766666666667	381.1	313.133333333333	297.233333333333	296.333333333333	283.966666666667	302.966666666667	340.766666666667	347.933333333333	620.966666666667	446.366666666667	279.466666666667	457.866666666667	313.333333333333
ARAP3	115.3	259.95	182	302.85	152.6	253.4	346.35	208	190.6	224.2	268.9	236.55	266	379.85	283.2	340.25	429	129.85	225.3	391	431.45	151.45	175.65	175	363.3	148.3	147.85	253.7	164.45	558.5	248.6	128.4	360.1	296.65	344.5	317.05	33.7	306.05	518.4	228.85	272.55	344.1	313.9	203.7	315.6	328	168.1	228.1	266.45
ARC	18.8	12.1	118	40.4	15.4	24	24.3	20.7	23	20.5	65.7	8.7	21.8	18.4	14.5	6.5	19.3	8.9	28.1	51.7	26	27.4	16.1	121.1	14.2	20	11.1	23.1	13.7	5.7	24.1	10.3	20.1	23.7	18.3	25.1	8.4	15.4	36	16.7	14.9	31.9	16.4	11.9	14.4	20.2	147	36.8	17.1
ARCN1	3487.4	5612.8	3938	4256.9	4295.9	3102	4622.9	4228.1	5240.9	4633.9	4780	4335.9	3997.4	4610.1	3413.7	5067.8	4316.1	4977.4	4298.7	4828.7	3396.6	3541.3	4301.3	4078.3	4364.4	4348.7	3998.4	3967.2	5302.6	6176.9	5548.9	3968.2	2769.3	3743.1	4574.7	3960.3	3715.1	5410.6	4220.9	5960.5	4030.9	4279.9	3347.3	5144.2	2525.6	2261.5	4171.8	5573.1	3657.9
AREG	2426.36666666667	826.3	4913.13333333333	272.366666666667	313	2893.5	1082.9	2038.2	1779.76666666667	629.766666666667	378.1	395.8	1322.13333333333	694.9	717.033333333333	702.033333333333	365.8	742.4	306.1	599.833333333333	237.333333333333	400.966666666667	228.333333333333	973.466666666667	1679.53333333333	399.766666666667	870.133333333333	384.9	592.466666666667	455.033333333333	484.633333333333	758.4	796.7	1005.26666666667	1797.8	246.766666666667	1455.73333333333	716.5	1259	1521.93333333333	916.466666666667	631.7	241.866666666667	639.3	369.866666666667	294.1	3367.1	696.733333333333	449.233333333333
AREL1	380.833333333333	380.233333333333	274	429.6	367.466666666667	218.566666666667	274.4	251.566666666667	279.2	327.233333333333	240.066666666667	263.266666666667	280.2	387.066666666667	218.266666666667	330.333333333333	308.633333333333	463.166666666667	296.433333333333	376.5	346.7	195.9	458.3	316.6	438.6	338.366666666667	287.933333333333	359.4	346	243.433333333333	324.5	270.866666666667	222.9	294.5	362.633333333333	389.5	274.066666666667	344.2	227.733333333333	389.733333333333	445.366666666667	309.9	451.966666666667	294.666666666667	386.333333333333	485.1	247.766666666667	262.2	246.266666666667
ARF1	58.3	351.9	34.2	90.1	50.5	80.8	336.5	40	218.3	66.6	142.7	34.6	28.8	32.2	19.5	14.1	40.2	189.5	59.4	80.5	156.8	18.3	194.8	57.4	35.4	19.5	58.2	106	16.5	12.3	124.5	38.9	31.1	150	153	357.3	22.3	37	51.9	142.8	42.4	63.9	8.8	40.4	230.4	456.2	166.9	51	25.4
ARF3	2320.7	2036.2	2209.33333333333	2511.3	2377.83333333333	2350.9	1921.53333333333	2351.66666666667	1875.2	3254.83333333333	1773.13333333333	2073.53333333333	1424.5	2423.5	1600.3	1884.3	1984.16666666667	2228.93333333333	1889	2257.7	1619.06666666667	3064.36666666667	1897.7	2905.63333333333	2557.9	2306.63333333333	1653.66666666667	2323.73333333333	2243.46666666667	2640.63333333333	2106.93333333333	3018.63333333333	2426.03333333333	1770.7	3514.8	2029.86666666667	1859.43333333333	2208.56666666667	1873.8	2046.96666666667	3837.9	1955.73333333333	3371.33333333333	2168.56666666667	2545.06666666667	1673.3	2409.16666666667	2161.9	2076.26666666667
ARF4	9234.15	10389	13192.6	9351.6	10932.5	7938.15	11069.35	10991.05	10560.4	11701.45	9204	11728.45	12550.25	8928.65	11849.05	12830.35	6950	12364.85	10403.3	10344.25	9069.7	8619.4	11270.3	9016.7	9673.85	17971.25	10493.35	9933.5	12821.45	13191.9	12381.9	9905.75	8754.35	11781.9	12611.75	9381.2	14320.6	10189.4	12434.8	15014.2	9436.35	9665.5	10438.05	11721.25	10548.65	6019.8	8618.25	9023.4	9339.2
ARF5	1534.6	1635.7	1890.2	1221.5	1065.3	1121.3	1791.1	1310.8	1281.2	1198.9	909	973.8	1141	884.6	1210.4	1260.5	853.1	1155.9	1634.7	1465.2	1040.2	2786.1	754.3	1711.2	1451.6	2094.9	1206.6	1466.6	1083.1	1308.2	730.2	1397	1297.8	1397.4	1307.7	651.6	1177.1	1349.7	1624.8	1361.5	1837.2	733.1	1164.4	1418.4	1068.9	1324.8	2024	1148.9	1512.2
ARF6	2613.6	2340.7	2754.26666666667	1311.3	1826.63333333333	2510.8	2519.56666666667	2256.16666666667	1767.66666666667	2155.33333333333	1580.26666666667	1968.63333333333	2379.06666666667	1467.16666666667	2492.53333333333	2858.1	1599.33333333333	2961.53333333333	1615.96666666667	1593.06666666667	1715	2339.3	1610.13333333333	2585.3	1965.73333333333	3618.4	2749.36666666667	2162.86666666667	2450.86666666667	2506.9	2369.96666666667	3009.66666666667	1501.5	2139.4	2235.06666666667	1416.6	3013.53333333333	1747.76666666667	1532.2	2705.8	3454.86666666667	1799.73333333333	2596.6	2629.06666666667	2797.3	1250.13333333333	2544.23333333333	1516.36666666667	2072.06666666667
ARFGAP1	267.95	338.8	461.9	380.05	276.2	624.9	600.1	229.1	328.3	358.75	353.55	352.95	435.95	252.55	190.65	262.25	235.65	218.3	518.55	336.8	717.8	586.35	228.95	415.9	294.7	410.05	332.35	339.3	317.8	411.15	378.45	296	752.55	335.7	186.8	401.8	430.1	174.35	770.55	237.6	422.95	352.5	307.6	306.35	641.3	386.5	375.1	282.2	388.4
ARFGAP2	611.1	570.75	673.85	508.4	496.6	652.65	939.8	647.45	466.3	652.4	722.1	480.25	595.2	561.7	517.95	558.45	492.5	540.75	845.55	597.65	486.85	283.5	531.8	453.7	482.8	388	443.7	503.05	599.25	804.2	612.05	282	604.65	514.65	494.9	604.85	433.5	599.45	526.3	670.2	543.45	487.1	689.3	493.9	541.55	717.1	394.05	463.85	597.8
ARFGAP3	1817.3	2625.3	3185.6	1628.8	2393.7	3199.7	3622.1	1705	4451.9	3500.6	2891	3016.6	2985	3127.4	2840.1	3659.4	2143	3310.2	3047.6	2767.4	1627.7	1517.6	3337.2	2794.2	2594.3	1496.3	2143.5	1878.7	2878.9	1872	3352.1	1925.7	2013.9	2421.3	3696.9	2406.7	3851.8	2259	2135.8	4584.5	3228.1	2652.5	2017.5	3028.2	3112.8	1797.7	4206.7	2868.1	2793.7
ARFGEF1	871.333333333333	1109.4	651.133333333333	1002.23333333333	1399.26666666667	611.233333333333	1173.86666666667	864.333333333333	689.833333333333	969.6	871	790.633333333333	1654.53333333333	920.833333333333	1022.66666666667	1245.03333333333	824.5	1332.36666666667	842.1	880.7	1210.23333333333	1101.63333333333	1375.86666666667	765.266666666667	1053.83333333333	1931.83333333333	1431.4	1578.8	1616.33333333333	1769.9	1287.56666666667	1140.9	1265.43333333333	1103.83333333333	751.2	825.2	652.2	857.4	1150.63333333333	1411.63333333333	715.266666666667	740.566666666667	1697.03333333333	1249.23333333333	1098.66666666667	786.6	775.566666666667	767.166666666667	1877.63333333333
ARFGEF2	986.15	908.6	874.675	1980.775	1072.2	890.35	1331.6	691.95	990.5	953.1	1422.5	835.125	1496.825	2101.425	1124.475	1665.825	1366.7	1737.975	1637.075	1575.6	1793.975	2547.2	2564.4	899.425	1451.8	1589.825	1377.9	1726.525	1391	1237	1989.025	870.6	1824.4	1341.675	968.9	1104.825	1122.65	1515.825	4688	1590.075	991.85	1228.65	1734.675	1655.775	1232.55	1742.375	1177.925	1253.225	1685.075
ARFIP1	938.25	1368.7	898.95	905.7	1429.95	1131.85	754.7	608.65	1206.85	1362.05	1026.05	1027.15	1294.7	693.05	1084	1366.65	1265.6	1286.9	1183.15	1073.2	1002.8	1427.8	991.5	1340.95	1040.85	1559.1	1622.8	1011.6	1553.8	2606	1177.45	1243.75	887.45	1129.9	1332.3	1287.4	1299.5	1000.55	1190.95	1590.8	1289.9	1350.2	1768.5	1550.75	1402.2	1076.1	951.2	925.15	1358.15
ARFIP2	2005.1	3400.9	2035.8	3079.8	1903.2	1809.4	1805.8	2145.9	2790	2853.9	1833.4	2077.1	1906.2	2542.9	1760.1	1821.9	1586.6	1250.9	3406.5	2646.4	2461.2	2545.5	1994.7	2082.1	2910.3	1332.2	1994.6	1827.9	2071.1	2356.2	1753.2	2087.1	1541.4	2114.4	1975.3	2856.9	1769.6	2056.9	1764.5	2422.4	2606.9	2742.4	1943.1	1672.7	1622.7	2656.2	1850.3	2492	1785.3
ARFRP1	248.65	298	203.4	401.15	297.35	274.8	297.8	383.25	217.4	194.95	372.4	429.4	453.85	175.05	330.8	170.95	111	345.7	556.15	162.75	370.3	487.05	120.85	270.75	442	373.9	256.05	503.7	260.75	620.75	389.85	349.15	713.7	291	240.15	217.3	100.8	273.75	277	231.5	251.4	248.2	604.75	335.05	354.4	101.75	357.35	185.3	751.7
ARG1	32.05	89.625	45.525	73.8	81.125	35.275	160.15	69.6	58.175	46.3	50.475	25.2	48.675	55.25	21.1	48.725	56.85	18.25	18.75	48.175	46	32.4	75	38.35	80.5	46.475	40.525	46.425	25.475	22.15	28.625	51.975	44.175	46.45	30.05	38.4	70.55	68.9	51.4	41.5	57.15	56.525	14	62.025	11.725	75.95	46	29.85	28.325
ARG2	164.85	116.85	208.9	345.1	208.55	231.3	228.2	221.35	245.75	622.8	159.35	241.95	139.75	292.1	229.7	274.6	240.35	266.85	205.2	246.9	282.65	219.55	284.35	321.9	167.05	414.15	272.45	194.05	281.6	306.8	276.5	339.6	255.25	173.9	321.85	204.95	442.45	222.6	306.3	316.95	376	253.55	125.5	294.5	131.05	357.15	405.4	231.5	128.8
ARGLU1	1479.375	1230.9	1141.075	1271.5	1058.975	1495.125	1340.075	1316.275	1588.275	1107.25	2193.9	1237.25	1591.325	1047.8	1522.15	1300.825	1516.5	1322.8	1413.05	1013.05	2450.775	853.55	834.95	1346.975	981.6	751.075	2138.35	1308.75	1462.95	1438.95	1545.55	1295.45	1032.725	1474.3	1453.775	2716.65	2115.55	1603.25	1281.05	1546.525	1518.45	1494.025	1536.6	1110.025	2251.35	2665.875	1431.875	1437.9	1494.85
ARHGAP1	1014.825	1356.125	1359.75	971.85	1135.25	2172.4	945.15	1038.85	1538.875	1355.25	1074.55	1570.75	1333.575	973.725	1310	1065.025	1163.95	1177.4	1840.7	1141.8	1170.825	1015.975	1134.575	1331.05	1147.975	1207.075	1288.75	1154.675	1413.975	1830.025	1325.5	1222.875	1139.35	1220.5	1575.225	1394.275	900.75	1201.075	1033.75	1276	1054.525	1148.725	1206.275	1417.3	1509.475	1000.35	1566.55	1117.425	1074.1
ARHGAP10	215.9	54.4	226.5	67	55.6	423.2	548.4	368.4	279.8	324.9	74.3	291.8	318.9	390.4	274.9	230.9	178.5	188.8	196.7	195.6	143.2	155.3	406.8	363.2	159.8	92.3	245.2	223.1	170	343.8	68	409.3	254.4	229.6	220.8	227.2	230.1	276.5	196.3	333.4	132.9	143.1	287.4	276.9	281.3	425.5	389.1	357	57.8
ARHGAP11A	249.2	25.9	67.8	16.1	196.6	28.1	17.9	228.3	86.6	96.9	129.1	72.1	136.2	8.2	64.2	52.7	37.5	137.1	207.4	55	71.1	49.2	8.2	52.4	53.8	177.3	85	180.6	20.4	106.4	19.2	246.3	207	41	195.3	86.8	118	43.6	111.2	92.3	122.3	119.5	137.5	43.8	170.9	23.3	26.7	95.8	146
ARHGAP12	707.6	1475	1113.7	1199	1193.3	1115.5	1502.5	706.2	1642.2	842.6	964.3	599.6	2392.7	1136.2	1129.6	1334.1	1056.7	1389.6	1058.7	1078.8	1178.8	1454.4	1582.8	1369.6	1644.5	1573.2	2043.3	2505	1894	1839.3	1371.9	805.8	1771.4	1669.2	1257	1117	2725	1514.5	2526.4	2118.1	1066.7	1467.4	1399.2	1547	1221	835.5	2094.6	991.1	2452.7
ARHGAP17	1067	1180	1084	741.3	1926.4	1532.5	1279	1120.7	887	1812.7	1126.7	1134.9	971.9	825.2	1017.8	1523.2	1048.9	913.7	920.5	1091.3	1136.3	810.8	989.6	1487.6	956.8	2036.4	976.5	824.6	645.6	1368.6	1074.3	2178.4	940.4	1141.3	751	600.6	1377.3	800.8	1345.2	1145.9	2113.9	875.6	638	1086.2	1016.1	1567.6	1070.9	1072.6	850.1
ARHGAP18	860.733333333333	967.233333333333	1513.66666666667	2847.13333333333	739.433333333333	2266.83333333333	2102.36666666667	606.733333333333	1441.06666666667	1488.86666666667	1814.6	1239.46666666667	1514.73333333333	3181.46666666667	1138.83333333333	1859.36666666667	2602	1671.06666666667	2140.6	2200.26666666667	1685.5	1790.1	3795.83333333333	1461.83333333333	2382.26666666667	967.4	1681.26666666667	1339.4	1225.06666666667	1046.96666666667	1839.63333333333	1235.33333333333	1162.9	1660.83333333333	1746.76666666667	1730.33333333333	2046.13333333333	2641	950.6	1553.33333333333	802.5	1619.26666666667	1309.46666666667	1534.83333333333	1512	2808.76666666667	2074.9	1592	858.933333333333
ARHGAP19	309.966666666667	306.333333333333	281.566666666667	222.466666666667	289.066666666667	320.466666666667	165.433333333333	322.7	286.6	364.233333333333	270.466666666667	323.066666666667	269.866666666667	195.133333333333	297.133333333333	254.466666666667	221.133333333333	268.4	302.6	238.533333333333	179.6	130.633333333333	92.8666666666667	254.5	266.3	432.366666666667	179.566666666667	289.866666666667	236.6	368.8	278.733333333333	284.9	356.366666666667	311.1	258.733333333333	353.6	448.7	242.033333333333	187.9	207	573.1	269.233333333333	313.833333333333	252.066666666667	305.4	375.7	317.633333333333	306.6	159.133333333333
ARHGAP20	112.65	376.4	159.4	354.8	243.8	390.25	44.45	186.8	243.2	73.5	224.75	228.5	126.25	123.35	304.05	86.4	373.9	159.1	196.1	330.65	151.6	92.1	205.45	155.75	263.45	62.1	195.2	238.8	149.1	221.5	275.8	173.6	135.65	214.65	136.3	249.5	86.45	160.65	38.2	109.7	163.65	322.5	76.2	287.6	126.6	258.5	174.95	331.85	152.35
ARHGAP21	1714.95	1466	1428.65	1443.5	1427.2	1741.35	1233.75	1289.3	1875.15	984.15	1265.45	1031.25	1670.5	1921.05	1101.85	2076.9	1507.85	1908.35	1843.75	1598.85	1338.5	1401.6	2601.65	1521.55	1684.35	1190.4	1914.7	1762.2	1699.2	1614.65	1720.65	970.95	1348.6	1750.15	1087.7	1541.9	1449.65	2399.1	1746.8	2451.6	989.75	1769.95	1198.55	1692.85	1427.95	1521.45	1339.85	1541.6	1518.25
ARHGAP22	61.6	117.15	56.65	162.1	76.1	61.75	163.95	77.7	17.15	74.95	79.8	40	79.7	128.05	62.65	77.75	40.5	50.8	95	100.85	78.95	23.3	129.95	83.55	138.95	10.45	86.25	57.35	85.65	47.45	128.55	74.15	60.45	72	43.2	125	97.6	100.65	42.9	57.1	49.5	79.3	10.8	66.45	65.3	169.3	35.6	152.4	65.05
ARHGAP22-IT1	14.75	161.65	44.55	65.5	94.6	34.35	53.1	34.8	99.8	77.5	55.15	21.6	35.4	58.25	98	156.4	43.3	77.95	83.25	38.35	65.8	23.05	51.95	47.1	70.8	48.65	75.4	40.35	41.5	119.4	46.25	21	63.5	43.85	151.2	90.7	234.35	44.75	14.45	24.7	105.2	71.15	34.25	31.8	21.55	52.45	37.95	49	54.4
ARHGAP23	141.6	211.65	390.8	217.15	181.3	284.275	341.275	191.5	111.625	148.475	191.2	138.825	237.925	238.85	153.65	150.175	283.4	270.95	203.3	306.125	177.85	225.025	144.175	119.875	325.175	118.825	204.675	147.15	108.5	217.2	225.075	200.25	191.3	208.75	95.975	189.8	157.925	281.65	288.075	158.425	141.35	230.775	133.75	144.475	229.05	300.9	171.675	145.7	224.425
ARHGAP24	122.3	180.275	133.625	523.45	186.575	170.85	600.9	95.35	292.775	102.575	260.275	408.875	109.025	597.05	434.65	284	483.825	247	186.375	322.175	216.525	153.4	792.75	170.2	381.15	67.925	368	285.325	229.475	182.1	398.825	124	170.325	262.15	266.025	250.85	106.525	422.9	145.1	361.075	161.45	364.925	189.8	264.1	236.575	619.4	91.75	375.05	135.65
ARHGAP25	214.166666666667	184.666666666667	92.7666666666667	385.266666666667	204.233333333333	208.166666666667	332.066666666667	370.7	366.866666666667	166.366666666667	417.866666666667	408.766666666667	109.7	297.066666666667	651.4	294.066666666667	400.566666666667	227.233333333333	161	358.533333333333	161.9	150	324.766666666667	151.8	278.166666666667	85.9	151.1	155.066666666667	104.133333333333	128.3	406.9	225.366666666667	290.033333333333	277.033333333333	80.6	325.333333333333	207.4	258.966666666667	52.5666666666667	123.8	163.8	346.6	216.7	448.033333333333	436.2	210	180.1	299.266666666667	204.4
ARHGAP26	391.775	491.075	284.175	396.025	490.55	231.775	486.5	255.25	419.125	300.375	259.425	813.05	395.175	273.95	284.975	379.7	332.125	423.075	194.525	446.3	480.4	556.825	356.7	400.675	289.2	245.85	524.925	528.875	460.725	318.05	432.05	388.325	206.95	402.975	366.5	239.7	373.725	290.025	282.375	382.225	204.125	277.85	328.575	383.6	367.125	176.75	470.375	338.85	320.55
ARHGAP26-AS1	41.6	187.4	10.5	27	150.4	60.1	58	21.3	32.5	22.3	9.9	11.4	13.1	19.9	76	12.2	19.2	61.4	35.2	45.8	26	41	15.1	9.5	24.5	12.7	13.1	7.3	14.5	42.3	145.6	22.1	33.4	94.5	67.8	98.8	131.8	24.2	158.4	42.5	17	73.7	25.6	21.9	17.1	158.4	83.7	19.7	23.1
ARHGAP27	210.42	399.44	272.72	182.7	310.76	231.02	199.04	260.88	298.98	211.78	249.82	221.5	386.1	98.28	246.64	164.3	206.7	232.4	233.02	213.56	351.88	311.46	91.16	272.46	118.02	270.38	219.14	278.3	237.06	212.82	163.96	299.24	227.18	245.54	279.96	297.52	528.2	147.24	262.46	216.82	248.74	201.8	159.56	227.02	241.4	156.24	521.02	192.6	211.26
ARHGAP28	15.9	85.5333333333333	61.9333333333333	133.1	91	33.5	48.9	64.4666666666667	124.133333333333	74.9666666666667	140.7	96.8333333333333	97.6	108.166666666667	186.133333333333	187.733333333333	204.833333333333	138.133333333333	79.9666666666667	151.233333333333	67.5	39.7666666666667	125.533333333333	83.7666666666667	189.366666666667	57.4666666666667	154.233333333333	124.7	146.866666666667	123.6	122.8	23.4333333333333	115.066666666667	117.066666666667	55.5333333333333	139.466666666667	20.1	155.133333333333	118.8	111.633333333333	77.4	120.233333333333	66.1666666666667	128.533333333333	43.1333333333333	31	19.3	134.5	97.2
ARHGAP29	162.35	193.15	412.15	384.6	203.625	775.4	246.75	108.875	290.15	124.075	303.05	346.425	372.825	527.075	559.95	290.75	570.7	304.275	326.15	320.125	264.475	155.675	576.175	215.925	410.55	304.825	324.95	358.25	225.05	344.4	437.475	388.2	491.425	300.3	247.275	326.95	594.95	382.55	438.35	321.525	166.375	441.525	162.825	288.975	195.6	527.725	190.825	354.175	343.925
ARHGAP30	388.05	162.2	165.5	310.15	207.65	316	478.5	380.35	457.2	301	500.1	726.2	259.6	154.4	664.95	239.6	524.45	262.4	163.45	374.4	238	94.45	205.25	325.75	364.7	143.2	457.15	405.7	262.7	310.6	643.65	429	399	492.6	137	486.75	313.8	327.85	123.15	172.5	252.25	526.5	283.3	422.55	662.15	314.35	207.05	373.35	338.1
ARHGAP31	230.9	272.15	249.9	210.5	170.15	430	102.45	144.6	226.15	134.3	32.95	366.55	99.65	266.25	424.4	170.05	344.75	74.75	268.45	182.3	166.3	93.45	126.3	205.3	208.15	127.8	176.15	171.65	148	230.45	142	273.65	238.1	178.1	151.15	197.6	104.3	145.6	87.75	83.45	147.05	278.9	81.2	148.1	334.7	215.95	192	168.5	158.65
ARHGAP32	813.2	936.8	408.55	496.975	699.7	569.025	509.125	371.7	572.8	1253	432.25	296.75	687.325	387.025	293.875	484.725	282.1	468.225	300.65	408.725	470.725	498.9	354.3	820.4	382.8	1459.65	515.275	403.6	503.475	312.525	388.775	822.3	204.375	375.575	514.725	343.2	894.95	413.7	196.975	456.6	775.325	439.125	250	475	274.55	454.825	758	276.875	476.525
ARHGAP33	89.9333333333333	120.2	62.4666666666667	114.4	82.9333333333333	128.833333333333	193.866666666667	61.1666666666667	91.2	152.633333333333	114	52.3666666666667	67.8666666666667	160.666666666667	124.066666666667	68.8666666666667	92.2333333333333	134.233333333333	151.933333333333	156	73.9666666666667	80.3666666666667	192.4	50.9666666666667	165.566666666667	64.6666666666667	103.533333333333	54.9333333333333	69.6333333333333	26.9666666666667	125.433333333333	93.5333333333333	123.166666666667	66.5333333333333	132.666666666667	267.066666666667	124.533333333333	80.0333333333333	71.1666666666667	74.1	272.7	153.733333333333	35.6666666666667	101.666666666667	110.4	210.333333333333	86	153.866666666667	89.3
ARHGAP35	535.64	581.32	383.06	398.28	575.46	605.7	370.02	458.86	430.04	561.92	442.9	481.18	491.34	466.16	375.92	430.32	393.66	475.76	611.64	399.76	600.26	609.26	421.62	623.42	456.76	702.06	399.94	476.2	475.9	294.52	433.04	422.64	502.94	313.92	495.88	385.36	562.84	495.42	894.5	469.52	521.44	357.04	642.84	399.32	375.54	311.18	628.16	383.46	411.38
ARHGAP36	26.5	10	9.7	5.3	8.4	42.4	9.6	12.9	6.2	7.3	18.2	7	42.6	15.7	10.5	5.4	7	3.9	14.7	12.1	6.3	8.3	34.5	11.8	8.4	5.6	7.6	12.4	10.4	6	20.6	11.3	9	4.4	22.3	12.5	10	15	15.7	6.7	7.3	8.1	10.8	9.3	7	7.9	6.4	10.3	22
ARHGAP39	399.9	363.2	372.7	313.7	620.3	297.6	230.2	399.2	261.6	419.4	267.5	148.4	369.5	182.8	353.1	165.3	333.9	279.3	441	489.6	446.7	391.4	379.4	313	325.6	663	224.3	298	298.1	453.8	276.8	316.5	364.4	127.9	328.6	300.1	348.5	340.4	351.8	215.5	259.9	258	323.4	165.8	364.7	320.2	396.1	221.9	484
ARHGAP4	240.5	277.3	360.9	79.6	162.1	214.3	421.3	42.3	262.2	111.3	354.5	323.3	472.1	45.5	532.1	122.6	332.9	399.7	253	297.8	202.8	78.7	44.9	36.9	47.5	106.9	357.2	361	149.7	166.9	205.5	95.4	283.9	353.3	342.4	369.9	91.7	19.7	19	184.4	105.6	325.9	63.3	352	374	743.4	135.3	257.1	207.5
ARHGAP42	89.9333333333333	170.466666666667	137.666666666667	66.7666666666667	115.666666666667	117.7	319.1	12.2333333333333	109.866666666667	15.1666666666667	48.5333333333333	91.5	175.933333333333	119.933333333333	90.8666666666667	102.6	88.8	140.5	139.966666666667	115.7	20.5666666666667	97.1333333333333	192.066666666667	96.6333333333333	82.4666666666667	163	192.666666666667	108.733333333333	132.466666666667	102.2	183.166666666667	82.6333333333333	61.1333333333333	137.933333333333	102.7	129.566666666667	111.133333333333	139.1	22.2666666666667	208.033333333333	87	122.933333333333	33.6	149.3	84.9666666666667	163.133333333333	114.366666666667	70.6	81.3333333333333
ARHGAP44	158.1	518.05	119.6	293.45	345.9	177.55	395.7	178.25	230.2	212.05	292.2	151	291.75	379.95	200.9	247.75	336.6	360.55	152.3	193.9	242.85	144.8	265.85	291.6	282.4	338.5	256.25	180.95	330.7	185.95	246.3	227.75	223.4	226.5	216.95	334.4	156.2	272.25	269.85	193.65	341.2	285.05	397.6	216.5	203.95	489.1	219.55	214.95	145.35
ARHGAP5	850.94	907.84	942.7	704.78	965.96	804.76	646.74	648.26	643	798.82	712.52	578.56	1025.7	773.42	742.5	1029.84	706.96	978.4	664.8	591.82	765.94	888.46	1152.9	779.36	765.5	1491.22	1055.9	1053.42	1019.76	810.44	778.32	1058.36	788.16	651.56	713.46	548.36	306.52	834.62	1140.22	1236.56	659.86	675.92	892.86	941.12	561.6	663.1	1193.62	500.96	602.52
ARHGAP5-AS1	242	39.2	320.7	129.8	81.3	222.3	87.6	24.2	348.4	32.9	234.5	250.7	187.3	264	273.3	96.5	103.4	23	83.6	62	260.2	291.1	123	244.7	289.2	90.4	19.5	163.9	28.6	26.5	19.2	218.7	223	138.5	264.7	171.9	14.7	33.8	128.6	163.8	219.9	218.5	239.5	136.2	144.5	229.7	304.7	79.8	238.5
ARHGAP6	116.7	249.55	97.05	196.25	166.1	411.4	243.85	75.25	211.75	136.85	217.55	181.25	149.5	241.5	202.15	234.15	331.3	237.9	222.2	206.6	438	65.2	257.7	488.1	245.75	142.05	284.7	187.7	202.55	444.45	183.9	90.45	179.85	271.55	707	185.45	194.95	240.15	99.15	288.15	100.5	217.55	49.95	125.8	69.3	270.05	1186.75	303.75	87.25
ARHGAP9	788.4	290.1	297.766666666667	384.6	258.666666666667	322.866666666667	575.9	805.433333333333	669.566666666667	346.066666666667	668.1	866.433333333333	284.466666666667	258.933333333333	1175.4	408.4	723.166666666667	429.866666666667	211.3	401.366666666667	151.9	197.433333333333	277.5	372.5	481.733333333333	251.733333333333	782.866666666667	270.266666666667	261.366666666667	389.3	481.466666666667	579.9	715.3	718.8	195.666666666667	623.133333333333	166	274.733333333333	86.9333333333333	315.366666666667	326.566666666667	645.666666666667	383.8	649.533333333333	1297.2	370.033333333333	232.733333333333	852.666666666667	446.466666666667
ARHGDIA	1915.475	1831.1	1102.775	1199.575	1618.25	1041.675	2954.925	1786.2	1181.825	1131.7	1336.275	1775.625	1010.45	1113.775	1883.125	1152.675	977.175	1394.05	1928.925	1701.425	1983.1	1621.725	855.75	1277.575	1391.025	1683.5	1224.775	1421.9	2175.575	1175.975	1841.275	1639.55	962.2	1543.45	1216.875	965.4	1066.45	1288.05	1011.175	2119.675	1167.775	947.275	803.425	1937.8	1202.25	647.775	1397.6	1189.175	1134.475
ARHGDIB	3109.06666666667	712.266666666667	2965.03333333333	1706.8	2939.56666666667	3548.33333333333	1892.66666666667	2810.73333333333	3564.83333333333	2261.5	3069.5	6567.7	1471.6	994.133333333333	7287.93333333333	2281.5	3444.16666666667	2190.86666666667	1784.33333333333	2317.96666666667	759.6	2345	1767.03333333333	3008.23333333333	2560.43333333333	1580.06666666667	3277.03333333333	2176.43333333333	1703.53333333333	2830.8	3734.76666666667	4464.93333333333	3650.23333333333	3568.73333333333	1087.83333333333	3222.7	2093.7	2024.13333333333	1004.06666666667	1333.6	2010.83333333333	3582.56666666667	2603.3	4235.26666666667	5445.66666666667	1339.43333333333	1214.3	3587.33333333333	2660.03333333333
ARHGDIG	89.1	66.3	100.1	314.4	168.9	141.5	266.2	14.7	110.8	184.2	211.9	142.6	318.3	286.8	228.6	156.8	258.9	211.4	155.6	212.7	290.4	160	282.5	78.8	241.5	141.8	180.1	168.6	176.9	158.9	239.5	117.2	172.5	123	207	187.1	51.3	168.8	25.2	132.7	102.4	117.3	138.3	205.4	160.3	429.9	33.2	280.7	114.4
ARHGEF1	292.1	593.8	150.9	473.1	564.6	78.1	717.7	224.9	337.7	500.5	627.3	287.1	596.4	487.7	498.2	361.9	425.7	325.7	278.3	732.2	794.5	133.6	371.4	317.5	150.1	287.6	98.2	231.9	416.6	222.2	369	140.6	454.9	355.9	342.1	811	678	230.2	181.7	270.2	141.6	392.7	39.1	59.3	756.9	746.4	484.7	81.9	60.9
ARHGEF10	549	272.45	116.85	273.35	132.4	260.425	307.675	193.95	304	197.725	328.625	189.825	227.3	232.25	170.475	122.075	253.05	170.65	139.9	147.7	492.85	181.625	264.6	195.025	175	177.45	257.025	212.2	199.75	267.725	180	103.975	141.475	265.25	167.2	319.875	255.9	320.075	159.675	182.8	242.1	231.025	58.5	211.775	131.425	525.125	147.125	263.75	255.575
ARHGEF10L	225.3	734.65	468.9	373.25	572.8	484.75	273.25	365.95	458.7	638.45	390.45	368.3	617.35	322.1	401.75	305.15	253.5	395.55	328.4	373.15	823.55	260.1	307.4	515.15	275.3	542.25	434.3	336.3	409.05	687.85	324.2	573.2	336.5	450.35	468.9	503.2	576.55	326.6	1007.35	429.95	631.15	395.55	612.05	494.2	473.75	777.65	599.7	427.45	465.45
ARHGEF11	334	441.333333333333	277.566666666667	568.9	377.8	375.966666666667	593.133333333333	329.966666666667	404.166666666667	256.933333333333	393.6	397.333333333333	291.2	437.333333333333	188.8	237.1	356.566666666667	174.166666666667	343.633333333333	475	303.2	366.4	291.2	377.7	516.6	212.233333333333	322.533333333333	362.666666666667	357.9	333	332.266666666667	387.466666666667	265.7	326.133333333333	288.5	427.833333333333	340.6	340.833333333333	466.033333333333	342.633333333333	397.9	384.266666666667	236.5	364.533333333333	357.266666666667	202.166666666667	458.866666666667	456.1	425.566666666667
ARHGEF12	292.746153846154	331.976923076923	297.392307692308	389.423076923077	298.692307692308	321.161538461538	340.738461538462	247.984615384615	259.884615384615	254.984615384615	332.376923076923	289.584615384615	449.276923076923	367.253846153846	355.8	400.946153846154	357.276923076923	418.007692307692	265.407692307692	387.930769230769	270.415384615385	332.869230769231	584.330769230769	239.615384615385	363.461538461539	234.261538461538	411.238461538461	363.353846153846	345.230769230769	484.5	434.807692307692	249.738461538462	238.223076923077	336.938461538462	378.530769230769	248.784615384615	283.607692307692	343.684615384615	297.976923076923	508.269230769231	207.053846153846	390.207692307692	232.415384615385	395.161538461538	303.915384615385	461.953846153846	207.546153846154	302.069230769231	292.346153846154
ARHGEF15	240	233.5	246.1	442.35	223.4	355.15	529.05	192.05	366.45	241.2	252.85	330.45	287.25	240.25	258	127.4	290.65	282.35	296.3	660.75	334.7	172.4	297	223.2	497.25	200	227.6	265.1	221.45	209.85	207.75	361.75	217.05	195.25	307.6	242.8	339.65	191.95	239.25	206	235.05	467.1	164.75	195.85	177.8	606.4	311.45	462.2	233.25
ARHGEF16	199.8	869.5	1132	526.3	972.7	310.1	1199.1	342.9	758.8	531.3	700.6	562.1	951.6	858.2	426	407.2	648.1	811.3	751.4	1337.3	460.4	546.3	582.1	463.5	1000.6	821	1069.6	576.1	840.4	775.8	922.8	484.3	517.2	757.5	730.3	945.2	609.3	820.8	578.6	806.8	768.6	678.1	235.4	919.9	544.5	884.9	1145.3	573.6	510.1
ARHGEF17	60.3	41.6	396.4	58.7	113.9	215.8	80.4	67.5	121.2	36.8	228.6	360.9	157.2	71.1	373.1	89.7	291.8	123	67.9	80.7	42.8	80.5	95.5	62.9	342.1	20.9	191.1	23.8	69.8	210	58.8	48.1	322.1	289.4	37.4	156.4	95.5	323.6	22.6	31.9	235.1	130.6	41.8	35.1	80.9	590.8	57.5	130.9	119.3
ARHGEF18	1758.1	1539.9	2138.1	3002.1	2129.4	3717.1	1219.1	1442.7	1440.2	1549.5	2046.7	1263.6	1287.3	2642.8	1934	1294.8	3896.9	2141.9	1939.7	2997.4	1519	1026.8	2405.5	1856.5	2403.9	2396.6	1420.7	1563.3	1215.7	1564.9	2136.6	1992.3	1622.1	1356.7	1925.8	1750	3492.6	2569.3	924.6	2075.4	1817.5	2202.2	1711.6	2536.3	2575.4	2900.3	3412.1	1895.3	2236.2
ARHGEF19	27.8	108.7	17.6	39.8	26	10.6	148.2	52.9	164.6	12.4	86	115	71	142	42.6	10.5	122.5	26.9	292.1	145.4	184.1	26.9	24.4	70	82	130.6	47.2	82.2	14.6	93.2	16.8	73.1	260.2	28.9	151.2	74.8	56.8	111.3	305.4	14.9	17.9	24.3	247.4	12.5	253	302.1	96.5	206.5	139.1
ARHGEF2	384.75	707.675	591.95	735.425	630.4	841.1	898.1	622.45	722.15	546.925	860.125	768.1	575.175	560.325	833.275	581.1	859.725	697.75	503.35	1173.85	784.275	606.075	794.925	570.35	836.975	374.875	718.375	473.9	376.85	544.45	789.525	545.275	468.5	733.475	629.925	1132.45	551.825	961	562.3	377.825	477.8	844.25	392	707.275	686.825	1073.775	958.825	887.05	660.325
ARHGEF25	221.3	462.2	265.3	70	87.3	268.5	214.2	287.7	154.5	162.9	279.8	276.8	180.9	110.9	363	260.7	309.7	106.8	201.2	354.4	286.8	270	180.2	240.7	292.1	57.7	312.5	308.5	189.9	235.3	420.8	231.7	209.6	200.5	63.1	88.2	136.9	137.3	346.6	188.8	232.4	275.8	118.7	239.6	229.5	155	100.6	407.4	194
ARHGEF26	103.366666666667	133.4	87.9	315.433333333333	108.5	225.9	487.333333333333	117.533333333333	184.9	131.3	253.233333333333	234.6	163.733333333333	279.566666666667	152.066666666667	196.266666666667	149.033333333333	161.133333333333	215.033333333333	140.633333333333	136.766666666667	614.8	388.466666666667	139.633333333333	241.466666666667	233.8	307.1	211.6	201.066666666667	65.6	210.833333333333	195.8	182.033333333333	211.933333333333	72.6	269.1	179.966666666667	411.833333333333	133.366666666667	266.166666666667	80.6666666666667	184.2	25.6	204.933333333333	111.6	371.066666666667	34.2666666666667	244.9	89.8666666666667
ARHGEF26-AS1	7.8	8.6	53.7	55.5	49.7	24	17.8	4.4	9.3	4.1	12	19	6.8	10.1	8	19.3	42.3	35.4	13.2	23.5	7.3	5	5.3	5.1	5.4	7.7	2.9	5.1	2.7	4.6	2.5	77.8	15.4	57.6	23.2	4.9	7.7	3.6	71.2	3.2	6.6	44.3	7.3	1.6	7.4	120.4	26.3	4.4	7.7
ARHGEF28	184.233333333333	234.75	272.55	791.633333333333	237	216.483333333333	642.516666666667	165.883333333333	373.016666666667	242.066666666667	480.033333333333	364.383333333333	332.866666666667	666.183333333333	271.433333333333	349.533333333333	543.416666666667	386.983333333333	311.216666666667	527.483333333333	352.9	371.516666666667	813.95	264.783333333333	631.8	277.483333333333	590.783333333333	335.65	434.05	283.766666666667	554.333333333333	187.666666666667	224.05	454.733333333333	324.066666666667	420.75	115.75	682.8	184.4	595.366666666667	295.45	434.883333333333	238.05	404.8	296.65	924.633333333334	276.5	495.383333333333	296.016666666667
ARHGEF3	856.9	942.9	1755.8	1597.5	826.4	1252.8	1195.2	1227.6	1513.5	933.8	1575.8	1714.3	1922.3	1888.9	2386.8	1779.3	2558.8	1681.5	1104.6	1669.2	1800.3	897.3	2421.2	1267.5	1185.6	1038.6	1734.2	1251.9	1285.8	1293.3	2281	1838.3	1320.9	1428.7	1851.1	1827.8	1599.7	2179.8	1303.1	1520.2	1114.5	2009.8	2439.5	1715.6	2780.9	1636.6	2192.5	1714.2	1502.2
ARHGEF33	45	216.2	109.5	48.2	28.3	51.2	485.8	47.9	49.3	102.1	62.4	72.8	101.2	12	40.1	151.2	121.2	79.4	54	184.4	150.5	69.7	8.7	8	13.1	69.6	175.4	89.3	45.6	16.7	136.3	43.3	67.2	63.9	22.8	109.8	113.7	131.9	21.9	80.1	42.5	28.9	63.7	28	72.4	48.1	81.7	108.6	68.4
ARHGEF37	225.85	484.2	316.85	993.05	503.1	390.8	756.4	326.3	560.65	302.6	614.75	315.25	479.3	1009.7	348	503	786.2	579.4	248.05	774.7	671.4	362.7	1170.1	341.35	742.9	250.35	534.15	531.1	406.75	369.95	796.1	221.7	199.15	575.6	309.95	1022.85	169.25	1064.6	792.1	615.7	247.8	789	385.6	511.75	221	1378.65	236.85	745.15	364.7
ARHGEF38	83.1	135.1	32.4	235.6	88.3	179.2	15.9	24.6	219.7	266.4	146.8	28.4	21.8	262.4	73.2	190.3	296.9	27.2	178.5	312.5	94	12.5	54.7	112.3	175.4	60.2	16.5	22.4	48.4	102.3	85.2	129.7	100.5	177.4	97.6	131.4	200.8	341.8	132.7	44.9	241	265.9	48.3	164.7	20.4	203.3	85.6	573.1	104.1
ARHGEF39	332.166666666667	311.966666666667	231.033333333333	290.166666666667	315.866666666667	115.366666666667	324.9	172.9	164.833333333333	194.933333333333	220.833333333333	147.1	221.9	198.533333333333	119.666666666667	230.933333333333	163.433333333333	190.233333333333	239.9	219.4	197.766666666667	148.533333333333	283.633333333333	184.566666666667	188.933333333333	230.5	156.9	158.766666666667	223.2	155.4	146.833333333333	194.166666666667	212.4	250.5	143.066666666667	158.566666666667	240.3	163.666666666667	306.1	177.833333333333	295.133333333333	169.266666666667	151.2	113.9	158.733333333333	236.533333333333	168.433333333333	193.033333333333	236.7
[truncated: 20,558 more rows]
[truncated: 20 more columns]
