# Supplementary material for: Expression patterns and immunological characterization of PANoptosis -related genes in gastric cancer
Source: Front Endocrinol (Lausanne). 2023 Aug 18;14:1222072. doi: 10.3389/fendo.2023.1222072 (PMC10471966; doi:10.3389/fendo.2023.1222072)
Supplement: Supplementary file 1 [file DataSheet_1.zip › code and original data/GSE66229.txt]

geneNames	GSM2758660	GSM2758661	GSM2758662	GSM2758663	GSM2758664	GSM2758665	GSM2758666	GSM2758667	GSM2758668	GSM2758669	GSM2758670	GSM2758671	GSM2758672	GSM2758673	GSM2758674	GSM2758675	GSM2758676	GSM2758677	GSM2758678
A1BG	213.3	227.415	255.55	125.8	91.55	94.15	354.5	113.8	84.5	84.95	269.95	326.5	139.4	330.6	229.75	224.95	246.35	267.15	332.8
A1CF	67.2	131	62.6	123	66.5	737	259	188	41.5	97.5	146	761	52.7	208	71.1	63.6	393	814	27
A2BP1	13.5	12.735	9.69	14.4	23	17.1	27.6	25.4	51.85	24.5	28.8	17.5	32.65	15.7	14.35	27.4	23.05	21.7	15.85
A2LD1	300	394	392	449	234	303	511	287	161	249	277	247	265	171	242	396	404	374	553
A2M	22100	64300	45600	27500	53400	66200	23500	52800	50000	29600	33800	16300	21900	62300	57300	23900	31700	54800	45400
A2ML1	336	272	275	186	262	284	315	183	322	247	367	276	170	234	168	200	115	162	578
A3GALT2	12.5	7.1	9.05	9.6	21	15.9	11.4	23.8	41.4	23.6	27	18.1	123	13	11.9	21.8	21.9	20.5	15.7
A4GALT	291	497	350	228	946	568	481	953	1010	405	335	300	347	638	632	251	297	322	696
A4GNT	130	73	172	102	27.9	92.1	234	275	53.1	7260	125	42.9	39.8	50.9	198	645	26.9	255	18.1
AAAS	417	398	395	378	560	385	545	512	692	509	699	581	351	587	694	676	859	808	928
AACS	1570	1800	1540	836	563	707	2010	1900	625	1840	1970	1620	782	1470	1310	1550	1070	916	926
AADAC	3230	1880	2430	617	51.4	261	1920	1560	35.9	620	4130	5030	3280	706	199	4600	73	5480	162
AADACL1	1010	983	1200	930	452	843	809	774	373	4810	1200	621	557	2120	2080	983	1520	525	2160
AADACL2	11.2	6.4	8.45	8.39	18.7	14.3	10.5	21.2	38.1	20.4	24.5	14.4	27.1	21.8	9.88	20	19.8	19.1	12.7
AADAT	90.9	133	128	39.3	232	150	163	184	220	98.1	147	43	26.7	164	217	81.1	134	119	102
AAK1	37.7	21.05	42.95	11.4	21.9	24.4	38.2	50.95	43.7	57.4	28.1	17	30.9	103.4	25.25	24.4	23	21.35	28
AAMP	3160	3200	3280	2330	2120	3020	3330	2520	2660	3420	3480	3640	2030	2810	2490	3270	2240	2190	2550
AANAT	138	134	128	111	72.4	200	147	103	111	124	120	165	52.1	81.2	156	89.5	54.3	88.4	106
AARS	1210	1120	1140	771	766	978	1010	899	1280	1060	1130	910	616	1000	907	1190	774	610	1020
AARS2	782	798	810	538	595	1400	742	801	696	981	756	718	445	770	1120	501	1020	689	651
AARSD1	357.05	377.75	435.95	350.54	984.5	684	541.95	758	935.5	758.25	548.3	563.5	310.05	580.5	642.35	398.7	357.25	644.5	1038.05
AASDH	150.766666666667	180.443333333333	183.533333333333	123.933333333333	138.166666666667	221.933333333333	200.366666666667	151.166666666667	188.3	188.133333333333	184.366666666667	81.8333333333333	79.0666666666667	133.8	127.866666666667	121.066666666667	101.3	135.866666666667	166.666666666667
AASDHPPT	937.666666666667	1029.33333333333	1067.66666666667	933.333333333333	910.333333333333	1235.66666666667	1059.33333333333	967	1005.66666666667	1281.66666666667	1074.66666666667	1187.66666666667	551.666666666667	1280.66666666667	1176.66666666667	1010.66666666667	1653.33333333333	1053	1730
AASS	157	225	251	105	310	264	155	257	519	69.5	171	79.3	185	196	287	145	164	348	263
AATF	1480	1555	1685	1630	1860	1360	1855	1840	2210	2045	2130	3545	786	2340	7580	1555	2315	1645	1800
AATK	247.7	358.966666666667	233.066666666667	459.633333333333	564.033333333333	772.333333333333	339.433333333333	585.333333333333	554.666666666667	1089	374.266666666667	683.333333333333	204.133333333333	335.8	283.666666666667	196.8	542	662.4	331.266666666667
ABAT	327.15	592.45	400.45	249	246.5	767	423.95	621.15	297	409.15	405	815	146.35	204.2	237.4	263.7	285.5	705.45	216
ABCA1	121.2	166.766666666667	185	164.466666666667	475.566666666667	201.833333333333	128.966666666667	304.133333333333	454.833333333333	277.366666666667	199.2	109.6	67.9333333333333	304.4	385.6	125.533333333333	238.766666666667	203.566666666667	406.366666666667
ABCA10	15.5	43.3	46.7	46.8	83.1	143	56.6	171	85.4	25.5	28.5	37.8	32.7	23.2	99.3	23.2	85.5	31.3	52.2
ABCA11P	107	169	213	147	247	418	220	327	251	115	153	167	74.8	112	184	101	149	256	231
ABCA12	23.1	22.1	17.8	83.9	18.2	13.7	10.2	20.2	36.2	88.3	23.6	13.7	27	162	9.42	27.4	19.2	18.5	12.1
ABCA13	11.1	6.3	53	8.25	18.7	14.1	10.4	21	37.8	20.2	24.3	14.3	26.7	11.6	9.59	20	19.6	18.7	34.4
ABCA17P	13.8	11	24.6	10.5	46.4	71.2	32.8	29.4	52.7	26.6	265	128	33.3	216	18.4	23.6	24.2	31.5	51
ABCA2	125	109	97.5	80.2	105	127	91.1	119	98.4	114	139	108	92.8	112	106	172	68.8	128	310
ABCA3	151	144	216	187	1170	638	395	603	1050	104	284	581	261	318	716	164	80.8	464	329
ABCA4	11.9	10.4	8.59	24.9	20.2	15.2	11	23.2	40.1	21.8	26	141	28.5	26.6	11	21.4	74.1	131	28.4
ABCA5	865.5	902	799	560.5	456	796	999	468.5	545.5	381.5	854.5	2065	566.5	417	440	862.5	793	984.5	428.5
ABCA6	317	576	420.05	194.5	3105	1990	708	2070	1680	139	810	176.5	486.5	560.5	817.5	249.5	177.5	943.5	338.5
ABCA7	239	252	321	205	89.9	164	387	294	92	155	338	299	186	461	510	292	216	219	1060
ABCA8	445	536	771	92.8	1050	597	652	1750	1400	61.2	738	206	323	136	340	422	21.4	906	128
ABCA9	50.7	78.8	102	13	315	214	81.4	284	344	22.5	98.6	15.2	50.3	33.8	66	21	21.2	142	89
ABCB1	42.86	170.8	103.79	52.81	48.92	507.2	116.12	198.7	61.37	55.17	67.4	215.2	34.88	150.7	99.75	36.06	42.9	169.4	37.5
ABCB10	141.125	206.675	171.2	197.5	244.875	180.475	278.15	179.025	207.85	166.025	174.175	219.275	77.5	170.2	127.6	113.875	173.575	249.55	304.875
ABCB11	15.1	8.5	10.6	10.9	44	18.2	12.9	26.6	48	57.8	31	18.7	35.4	14.9	13.2	25.2	25.6	23.2	17.2
ABCB4	11.2	14.1	31.3	8.22	18.7	14	10.8	20.6	37.3	20.2	24	14	27	11.6	9.62	19.9	19.5	21.5	12.4
ABCB5	12.9	18.1	9.14	9.31	21.1	16.8	11.4	23.3	47.5	23.5	27	16.1	31.7	12.7	11.2	23	21.9	20.3	14.8
ABCB6	1345	1403.5	1124	603.5	1563	1414.5	1547	997	1559.5	3025	1465	1883	692.5	971	906.5	1501.5	1397.5	1035	1070.5
ABCB7	1110	1230	1180	1110	1530	1390	1430	1540	1760	931	1430	1070	799	1080	1400	1140	1800	1390	2100
ABCB8	17.7	42.6	21	25.1	24.1	55.9	30.3	48.4	46	145	31.6	59.9	34	37.5	58.1	40.6	65.5	73	52.4
ABCB9	12.4	49.7	19.94	32.195	19	14.2	23.7	20.9	37.8	27.1	28.5	19.05	27.3	38.15	57.45	20.1	19.8	18.75	34.55
ABCC1	235	233	277	155	235	294	180	270	297	556	322	178	49.5	199	223	136	141	119	312
ABCC10	372	426	295	266	207	535	412	401	291	612	413	808	205	555	753	356	461	237	247
ABCC11	12.5	7.14	9	9.37	20.7	16	11.4	23.6	42.5	23.1	27.2	16.3	29.6	13.7	11.4	21.5	22	20.9	47.3
ABCC12	15.5	8.69	10.9	11.1	24.8	25	13.1	27.1	48.9	28.3	31.6	19.1	36	15.2	13.3	25.7	30.7	23.5	17.5
ABCC13	32	13.78	8.40666666666667	18.3866666666667	19.4666666666667	29.4666666666667	10.7333333333333	21.7333333333333	39.2666666666667	30.8	25.1666666666667	93	28.4333333333333	18.0333333333333	10.16	20.9	20.3333333333333	99.1666666666667	13.1333333333333
ABCC2	26.3	32.3	19.6	56.5	34.1	51.75	17.15	21.9	85.8	40.2	25.2	679	28.05	18.7	32.25	20.6	803	174.5	89.4
ABCC3	3480	5200	5600	1960	291	3690	6710	3040	154	8060	4840	5880	1850	4240	2930	3740	3130	4070	8000
ABCC4	15.3	25.8366666666667	22.6333333333333	10.07	45.9333333333333	25.9	35.6	41.3333333333333	41.7333333333333	30.7666666666667	26.9	70.9666666666667	30.0666666666667	27.4666666666667	32.9	22.0666666666667	21.9666666666667	20.4666666666667	24.1
ABCC5	2853.5	2449.5	4533	877.85	1092.55	1596	1928	1517	1092.5	2036	3061.5	2300.5	2081.9	1308.55	3577	3480	862.6	1316.85	1788
ABCC6	209.366666666667	365.333333333333	229.766666666667	241.3	121.1	281.9	279.666666666667	158.933333333333	211	264.333333333333	210.6	347	349.666666666667	193.9	109.533333333333	398	638.666666666667	286.666666666667	68.9333333333333
ABCC8	325	35	161	58.5	75.3	73.9	200	109	243	28.8	282	989	641	18.6	146	521	26.4	2190	45.6
ABCC9	20.0666666666667	102.966666666667	92.1333333333333	17.13	241	74.8666666666667	35.6666666666667	96.8333333333333	527.333333333333	76.1666666666667	42.5	17.9	75.2	125.466666666667	180.133333333333	24.0333333333333	29.2	215.033333333333	98.1
ABCD1	72.5	76.7	57.3	67.7	176	66.2	101	123	141	202	44.4	164	33.7	125	180	50.4	331	148	140
ABCD2	14.9	15.2	12	10.7	24.4	18.2	12.9	25.8	46.8	27.5	30.2	18.1	36	29	13	25.4	29.4	23	16.6
ABCD3	436.45	536.8	536.3	262.15	274.55	292.5	578.5	383.5	278.2	454.55	575.6	482.2	249.45	265.4	234.8	583.5	245.8	531.85	244.7
ABCD4	652	987	811	723	1010	1100	945	939	890	938	687	909	429	620	995	579	689	728	798
ABCE1	273.5	300	323	366	223.5	339	327	351	292	483	364	262.6	163.65	408	415.5	253	345	310	444
ABCF1	1890	2060	1940	1610	1930	2060	1950	2140	2870	3430	2030	3300	950	2270	2600	1540	2390	1640	1800
ABCF2	336	322.05	312.65	337.9	406	345.5	367.5	463.5	498.7	638	418.2	489	133.55	466.5	505	257.3	312.5	332.3	668
ABCF3	1290	1290	1150	949	742	1130	1190	1150	1080	3830	1430	1160	716	1500	2280	1260	1230	1020	2400
ABCG1	737	953	1330	942	288	234	612	675	684	929	743	1620	503	964	1180	1140	1020	375	968
ABCG2	181	385	267	517	329	648	454	1940	385	90.3	245	3370	148	364	394	193	2680	2730	318
ABCG4	34.3	41.5	17.7	75.2	102	15.3	21.1	28.6	113	19.9	24	23.8	26.6	40.7	33.1	19.8	25.6	34.4	49.8
ABCG5	12.1	8.97	25	118	20	178	23.6	719	39.6	21.7	25.6	3960	30.4	12.4	261	84.1	156	3820	13.4
ABCG8	13.3	7.42	15.2	9.63	21.9	16.3	11.6	23.6	42.9	24.8	27.6	30.1	31.5	13.1	12.1	22.4	23	21.1	15.2
ABHD1	41.05	41.695	41.465	21.31	48.5	62.55	57.5	69.55	56.25	25.25	50.9	412.1	52.85	32.75	97.9	38.05	34.6	70.85	50.75
ABHD10	348.766666666667	308.466666666667	372.093333333333	264.493333333333	392.333333333333	415.833333333333	360.233333333333	379.433333333333	440.2	336.633333333333	369.433333333333	347.733333333333	266.866666666667	428.833333333333	503.8	409.3	298.566666666667	414.3	460.566666666667
ABHD11	480	1347.33333333333	550	2070	695.433333333333	954	713.333333333333	984.666666666667	626.333333333333	844.666666666667	725.666666666667	2076	270.433333333333	1287.33333333333	4014.33333333333	762.666666666667	4903.66666666667	1676.66666666667	3551
ABHD12	955	867.5	1011	685	751.5	675	922	1457	885.5	1199.5	632.5	627	613	1427	2125	1344.5	1418	495	538
ABHD12B	24.7	7.04	8.85	150	79.6	16	11.1	22.7	40.6	22.8	26.3	235	30	12.4	11.2	21.7	21.5	20.2	14.2
ABHD13	95.3	145.6	124.766666666667	91.2333333333333	89.8	161.666666666667	124.5	101.566666666667	119	153.333333333333	107.6	152.133333333333	99.4666666666667	112.3	117.026666666667	100.7	153.633333333333	178.866666666667	159.966666666667
ABHD14A	560	539	570	327	602	536	910	691	641	728	831	426	785	673	766	917	524	848	522
ABHD14B	262.4	273.6	313.9	225.9	198.55	286.35	386.45	211.15	301.5	268.55	372.4	336	167.8	122.35	234.75	303	150.9	367.05	240.95
ABHD2	551.94	819.04	652.5	637.36	154.86	540.82	648.62	591.16	158.34	370.7	462.2	1060.48	158.98	243.82	206.74	356.52	100.02	196.8	378.7
ABHD3	1340	1550	1660	693	204	991	929	356	136	1910	1140	958	409	659	1120	883	767	596	642
ABHD4	1230	837	981	405	1180	957	865	525	1390	1000	1110	1030	777	779	746	1320	1500	924	1190
ABHD5	1010	1040	1120	780	867	501	591	503	856	940	999	794	387	1820	2140	1070	812	822	1080
ABHD6	1270	1490	1690	738	1100	646	1540	985	1120	747	1150	1980	868	924	960	1270	862	1720	523
ABHD7	13.5	29.5	26.3	9.9	26.9	194	24.6	34.8	43.3	24.8	28.1	16.8	32.4	34.8	194	22.9	23.5	21.6	238
ABHD8	188	155	157	124	400	222	219	255	409	133	162	173	167	208	391	179	175	182	221
ABHD9	1470	1750	1730	1070	2700	1700	1650	2130	2400	1490	1740	1300	776	1090	2980	994	743	1720	1040
ABI1	1289	1826	1815	1326.5	1178	1720	1672.5	1556.5	1190	2160.5	1818.5	2170.5	536.05	1374	1714	1267.5	2028.5	1524.5	2326
ABI2	446.5	636.5	550	381.5	807	778	475	758	1113	358.5	419	628.5	258.5	738.5	701	251	403	470	1512
ABI3	493	772	672	659	214	411	576	554	274	747	651	446	227	1490	926	435	874	384	653
ABI3BP	62.2	129.7	226.6	46.65	515.5	169	271.5	616.5	894.5	31.9	218.55	15.9	174.6	76.05	120.9	80.8	41.25	575.55	152.3
ABL1	97.75	119.878571428571	128.940714285714	80.1571428571428	244.778571428571	156.728571428571	111.978571428571	173.585714285714	346.685714285714	122.257142857143	130.3	74.6857142857143	93.7142857142857	170.342857142857	133.235714285714	104.285714285714	105.164285714286	170.228571428571	141.392857142857
ABL2	103.433333333333	169.126666666667	122.9	136.663333333333	179.666666666667	168.733333333333	113.333333333333	152.633333333333	171.933333333333	272.566666666667	96.3333333333333	120.6	80.4	298.7	217.8	91.5666666666667	249.766666666667	236.966666666667	583.133333333333
ABLIM1	18300	27900	27700	7490	18100	17200	24300	15800	10300	19300	25500	15300	13900	12100	10700	24300	10500	15800	8560
ABLIM2	132	426	267	510	863	3130	423	469	373	402	232	1560	238	392	603	198	1410	827	1470
ABLIM3	129.2	233.75	240.75	109.7	552.4	243	225.45	150.65	522.25	204.25	196.8	107.4	124.5	242	404.4	116.05	68.8	224.2	1579.5
ABO	12.1	6.84	8.76	9.29	20.5	15.5	11.2	23.5	40.5	22.4	26.3	16.9	29.4	12.7	11.4	21.6	21.1	20	15.3
ABP1	128	1210	242	272	25.6	234	525	419	48.9	976	136	2310	43.3	140	116	68.8	956	732	60.1
ABR	7000	10200	10700	10800	17300	11600	9500	14000	14900	11300	10700	13300	6370	13600	10800	6870	16800	13700	10400
ABRA	11.1	27.6	35.6	8.16	18.3	13.9	10.3	20.4	36.3	19.7	23.7	13.8	27.4	11.7	9.49	20.1	19.4	34.7	12.2
ABT1	229	221	265	202	256	316	316	265	125	220	241	159	130	251	110	253	256	198	194
ABTB1	510	501	535.5	672	795	899	675.5	819.5	1023.5	539.5	738.5	530.5	536	600.5	982	541.5	438.5	616	913
ABTB2	310	521	518	390	895	523	215	384	793	438	316	701	126	844	1020	132	720	496	787
ACAA1	2465	2120	2380	1675	1556.5	1820	2235	1950	1795	2555	2460	2915	1199	2145	1835	2405	1755.5	2430	1479.5
ACAA2	979	1660	1210	1420	2250	7310	1860	2110	1780	1380	1480	2370	555	810	3240	801	9160	1890	1420
ACACA	25	28.9	16	24.1	23.45	17.8	22.15	25.6	45.7	34.95	29.7	53.3	34.4	20.25	15.85	37.9	24.65	37.45	20.9
ACACB	111	60.1	92.2	34.4	261	158	103	98.7	421	39.4	82.1	51.9	104	50.2	44.8	104	25.5	69.8	17.1
ACAD10	230.266666666667	172.613333333333	161.246666666667	135.233333333333	113.3	175.6	193.4	193.133333333333	150.833333333333	144.133333333333	226.366666666667	203.566666666667	114.166666666667	181.833333333333	181.666666666667	236.466666666667	136.966666666667	155.2	146.6
ACAD11	101	148	163	79.4	166	265	111	222	261	60.1	31.9	88.2	34.7	137	90.1	60.9	52.8	154	118
ACAD8	309	263.5	274	208.5	211	307.5	272	285.5	273.5	299	307	286	189.5	238.5	264.5	281.5	109.15	197	233
ACAD9	2141	2160	2300.5	2056.5	3084.5	2845.5	2529	3242.5	3825	3875	2718	2027.5	1469.5	3398.5	3398.5	2157.5	2460.5	2491.5	2844.5
ACADL	27.2	11	9.89	9.28	20.6	16.6	11.4	23.3	42	23.5	84.6	16	30.7	16.7	25.3	22.2	22.1	20.6	14.7
ACADM	1970	1390	1400	762	1110	1610	1250	1260	1220	796	837	755	751	452	627	1310	568	1100	536
ACADS	426	270	284	164	251	245	312	259	281	209	398	482	201	216	125	638	287	499	207
ACADSB	334.333333333333	289	374.333333333333	187	343.333333333333	427.333333333333	231.666666666667	252.933333333333	349	120.533333333333	287.666666666667	252.333333333333	184.833333333333	172.033333333333	213	320.666666666667	230.333333333333	288.333333333333	102.6
ACADVL	33700	24200	20700	13200	24300	23000	29600	18900	19500	26300	34100	36800	28900	30900	29100	45500	29000	38800	18400
ACAN	57.7	705	247	587	43.7	37.4	51.7	56.7	361	1230	65.2	1400	67.2	1290	167	20.9	831	132	69.6
ACAP1	231.5	251.5	271	121.5	192.35	284.35	371.5	300.35	370.95	93.6	310.5	205.15	113.9	228	174.5	195.5	170	249	192.8
ACAP2	556.5	805.5	761.5	437	390	673.5	630	763.5	697.5	1032	513.5	457	291.5	712	717.5	425.5	507	481	1215
ACAP3	58.925	118.895	73.625	51.025	89.375	107.375	76.6	122.125	112.25	92.35	80.2	56.35	40.425	58	75.275	72.45	72.475	84.175	117.75
ACAT1	8460	3375.5	4585	3221.5	9870	4540	3897.5	5215	9200	3174	6535	5000	4980.5	4398.5	3967	10550	5724.5	6715	3023.5
ACAT2	2359	2581	1767	1337	878	1296.5	2668.5	811	1013.5	3353.5	2694.5	2013	802	1674	4605	2132.5	2542.5	1704.5	1107
ACBD3	1453.5	1757.5	1536	1363	954	1761.5	1436.5	1260	837	1982	1569.5	1009	700.5	1093	1124	1115.5	1313	972.5	1682
ACBD4	167.5	123.5	124	86.15	135.15	160.1	148	119.4	164.4	85.3	129.4	211.5	111.75	144	125.6	138	90.25	166.05	102.35
ACBD5	859.25	994.45	959.7	809.5	300	1112.3	659.65	626.45	427	786.5	558.3	727.95	269.35	474	505.45	596.55	855.7	539.95	862.3
ACBD6	1530	2000	2070	2710	4330	3410	2950	3840	3460	2130	2960	2740	1540	3570	3570	2460	4150	3670	6270
ACBD7	202	222	211	285	199	163	190	178	180	181	221	215	123	251	157	72.7	77.1	87.5	216
ACCN1	35.3	39.8	32.9	30.4	38.7	17.2	31.3	25	45.4	41.1	29.2	17.5	33.4	16.4	12.8	23.7	24.3	49.8	16.2
ACCN2	344	438	479	253	2090	877	653	1270	2310	201	385	262	468	865	502	540	464	860	489
ACCN3	11.6	9.16	8.41	9.49	19	14.9	10.7	21.7	38.5	21.3	41.8	44.6	30.6	33.9	32.5	20.5	20.5	19.5	48.9
ACCN4	12.9	9.46	9.16	9.48	21.1	16	11.4	32.2	41.4	64.8	27.1	16	31.4	13.2	16.8	22.3	22.5	20.9	22.7
ACCN5	20.6	25.1	10.8	11.3	25.1	20	13.5	27.9	50.5	27.4	31.9	19.5	408	15	13.4	33.1	25.7	72.6	17.6
ACCS	302	307	340	235	639	563	1010	802	651	301	922	658	698	739	478	559	393	399	295
ACD	328	405	470	447	680	558	568	715	648	408	554	572	316	842	1000	385	688	868	1310
ACE	54.5	41.5	33	38	29.8	345	95.8	131	41.8	24	68.2	274	65.4	93.3	56.7	34.1	22.3	370	58.6
ACE2	380	1020	363	642	52.9	16.4	272	23.1	41.5	216	179	6210	87	349	23.6	617	4710	4880	95.6
ACER1	26.1	21.1	9.93	10.5	22.5	19	107	25.5	78.4	26	29.6	17.9	33	13.9	28.2	25.1	24.7	22.5	16.2
ACER3	120.6	154.233333333333	125.8	94.3333333333333	63.9	99.4	86.0333333333333	131.966666666667	70.1333333333333	205.466666666667	150.533333333333	208.9	30.9666666666667	145.733333333333	114.933333333333	70.7	108.8	69.9	110.666666666667
ACHE	103	192	100	112	55.4	61.1	110	142	59.7	83	79.7	245	34.6	67.9	295	85.2	206	160	116
ACIN1	770	975	901	582	329	714	599	502	716	784	553	858	314	507	381	351	428	319	550
ACLY	614	819	597	563	411	563	667	585	555	1540	699	836	227	744	935	526	504	490	914
ACMSD	14.3	8.16	10.2	10.7	23.7	18.5	48.4	26.5	174	26.3	30.5	98.6	33.8	14	13.2	24.3	24.7	23.1	29.2
ACN9	735	659	686	917	624	723	1030	879	807	1040	888	676	521	1430	1270	899	862	961	950
ACO1	2790	2067.5	2660	1781.5	2390	1414.5	2595	1885	2335	2400	2585	1945.5	1334.5	1311.5	1413	3170	1773	3110	1365
ACO2	15700	8620	10750	6755	10105	8920	7180	9545	11440	6215	11805	10655	8350	6325	6690	17550	5110	9920	5290
ACOT1	1850	1770	1690	1570	6990	3030	2670	3710	8190	2070	1810	1770	2180	3120	2660	3330	3190	3590	2950
ACOT11	1465.73333333333	1916.23333333333	1494.56666666667	595.483333333333	185.166666666667	1092.9	1426	1149.06666666667	290.633333333333	1519.63333333333	1439.56666666667	2135.9	383.2	492.7	372	1212.36666666667	1386.06666666667	1586.56666666667	781.9
ACOT12	13.8	67.3	9.81	10.3	22.2	18.6	12.1	25	57.1	25.5	29.1	17.6	32.7	13.7	12.1	24.8	24.2	22	16.1
ACOT2	983.5	907.5	846.5	793	3483.5	1601	1265.5	1797.5	3795.5	1036.5	884.5	903.5	1065.5	1507	1327.5	1468.5	1562.5	1653.5	1404.5
ACOT4	158	200	164	202	50.9	206	218	142	104	310	118	245	107	160	301	321	382	180	629
ACOT7	772	1870	790	1760	1700	544	1100	1530	1480	1210	1180	2210	399	2420	1830	606	1990	1210	1290
ACOT8	662	613	546	344	381	746	589	471	394	682	613	1220	517	655	994	855	926	630	527
ACOT9	1469.5	1755	1666.5	1797.5	2305.5	1795	1774.5	2670	2057.5	2179	1855	1434.5	621.5	3605	2315	1251	2223	1684.5	3215
ACOX1	712.366666666667	949.96	945.5	475.756666666667	301	569.433333333333	734.466666666667	649.966666666667	365.866666666667	613.366666666667	686.033333333333	1021.4	315.933333333333	459.2	400.226666666667	879.933333333333	576.2	782.933333333333	528.133333333333
ACOX2	224	700	709	234	2210	1370	1140	1540	3140	293	540	852	451	358	281	377	2280	2270	481
ACOX3	285.5	402	436.5	205.5	629.5	413.5	459.5	237	451.5	426	526	292.5	185.5	335.5	244	423	271.5	274.5	200.5
ACOXL	15.3	12.5	8.95	9.03	21	16.2	11.3	22.7	42.6	22.7	26.8	15.7	52.8	12.6	10.6	23.2	21.1	19.7	14.3
ACP1	1326.85	1173.9	1309.85	960.05	1476	1334.15	1791	1482.45	1438.35	1308.2	1605.25	1678.7	961.25	1636.75	1741.2	2127.05	1656.95	1915.95	2848.5
ACP2	268	371	217.5	235	141.6	184	196.5	147.55	204	381.5	271	250.5	108.8	261	325	329.5	185	141.95	271.5
ACP5	12500	17400	16400	32100	3730	16300	11800	11400	3350	19800	13100	9170	7770	29300	35500	10600	60700	8030	21400
ACP6	167	159	207	196	116	247	222	173	265	168	287	212	177	255	612	321	112	120	265
ACPL2	440	690	494	541	1040	1250	674	1010	866	709	590	657	387	499	794	442	875	778	968
ACPP	43.4	63.55	33.15	18.85	24.35	36.3	54.9	97.4	48.4	327.75	74.45	18.9	34.95	43.6	17.05	61.75	25.4	24	22.95
ACPT	82.6	54.5	51.6	36.7	27.5	20.7	31.4	30.4	53.7	31.4	35.2	92.8	39.6	29.1	14.9	28.7	27.9	25.3	43.5
ACR	53.45	62.9	48.15	25.45	119.5	83.35	44.85	70.6	80.5	35.35	47.05	123	30.6	35.45	77.25	26.7	118.3	48.8	67.55
ACRBP	80	79.5	68.9	59.7	26	65	56.2	74.4	50.5	112	88.4	203	44.7	94.6	98.1	73.2	48.8	79.8	78.7
ACRC	522	575	495	209	325	531	331	558	366	311	403	377	202	396	573	195	372	336	771
ACRV1	12.7	7.11	8.98	9.27	21.1	114	11.2	22.8	41.5	23.7	26.7	15.9	30.4	12.8	11.6	21.7	22.2	20.4	14.6
ACSBG1	12.9	14.48	20.05	9.645	57.05	19.7	17.65	27.95	92.35	23.4	27.75	29.9	31.2	13.25	11.935	23.15	22.35	21.3	17.4
ACSBG2	11.3	26.2	11.3	8.4	21.6	14.4	10.5	21.5	38.4	20.6	24.7	14.7	27.1	11.7	24.5	20.2	19.9	38.8	12.8
ACSF2	496	739	590	245	180	218	680	368	262	461	667	803	492	410	311	702	756	558	722
ACSF3	493.5	529.5	574.5	559.5	373	665.5	738.5	676	474	493.5	756	589.5	321	453	585.5	748	757.5	789.5	776.5
ACSL1	2580	1670	1680	1250	1420	974	1650	1320	2230	2590	2070	861	1210	2270	2330	2220	1270	1840	2310
ACSL3	1315	756.5	866.5	507	468.5	618	656.5	626.5	562.5	1190	846	542	377	571	554	1006.5	456.5	589	867
ACSL4	483	473	542	346	492	444	472	488	450	729	494	476	117	699	723	287	390	312	492
ACSL5	897	1140	1130	495	56.4	509	796	666	63.9	870	889	3810	187	1530	625	632	1880	2750	1030
ACSL6	50.8333333333333	9.41	15.7266666666667	9.82666666666667	21.7	16.5666666666667	25.1	24.2666666666667	43.4333333333333	24.8	47.4	40.1666666666667	31.7666666666667	21.3	16.4	22.8	23.1666666666667	58.2	15.4333333333333
ACSM1	228	185	96.2	34.2	22.2	62.6	208	23.6	42.7	24.8	92	36.5	89.2	22.6	12.1	328	22.9	130	62.1
ACSM2A	23.5	9.77	10.775	9.395	44.75	16.05	11.4	37.35	42.2	23.25	27	18.05	30.2	36.95	11.45	21.85	22.05	20.75	14.6
ACSM2B	165	22.2	43.7	35.5	20.6	15.4	50.4	23.5	41	22.1	77.5	16.4	125	12.4	11.1	105	21.3	20.2	51.7
ACSM3	449	176	191	185	18.8	98.6	186	143	75	233	440	40.9	301	83	150	560	193	220	82.1
ACSM5	18.1333333333333	12.0266666666667	41.9666666666667	15.9	49.9666666666667	23.9333333333333	15.9333333333333	159.466666666667	54.3333333333333	24.7333333333333	52.7	24.6666666666667	37.6333333333333	44.9666666666667	57.5333333333333	23.7	22.8666666666667	21.7333333333333	15.7666666666667
ACSS1	2958.66666666667	1832.63333333333	1975	980.8	1183.26666666667	2611.33333333333	2424	3111.33333333333	1455.73333333333	2270.66666666667	2275.56666666667	1869.76666666667	2244.13333333333	1055.43333333333	1298.63333333333	2911.6	2653.66666666667	1606.96666666667	372.1
ACSS2	1266	1685.5	1131.5	564.5	528.5	733.5	1217.5	681.5	634.5	646	1188.5	1492.5	709	606	515.5	1821.5	2049	1445.5	740
ACSS3	58.8	68.8	73.9	53.9	52.3	52.3	60	180	83.5	22.4	49.7	17.8	52.4	73.8	63.4	24.9	21.2	76.4	149
ACTA1	12.1	7.51	16.3	9.09	825	102	39.8	1490	153	22.5	26.2	16.1	46.2	12.4	17.6	21.2	74.2	94.6	31.9
ACTA2	6960	18200	25500	7430	128000	68100	25300	69700	104000	18600	20100	5280	16600	25500	19800	7520	15300	48800	23900
ACTB	24815.3846153846	31238.4615384615	32884.6153846154	33092.3076923077	62730.7692307692	38776.9230769231	37253.8461538462	45300	45684.6153846154	41215.3846153846	38184.6153846154	31361.5384615385	20423.0769230769	38784.6153846154	40607.6923076923	24469.2307692308	41946.1538461538	43461.5384615385	44207.6923076923
ACTBL2	2240	4390	6530	2130	68100	30700	16000	65200	76900	4530	4720	1510	8000	6020	5370	1910	1820	9380	2250
ACTC1	2412	3898	6130	3110.5	28890	15307	8275.5	28211.5	40260	5555	4445.5	2312	3640	4537	3598.15	1561.9	1533.5	6665	4185
ACTG1	64766.6666666667	66700	77166.6666666667	78133.3333333333	42533.3333333333	49800	65300	47966.6666666667	44366.6666666667	67133.3333333333	75066.6666666667	61100	33233.3333333333	63866.6666666667	58900	46200	47100	60866.6666666667	74300
ACTG2	17700	47100	91500	17000	208000	221000	186000	207000	207000	56700	58400	7780	115000	97900	104000	28300	45500	176000	42100
ACTL6A	1980	2510	2010	2240	1810	2940	2990	3360	1890	13900	2570	2690	1330	3550	8180	2350	4230	2840	8620
ACTL6B	47	45.7	28.4	27.9	22.1	61	41.3	45.5	43.4	130	28.2	98.2	31.9	53	30	22.6	23.3	21.4	15.8
ACTL7A	23.2	31.1	26.8	9.92	21	15.4	21.7	22.3	39.9	22.4	26.2	15.4	30.4	20.7	18.4	52.5	21.6	65.9	13.8
ACTL7B	11.1	8	33.5	13.4	18.7	14.1	10.3	35.8	37.5	26.4	24.1	14.2	26.7	22.1	9.54	19.9	19.5	37.6	12.4
ACTL8	15.7	8.87	11	33.4	25.6	19.1	13.6	27.1	49	142	31.6	18.9	37.4	15.7	111	35	26	23.8	17.4
ACTN1	2000	3770	3850	3515	25200	13600	5295	19050	30050	6925	3475	3830	3055	9675	6335	1480	4760	6295	7255
ACTN2	12.5	15.4	97.8	8.9	9120	30.9	21.5	22.4	2910	56.3	127	15.4	288	127	72.3	22.7	21	1380	19.4
ACTN3	69.6	135	143	78.5	876	419	160	378	656	156	63.1	48.5	30.6	104	74.2	41.7	39.1	85.4	40.8
ACTN4	550.5	934.5	765.5	497	763.5	692	824	772	781	1011	982.5	962	257	1118	791	499.5	944	849.5	1263.5
ACTR10	2960	3745	3585	2835	5335	4040	3685	4065	4740	3420	3340	3005	2455	4725	5940	3640	3350	4635	6745
ACTR1A	824.666666666667	999	893.666666666667	889.666666666667	1851.66666666667	1057.66666666667	993.333333333333	1354.33333333333	1812.33333333333	1322	1012	889.333333333333	632	1747	1441.66666666667	912	1154.33333333333	1053.33333333333	1154
ACTR1B	1630	1530	1570	1230	1860	2080	1840	1720	2330	1480	2050	1740	1120	1860	1630	1690	842	1460	1540
ACTR2	1183	1578.5	1812	1168	1155	1210	1527.5	1607	1088	1494.5	1359.5	1199.7	310.3	899.5	1021	632.25	1027	742.65	1152.5
ACTR3	5300	6430	7020	4990	4893.33333333333	4300	6640	5443.33333333333	4373.33333333333	6670	6830	6013.33333333333	1780	7133.33333333333	5690	4080	6530	5006.66666666667	8010
ACTR3B	356	345.5	300.5	366.5	241.6	375	386	479.5	245.55	666.5	369.5	640	242.8	428.5	397.5	335.5	507	342	445.5
ACTR5	210	281	234	230	141	428	299	338	185	379	216	572	93	414	232	240	394	190	529
ACTR6	1150	1230	1310	1270	1870	1740	1430	1970	1910	1250	1350	1330	860	1840	1690	753	1900	1630	2030
ACTR8	172	219	257	221.5	274.5	246.5	248.5	252.5	299.5	246.5	287	213.5	98.45	278.5	261	209.5	245	183.5	233.5
ACTRT1	13.1	6.55	8.35	8.59	21.1	14.7	10.7	21.6	38.9	21.4	25	14.8	28	11.9	10.3	20.5	20.4	19.2	13.3
ACTRT2	11.2	7.07	10.5	31.8	18.5	14.2	10.4	20.8	36.8	20.2	24.2	14	27.9	11.8	9.7	30.3	19.6	18.8	12.4
ACVR1	428	759	574	375	835	1080	605	838	854	671	499	465	162	637	518	413	596	560	1520
ACVR1B	277.55	253.55	195.9	119.5	89.55	154.2	163.5	93.8	127.1	188	119.5	161.4	78.05	92.15	84.5	123.05	100.6	68.9	92.65
ACVR1C	168.05	114.55	67.41	74.6	19.7	80.8	208.8	22.8	115.7	21.55	101.45	82.15	92.95	46.2	22.1	82	61.8	163.85	52.7
ACVR2A	54.7	109	64.6	68.8	73.7	168	59	87.2	111	146	64.8	104	36.7	39.2	31.3	89.1	61.8	105	139
ACVR2B	751.333333333333	594.466666666667	616.166666666667	439.066666666667	826.6	947.066666666667	672.766666666667	707.666666666667	1072	493.966666666667	700.2	813.333333333333	819.466666666667	857.666666666667	863.666666666667	679.433333333333	582.133333333333	635.033333333333	671.9
ACVRL1	1197.5	1964.5	1298	1118.5	1725	1419	847	1061.5	1291.5	1408.95	1053	1277.5	927.5	3408	1608.5	1222	2435	1371.5	1944.5
ACY1	1220	1650	1260	1350	385	1700	1790	962	395	2670	2030	5650	732	1000	1370	1840	3550	4820	2590
ACY3	162	150	96	74.2	22.9	53	125	28.5	46.5	313	70.4	487	32.5	74.3	17.9	140	342	418	16.3
ACYP1	1010	1290	1120	1210	1000	1620	1900	1420	967	1270	1140	1540	830	1880	2100	913	1420	1230	2080
ACYP2	443.05	332.95	361.875	220.25	610.05	367.75	437.25	395.5	637.2	198.625	317.425	260.75	278.525	410	422	371.925	246.5	521.75	479.25
ADA	10500	3190	3810	2680	2400	1630	3690	2330	3220	1820	7560	4520	9870	5980	3500	11900	3490	4550	7210
ADAD1	14.7	103	10.5	11	24.4	51.4	19	27.2	49.2	26.9	31.2	19.1	34.8	14.4	14.9	25.2	25.2	23.5	17.3
ADAD2	47.2	110	72.4	36.6	135	67.4	74.4	107	206	22.6	47.2	50.2	44.8	137	100	27.5	20.2	83.1	83.9
ADAL	124.433333333333	123.733333333333	126.166666666667	44.3666666666667	126.233333333333	208.366666666667	102.5	136.1	203.633333333333	64.8666666666667	108.766666666667	117.366666666667	86.9333333333333	105.666666666667	132.633333333333	107.466666666667	72.9	101.4	149.866666666667
ADAM10	249	384	273	550	177	222	319	256	133	500	333	244	71.8	363	308	184	273	174	841
ADAM11	12.55	7.105	8.92	14.225	27.1	19.7	11.25	30.55	71.25	23.15	26.6	26.35	30.05	41.65	35.7	21.8	21.95	24.35	19.5
ADAM12	21.7	46.13	13.175	105.77	20.55	22.65	12.95	32.75	41.15	137.05	26.65	29.55	112.2	97.1	43.75	22.1	171.15	20.6	511.5
ADAM15	422	603	431	366	329	342	501	506	337	577	450	316	148	525	630	373	466	288	1040
ADAM17	642.5	970	860	785.5	678.5	792	865.5	1149	926	1293.5	776.5	947.5	340	1144.5	1083	613	1360.5	780.5	1995
ADAM18	12.8	6.98	8.9	10	21.3	16	11.3	22.4	42.1	22.5	26.1	15.6	32.4	12.8	10.5	23.7	25.1	19.7	100
ADAM19	705.95	908.2	1239.425	789.195	2464.4	1067.15	1030.25	1755.65	2651	1080.2	1157.3	537.25	474.5	1670.85	754.91	685	1009.95	964.5	1441.35
ADAM2	11.2	6.33	8.06	8.24	18.5	14	10.3	20.5	36.6	20	104	13.9	27.6	11.8	9.61	20.2	19.6	18.7	12.3
ADAM20	16.2	9.6	44.1	12	28.8	58.6	15	36.2	53.3	48.5	34.6	20.7	38.6	42.2	14.9	28.7	26.5	24.9	18.6
ADAM21	16.5	9.29	11.6	11.8	26	19.5	13.9	28.9	51.7	29.7	33.5	20.1	37.8	16.3	29.9	62	27.1	24.4	18.2
ADAM22	12.3333333333333	15.3733333333333	11.3666666666667	11.9566666666667	25.4	43.7333333333333	31.1	22.8666666666667	41.5333333333333	22.6666666666667	26.4666666666667	29	29.5	25.7333333333333	37.4333333333333	21.6666666666667	54.6	25.5666666666667	32.3
ADAM23	42.8	163	85.2	52	94.5	279	57.1	247	102	73.2	102	123	33.5	139	124	24.9	89.8	131	186
ADAM28	1789	1178.5	1755	536.5	37	587.5	1675	700	56.15	2089	2104	780.5	621	819	265.5	1763.5	241.5	947	465
ADAM29	12.9	7.42	19.4	9.62	21.1	16.8	13.3	24	42.8	24.1	27.6	16.6	30.9	12.9	12.3	22.2	41.2	21.3	15.2
ADAM30	13.2	7.43	9.34	9.67	21.9	16.4	11.6	23.7	42.9	25	40.9	16.7	31.5	13.1	12.2	22.3	23	21.1	15.4
ADAM32	11.7	6.69	8.46	8.76	19.4	14.9	10.8	22.1	39.6	21.4	25.4	15.1	28.1	12	28.4	20.5	20.7	19.8	23.1
ADAM33	474.5	545.5	605.5	165	1425.5	1027.5	430.5	897	2215	154.65	751	148.5	613.5	351	337.5	389.5	137	846.5	198.5
ADAM5P	12.9	7.3	9.23	9.62	21.5	16.2	11.5	23.6	42.3	24.6	27.5	16.8	31	13	15.7	22	22.6	20.9	15.4
ADAM6	21.95	32.235	18.935	12.58	21.9	16.45	16.75	39.75	63.8	44.6	28.15	17.75	31.25	20	11.8	22.85	23	21.25	15.25
ADAM7	12.8	7.33	9.14	9.47	20.8	16.6	11.5	23.7	42.2	23.8	27.2	16.4	80.1	12.8	12.1	22	22.5	21.1	16.8
ADAM8	4180	6850	8620	12300	1080	6210	5500	6400	2410	30100	8150	3330	2420	23500	14600	4420	10400	5060	31900
ADAM9	772	774	780.5	773	789	755	626.5	939.5	630	2405	980	588	293	1213	2205	945.5	535.5	756	2525
ADAMDEC1	1840	1570	974	1280	20.3	284	513	60.7	39.7	2800	1510	323	126	2420	2960	1290	2090	511	518
ADAMTS1	658	1315	1850	347	631.5	484.5	315	477.5	1475	362	762	240	544	515	541	179.5	157.8	2385	467.5
ADAMTS10	11.6	34.4	12.2	19.1	65.5	56.7	29.4	139	113	20.9	24.7	71	29.9	159	84.6	20.7	20.4	128	59.4
ADAMTS12	13.25	19.22	13.525	12.97	67.15	76.3	11.65	38.8	83.55	53.15	27.65	16.4	31.45	26.8	18.455	22.85	22.65	29.6	102
ADAMTS13	462.666666666667	247.433333333333	516.033333333333	177.333333333333	195.866666666667	199.266666666667	425.2	295.633333333333	214.266666666667	104.766666666667	465.1	445.633333333333	539	225.166666666667	183.933333333333	719	103.366666666667	493.1	539.166666666667
ADAMTS14	69.2	302.7	78.75	125.1	46.5	37.7	77.8	140.75	40.35	209.85	87.4	160.5	34.95	208.65	169.4	96.05	198.05	55.05	1285.45
ADAMTS15	11.5	14.5	8.32	8.58	33.6	14.7	132	22.1	39.2	21	25.3	15.2	27.4	11.9	10.2	20.6	20.3	19.3	13.3
ADAMTS16	46.2	8.805	8.28	8.515	34.85	14.4	10.55	21.15	60.35	20.8	24.65	14.45	28.15	12	13.615	64.25	20.25	19.2	19.45
ADAMTS17	12.1	9.17	8.76	11.6	117	15.5	11.1	23.1	40.5	79.5	26.3	16.4	29.4	20.7	11.2	21.4	21.3	19.9	14.8
ADAMTS18	19.2	12.315	9.93	10.3	22.9	17.45	12.3	31.45	45.9	25.85	29.45	129.25	33	25.3	12.7	23.55	59.2	22.35	24
ADAMTS19	12.4	14.7	8.91	9.09	20.2	16.2	11.2	22.9	80.5	23	26.5	15.7	30.2	12.5	11.3	21.8	54.6	20.3	14.3
ADAMTS2	107.2	145.966666666667	89.5666666666667	177.566666666667	99.2	90.1666666666667	71.8	180.8	110.5	142.266666666667	64	65.7	54.7666666666667	185.666666666667	116.566666666667	68.4	153.433333333333	74.6333333333333	392.333333333333
ADAMTS20	13.55	7.725	9.77	10.025	22.75	17.5	12.35	25.15	50.2	24.4	29.05	17.25	32.7	13.6	11.705	23.85	23.1	21.8	15.5
ADAMTS3	11.05	11.27	8.42	8.205	45.25	14	10.3	35.4	37.5	19.95	24.1	14.15	26.6	18.3	10.89	19.85	19.45	22.9	12.35
ADAMTS4	938.05	1874.4	2480.8	1539.4	661.3	964.5	276.7	427.3	1279.1	2063	353.35	767.55	425	4484.85	3177.65	274.1	2386.2	3717.05	4270.7
ADAMTS5	981	1040	1460	1220	1910	612	983	973	2610	1210	1200	780	1350	2100	1350	556	1890	1420	1690
ADAMTS6	11.5	23.64	18.29	19.66	54.9	74.85	12.05	21.95	41.35	38.15	40.35	43.7	27.7	48.2	31.15	39.2	40.3	57.4	77.95
ADAMTS7	2163.66666666667	1008.17	1065.56666666667	640.863333333333	604.766666666667	578.266666666667	1177.93333333333	532.866666666667	538.466666666667	475.3	774.366666666667	476.3	2444.26666666667	1930.63333333333	1149.1	1191.86666666667	678.5	465.766666666667	783.5
ADAMTS8	64.6	107	159	62.6	171	225	153	273	300	22	98	15.3	114	258	688	40.8	36.6	151	61
ADAMTS9	68.9666666666667	165.866666666667	166.733333333333	118.133333333333	124.9	117.333333333333	78.0333333333333	133.633333333333	128.4	200	59.1666666666667	112.033333333333	43.8	276.366666666667	373.233333333333	69.9	96.9333333333333	237.466666666667	200.633333333333
ADAMTSL1	175.125	111.9375	274.3525	68.125	95.125	83.725	166.45	194.9	182.45	59.575	239.7	95.55	133.575	81.5	95.875	182.625	56.375	225.275	111.05
ADAMTSL2	82.7	207	89.9	63.8	134	603	140	642	217	125	56.5	217	46.5	146	124	39.1	67.9	183	142
ADAMTSL3	249.766666666667	198.433333333333	463.666666666667	71.2666666666667	761.333333333333	1016	347.533333333333	628.933333333333	1337	127.4	413.266666666667	65.6	302.2	260.1	136.833333333333	206.966666666667	51.8	607.466666666667	128.8
ADAMTSL4	143.825	199.75	204	106.525	158.05	257.5	157.125	164.125	166.225	125.6	146.65	96.3	99.65	141.825	118.45	64.45	94.95	120.35	187.9
ADAMTSL5	78.1666666666667	70.0666666666667	74.2666666666667	79.2333333333333	62.2333333333333	122.333333333333	77.1	60.6	89.5666666666667	62.4666666666667	63.7	84.2666666666667	39.9666666666667	92.2	68.4666666666667	33.2	78.0666666666667	73.7666666666667	87.9666666666667
ADAP1	96.4	175	151	153	127	137	99.9	226	81.8	121	105	369	39.3	183	149	53.6	144	94.6	157
ADAP2	1515	2045	1605	1460	1525	1145	1109	2700	2720	2035	1420	939	903.5	3305	2660	1223	2175	1135	2810
ADAR	3054	3566	2546	2823	2471.15	3901	2234.3	2752.95	3260	3233	2479.45	2147	878.15	2687.9	2696.5	1514.25	2977.05	1930.05	4665.5
ADARB1	236.633333333333	341.58	387.066666666667	177.333333333333	1591.16666666667	551.033333333333	357.866666666667	626.066666666667	2415.63333333333	258.733333333333	555.2	234.1	397.433333333333	331.4	284.6	234.4	335.3	1804.1	578.433333333333
ADARB2	71.2	28.7	44.9	19.6	35.1	35.1	66.8	29	51.6	30.7	99.4	208	110	22.9	152	81	81.4	58.3	18.3
ADAT1	206	222	243	191.5	161.95	229	230.5	233.5	103.85	194	227.5	152.7	63.3	228	264	201.5	113.25	173.25	382.5
ADAT2	236	229	177	232.5	177.5	285	275	250.5	285	460.5	263	235.5	177	437	281	240.5	360	254	209.5
ADAT3	91.4	91.2	120	60.8	124	102	99.6	68.3	70.5	87	52.2	101	30.9	83.1	83.5	72.7	128	82.3	94.6
ADC	64.45	190.1	113.9	100.95	233.3	336.5	120.65	380.05	341.05	131.35	146.5	75.55	76.6	367	188.8	73.6	278.3	176.9	703.5
ADCK1	73.6	65.4	93.7	58.5	91.5	78.6	63.1	63.2	97.6	104	63.3	55	27.4	107	81.8	60.7	102	51	53.3
ADCK2	341	395.5	403.5	405.5	487.5	317.8	654.5	557.5	530.5	495.5	502.5	774	263.05	685	426.95	449	557	385.85	521.5
ADCK4	38.75	36.1	33.805	27.81	28.9	47.15	46.85	62.2	54.15	36.3	43.1	55	38.35	55.45	62	50.3	23	36.3	60.9
ADCK5	426	714	446	612	315	815	614	854	361	778	498	936	337	854	919	436	1640	764	418
ADCY1	21.6	59.88	29.43	31.83	21.45	180.65	30.55	39.85	43.65	24.15	28.6	18.25	31.6	50.15	38.6	62.15	36.1	25.45	15.1
ADCY10	17.1	9.75	12.2	12.3	27.1	20.4	14.6	30	53.2	207	34.8	20.8	39.2	36	13.4	28.3	45.2	25.2	18.7
ADCY2	17.45	66.87	61.77	27.02	201.95	150.55	80	157.9	187.7	37.2	43.65	24.3	56.85	35.65	31.1	37.1	56	79.4	31.6
ADCY3	2150	3970	3090	2700	4380	3350	2780	6440	5120	3410	3030	4140	1380	4700	4960	1490	4750	4710	6200
ADCY4	739	1360	1110	691	2750	1890	836	1700	2230	1120	1090	824	957	2020	3000	737	772	2350	2330
ADCY5	15.25	52.695	89.69	18.42	289.85	111.3	46	88.2	381.45	22.6	58.85	15.35	62.35	76	66.2	21.45	31.4	142.15	22.45
ADCY6	603	606	624	432	426	572	513	508	628	578	677	487	302	423	378	506	261	502	680
ADCY7	292	408	431	315	301.4	195.4	385	652	276.5	359	385	96.2	82.95	430	267.5	118.9	403.5	211.55	553
ADCY8	11.7	6.66	40.4	8.83	19.9	15.1	10.9	22.8	39.8	21.5	25.8	15.9	28	12.2	10.6	21.1	20.6	19.6	14
ADCY9	160.4	386	459.2	222.4	1307.5	779.3	255.55	532.25	1147.95	293.35	299.65	301.95	135.7	260.6	228.25	101.3	199.5	464.55	285.7
ADCYAP1	37.4	85.35	9.94	10.45	137.5	41.3	28.2	25.75	101.95	26.15	110.5	19.25	115.5	32.95	13.1	24.6	24.6	22.75	16.45
ADCYAP1R1	47	23.5	17.3	15.9	18.5	13.9	13.7	47.7	37	19.9	25.6	13.9	26.7	15.6	9.47	19.8	19.3	18.5	12.2
ADD1	1917.925	2467	2548.325	1726.075	5297.675	3611	2889.5	3412.25	5508.25	2163.125	2912.3	1852.725	1737.8	2719.5	2129.875	1982.75	2053.15	3774.25	3530
ADD2	12.5666666666667	7.13666666666667	8.51333333333333	11.8833333333333	19.5666666666667	15.1666666666667	10.9	26	39.7333333333333	21.6	25.5	15.1333333333333	46.5333333333333	16.3666666666667	10.6	20.9	20.8	19.8	55.8
ADD3	2040	3270	2675	3205	2080	4130	4230	4705	2170	2595	2715	2075	1733.5	2930	2020	2380	4210	3465	3220
ADFP	505	418	720	409	1090	603	477	536	733	1520	572	1640	251	1010	660	636	1020	975	3170
ADH1A	3585	4495	5580	1471.5	2635	3375	11740	4105	3365	2549.5	5930	2726.5	1887	601	945.5	8015	145.1	5340	140.9
ADH1C	9580	11200	14500	4200	3640	8920	36300	8600	4360	7890	17000	7950	6160	2210	2710	30700	646	16500	350
ADH4	65.2	100	45.3	421	233	35.5	24.5	194	46.2	38.1	29.4	2810	32.3	13.5	13.6	23.1	23.8	907	16.1
ADH5	875	1209.66666666667	1501.66666666667	963	2966.66666666667	2106.66666666667	1546.33333333333	1753.33333333333	2863.33333333333	1545.33333333333	1398.66666666667	842.333333333333	812.333333333333	1253	1373.33333333333	1074.33333333333	964.666666666667	2523.33333333333	2060
ADH5P4	1400	1690	2030	1540	3080	2480	2090	1990	3040	2190	1840	1180	936	1600	1960	1450	1170	2680	2260
ADH6	22.3	9.28	8.93	21.1	20.6	16.15	11.25	22.85	41.65	22.9	26.45	62.5	36.2	13.3	11.15	22.4	21.6	83.3	16.3
ADH7	15	10.9	259	17.4	23.1	19.1	124	26.1	47.6	26.5	39.7	26.9	62.1	23	13.2	339	25	23.5	16.6
ADHFE1	461	122	309	62	862	419	278	273	1040	38.8	552	95	324	181	108	575	22.4	622	136
ADI1	3110.33333333333	2399.66666666667	2533.33333333333	2270	2620.33333333333	2483	2506.66666666667	1612.33333333333	2515.66666666667	1999	2787.33333333333	3405.66666666667	1758	1675.33333333333	1916	3120	2863.33333333333	1959.33333333333	2134.33333333333
ADIG	11.4	12	8.25	8.49	19.2	14.6	10.6	21.8	38.9	20.8	25	14.9	27.1	11.8	9.97	20.4	20.1	19.1	13
ADIPOQ	19.83	11.49	9.52	9.873	36.47	15.67	62.29	34.38	283.1	28	26.36	15.86	29.87	15.01	14.786	28.55	38.56	39.96	14.18
ADIPOR1	1870	1490	1640	1660	1200	1530	1500	1360	1470	2430	1950	1410	1070	1400	1950	2060	1330	1370	3460
ADIPOR2	2033.5	1830.5	2047.5	826.9	899.65	1186.05	1519.5	892.4	1051.55	1428.5	1658	1587.5	931	844.4	754.35	1917.5	1021.5	1482.5	1588
ADK	751	693	699	778	845	751	928	941	1100	1300	1040	631	404	1140	755	941	1470	917	1570
ADM	4077	1918	2664	2044	3279	2228	1499	1090	3727	9660	3127	3012	2091	5448	3450	3985	5273	5251	17850
ADM2	12.5	89.9	40.3	9.27	20.3	16.1	40.3	23.2	41.3	23.1	26.7	31.2	29.9	12.5	42.8	21.5	21.9	20.7	112
ADNP	1209	1472.5	1418	1311.5	1840	2280	1750	2225	1875	1765	1675	2175	883.5	1845	1610	1510	2950	2355	3225
ADNP2	351	413	353	423	388	372	319	317	444	227	286	297	174	372	457	293	346	492	477
ADO	104	123	111	117	311	121	134	126	105	120	74.3	81.6	31.2	93.5	96	62	103	138	213
ADORA1	18.5	63	34.1	38.1	145	13.8	39.1	60.1	41.3	19.8	23.7	23.6	27	72.6	83.6	19.9	26.4	18.5	26.1
ADORA2A	492	375.5	429.5	283.5	77.95	156.45	522	190.55	140.5	230.5	612.5	246	130	474.5	241	317	169.45	144.5	141.8
ADORA2B	74.2	93.7	103	51.3	96	128	57.1	42.6	161	75.5	154	181	32.1	531	214	22.7	360	85.1	550
ADORA3	148.65	172.25	83	79.35	180.5	105.75	120.4	323.25	100.4	241	120.45	72.2	65.1	176.5	122.55	38.6	97.95	37.85	154.15
ADPGK	603	688	642	630	210	556	758	645	358	1050	693	551	215	833	983	510	660	474	1240
ADPRH	14.2	45.9	11.5	21.4	22.6	19.2	37.7	32.5	48.8	26	29.8	18	33.1	84.6	24.4	25.7	24.9	22.7	16.2
ADPRHL1	300.55	259.95	210.6	149.15	149.65	491.85	363.35	195.55	100.95	279.45	396.5	1242	309	111.35	691.8	470.75	240.7	295.7	476.6
ADPRHL2	684	708	697	743	727	751	771	826	926	1050	751	660	400	1070	970	646	604	629	1210
ADRA1A	31.7	8.8	7.89	8.09	18.2	13.8	10.2	20.5	36.9	19.6	23.7	13.8	26.4	11.4	9.35	19.6	19.2	18.4	24.3
ADRA1B	49.95	61.175	60.12	16.075	163.35	59.1	49.25	33	157.3	25.95	95.2	205.7	40.5	13.7	17.2	31.75	40.9	189.45	72.55
ADRA1D	863	200	276	187	175	167	144	238	113	168	268	149	227	149	162	402	154	119	229
ADRA2A	180	1220	704	504	438	374	1010	1640	860	126	496	311	91.3	701	296	70.6	29.1	797	273
ADRA2B	14.5	22.5	10.4	22.5	25.3	46	30.4	28.5	152	32.9	30.9	26.7	34.1	15.7	51.8	25.6	24.9	54.7	53.1
ADRA2C	215	494	725	309	1730	459	544	631	1640	230	890	504	398	593	578	102	101	1170	2220
ADRB1	14.4	9.94	10.4	10.9	24.8	18.3	13.2	27.9	48.1	68.8	170	19.5	33.6	20.7	13.8	24.8	25.1	23.5	17.6
ADRB2	1069.6	1166	1829	426.1	1316	562.8	2031	1092	1013.5	272.3	1322	606.4	1082.5	518.8	558.9	942.3	229.5	820.7	480.9
ADRB3	146	36.5	59.8	37.9	67.1	14.9	46.5	22.3	91	46.2	73.2	24.2	27.9	17.7	22.1	76.1	20.4	58.7	13.7
ADRBK1	228	245	276	289	144	576	307	299	176	258	376	559	105	307	284	242	561	288	471
ADRBK2	108.8	114.25	150.05	106.95	77.5	50.4	137.4	149.4	124.95	76.2	152.55	161.55	35.05	164.35	163.2	112.05	81.8	81.85	213
ADRM1	1131	1240	1178	1280	1310	1415	1200	1310	1455	2630	1575	2820	807.5	2715	2960	1310	3330	1405	3305
ADSL	764	973	931	1060	1410	1280	1180	1520	1700	1300	1330	1420	436	1280	1990	865	1000	1150	1080
ADSS	1120	1085	1184.5	1257.5	944.5	1868.5	1034.5	1327	1039	1674	1117	824.5	725	1324	917	1038.5	1026	1029	2828
ADSSL1	606	540	604	153	370	212	459	429	622	773	642	390	486	267	542	850	183	377	1480
AEBP1	908.5	3555	2890	2207	4330	4615	2099.5	6680	6035	3770	2860	980	1737	3233	3630	926.5	4980	7060	19890
AEBP2	338.5	473	556	388	632.5	590	415.5	515	688.5	450	447.5	282	231.5	578	429	254	422.5	624.5	790.5
AEN	247	247	212	193	198	122	171	177	213	275	219	280	95.5	261	155	90.7	85.4	150	139
AES	4202.33333333333	5186.66666666667	5490	3112.66666666667	14426.6666666667	7363.33333333333	6426.66666666667	7366.66666666667	10940	3485.66666666667	5583.33333333333	3903.33333333333	3429.66666666667	4860	4440.66666666667	4314	2096	6500.33333333333	5177.66666666667
AFAP1	117	297	179	154	574	372	190	366	518	129	139	155	40.4	221	120	82.2	277	212	448
AFAP1L1	89	187.55	129.34	149.53	235.2	153.2	135.5	236.45	311.1	282.45	156.55	300.05	77	367.2	309	92.6	193.55	199.4	435.25
AFAP1L2	144.3	401.45	287.5	186.85	909.15	343.25	298.6	759.5	807.7	311.95	282.05	242	198.6	430.9	409.4	110.7	276.1	368.6	644.4
AFARP1	1790	812	601	417	208	512	813	394	243	655	899	789	1030	310	218	1830	343	900	346
AFF1	353.633333333333	441.033333333333	440.933333333333	244.766666666667	818.3	513.566666666667	403.733333333333	507.566666666667	756.833333333333	283.233333333333	378.866666666667	195.266666666667	235.3	337.333333333333	296.233333333333	254.433333333333	219.5	432.233333333333	336.633333333333
AFF2	16.2	9.25	11.8	12	28.5	20.9	14.9	30.4	53.7	28.7	34.7	20.8	38.6	15.9	13.4	28.5	26.6	25	18.6
AFF3	62	74.45	92.45	36.78	111.1	308.6	111.7	221.4	124.95	90.65	134.8	139.75	101.25	158.45	72.45	47.65	45.3	268.5	39.45
AFF4	281.44	359.64	366.42	213.98	233.38	229.12	262.78	223.08	287.26	290.98	267.52	199.86	133.94	262.92	212.34	196.1	175.22	280.56	394.4
AFG3L1	1648.5	2363	2282.5	1863.5	1688	2607	2637	2975	2444	2197	2466.5	2494.5	1158	2750	3025	1865	2163.5	2890	3635
AFG3L2	815.5	678	665	574	407.5	1150	796	544.5	615	981.5	815	709.5	305.5	372	915.5	788	463	510	629.5
AFM	11.8	29.7	7.99	8.16	18.3	55.6	10.3	20.4	36.3	19.7	23.7	13.8	27.4	11.7	9.49	20.1	19.4	18.6	12.2
AFMID	177	168	161	363	162	157	176	154	55.8	178	206	294	123	168	66.6	284	57.1	136	364
AFP	13	7.23	9.1	9.26	21.4	22	11.5	28.6	41.5	23.3	26.8	15.8	32.3	24.3	54.1	23.3	21.9	20.5	14.3
AFTPH	1673.33333333333	1376.66666666667	1516.66666666667	913.333333333333	791.333333333333	1310	1643.33333333333	1140	915.666666666667	1330	1610	1416.66666666667	945.333333333333	1193.33333333333	1160	1436.66666666667	1403.33333333333	1193.33333333333	1383.33333333333
AGA	1240	1500	1320	799	498	609	1760	1170	437	668	1360	989	799	1150	1150	1670	947	923	661
AGAP1	1283.5	1371.5	1510.5	960	2600	2682	1546.5	2750	2465	1090.5	1640.5	1511	688.5	1097	885.5	850.5	869.5	1079	1525.5
AGAP10	300	313	344	133	152	444	389	355	241	265	485	574	246	392	355	241	184	279	418
AGAP2	268	329	385	245	178	147	406	399	167	184	490	191	102	350	266	209	274	227	299
AGAP3	5917	3384.66666666667	3234.66666666667	2499.66666666667	3090	2981.33333333333	3361.33333333333	2530	2826.66666666667	2432.66666666667	2212	1839.33333333333	5939.66666666667	4324.33333333333	2089	2804.66666666667	2715.33333333333	1861	2603.33333333333
AGAP7	478.8	586.8	522	314.8	412	1022.6	656.4	775	539.6	628.4	720.8	737.4	174.04	386.2	339.6	261.24	265.2	342.2	540
AGAP8	717.5	865.5	839.5	513	628	1539	1089	1258	971	1093	1142.5	1171.5	462	920	736.5	483	560	590.5	757.5
AGBL1	19.1	152	98.3	92.8	29	21	134	30.7	53.9	39.3	34.9	74.8	39.1	56.2	13.2	29.1	104	25	122
AGBL2	69	85.3	67.3	84.8	24.8	54.3	137	104	50	27.3	63.5	121	35.6	78.6	86.7	36.2	94.9	139	284
AGBL3	139	85.15	160	59.575	51.95	74.25	86.65	66.75	48.35	63.4	80.4	93.4	81.15	58.3	54.25	90	75.15	54	50.8
AGBL4	12.2	6.965	8.795	9.04	20.3	15.65	23.75	23	40.75	22.35	26.9	15.8	29.35	12.45	10.95	45.3	21.45	25.05	14.05
AGBL5	275.666666666667	243.4	254.666666666667	221.133333333333	704	341.333333333333	350	305.166666666667	646.666666666667	187.8	320.333333333333	589.666666666667	199.8	211.133333333333	390.666666666667	308.333333333333	226.133333333333	325.333333333333	258.9
AGER	231	233	264	132	223	267	294	401	273	172	329	303	151	339	419	202	272	331	321
AGFG1	2020	2640	2290	1810	1180	1430	2250	2150	1250	3990	2520	2290	611	2930	2830	1430	3650	1980	3970
AGFG2	88.7	135.9	107.55	90.1	148.75	131	151.05	155.5	185.9	146.05	117.7	194.6	66.7	273	188	71.65	119.6	176.2	116.55
AGGF1	229.933333333333	271.9	281.066666666667	200.133333333333	169.8	252.533333333333	270.333333333333	219.4	277.4	215.333333333333	237.233333333333	197.333333333333	119.566666666667	236.3	271.666666666667	194.166666666667	198.333333333333	253.566666666667	302.333333333333
AGK	121.8	83.65	102.6	49.815	75.95	59.75	113.55	119.55	119.45	92.15	105.15	91.75	45.45	66.2	71.625	106.8	72.45	72.15	108.45
AGL	551	536	641	528	1130	749	781	898	1250	451	692	421	329	407	395	683	403	870	417
AGMAT	129.05	235.5	122.9	383.1	24.45	223	197.9	607.5	47.85	415	319.2	580	35.9	373.05	154.2	73.55	950	541.5	57.2
AGPAT1	2340	2670	2710	1920	3510	3040	2560	3350	3690	4380	2850	3640	2240	2860	4810	3150	3080	3540	3430
AGPAT2	345	744	625	993	307	484	585	659	457	1420	627	2700	192	1000	1050	471	1110	1110	1290
AGPAT3	801.033333333333	789.566666666667	795.366666666667	761	775.466666666667	506.233333333333	675.933333333333	680.966666666667	730	613.033333333333	938.266666666667	990.333333333333	456.733333333333	953.1	675.333333333333	914.066666666667	703.9	832.9	681.2
AGPAT4	166.9	347.963333333333	176.293333333333	145.8	661.466666666667	546.833333333333	294.333333333333	556.266666666667	460.733333333333	650.2	265	467.9	111.333333333333	369.566666666667	1027.76666666667	190.233333333333	346.4	274.566666666667	968.933333333333
AGPAT5	401	472.5	514.5	1035.5	198	676	680.5	715.5	221	780	562.5	544.5	176.5	608.5	881.5	753.5	463.5	717.5	867.5
AGPAT6	523	727	735	665	414.5	609.5	834	649.5	639	1203	714	790.5	176	783.5	1590	512.5	431	421	806
AGPAT9	1590	641	1270	294	197	289	574	272	574	448	701	1450	423	331	281	612	54.6	1050	248
AGPS	308.333333333333	558	362.333333333333	344.333333333333	781.333333333333	867.666666666667	489.333333333333	798.666666666667	683.666666666667	563.333333333333	392.333333333333	488	198.233333333333	722	532	336.1	689	523.333333333333	799.333333333333
AGR2	67700	94500	77800	25300	38.1	14600	99300	26900	74.9	52200	84900	32800	24500	20700	27100	40900	33700	42200	6430
AGR3	1300	5330	1900	869	20.4	185	1820	986	40.4	1540	1210	1790	460	1730	401	1120	175	2300	713
AGRN	278.533333333333	320.733333333333	245.566666666667	222.366666666667	299.966666666667	264.366666666667	191.566666666667	311.666666666667	383.3	1184.33333333333	318.333333333333	307.9	146.633333333333	723.666666666667	431.866666666667	312.433333333333	677.3	189.866666666667	2460
AGRP	24.8	15.4	38.2	12.6	18	20.1	16.5	60.2	54.5	19.3	23.3	31.2	26.7	130	76	19.7	25.6	42	239
AGT	1541	6549	4333	1802	291.2	2984	836.3	4344	570.2	2527	1477	1747	324.2	20750	3872	801.6	2221	1594	1005.1
AGTPBP1	102.65	134.95	143.28	118.55	183.45	155.35	200.55	179.35	201.2	169.35	169.45	119.45	61.85	213.95	241.85	171.85	165.25	222.15	324.55
AGTR1	24.1	24.3	20.2	33.84	255.5	219.5	45.75	125	468	22	67.6	15.2	54	21.9	49.1	23.15	21.05	172.5	37.7
AGTR2	13.6	7.86	9.87	10.4	22.1	85.7	12.1	62.6	44.1	26.3	48.2	18.1	33.1	14.2	12.8	23.4	23.9	22.1	16.8
AGTRAP	101	131	104	118	115	237	112	135	194	378	133	113	38.8	300	352	122	141	192	528
AGXT	14.3	8.145	10.18	10.575	27.6	17.75	24.85	26.4	46.15	26.5	29.9	117.15	33.7	14.5	12.75	24.65	24.2	22.6	16.6
AGXT2	30	7.19	9.075	9.445	21.75	17.45	81.45	23.85	42.85	23.2	27.4	16.5	29.75	15.3	11.35	21.75	22.15	40.85	14.65
AGXT2L1	2130	7.68	305	52.1	22	16.7	11.9	24.6	43.6	33.4	372	17.8	894	20.6	38.6	7170	23.5	72.4	16.5
AGXT2L2	916	1020	635	343	712	961	1060	829	708	656	1130	919	693	753	1130	889	688	888	962
AHCTF1	780.333333333333	639	701.333333333333	534.666666666667	600.2	937.666666666667	556.2	699.4	852	828	755.266666666667	527.733333333333	412.7	631.666666666667	560.866666666667	511.733333333333	596.666666666667	712.266666666667	1291.33333333333
AHCY	5677	7983.5	5634	10255	3996.5	9200	7981	8599	4471	10680	7984	9765	3569.5	12695	10105	5804	17320	8073.5	11205
AHCYL1	5675	4120	4225	2787	7455	4915	4360	5215	10020	6455	5350	4535	3998.5	3405	3600	7525	3780	5960	3505
AHCYL2	2136.5	2163	1648.5	1670.5	410.15	344.65	1103.5	981.5	408.6	1001	1519	1581	615.5	1012.5	382.5	2014	452.5	1298	461
AHDC1	356.8	500.345	457.31	211	637.7	593.5	393.65	638.15	778.75	336.95	314.9	200.75	240.6	326.7	228.05	186.15	171.85	364.15	568.25
AHI1	189.5	258.1	254.925	157.9	232.475	317.25	389.2	368.775	303	354.475	238.85	239.325	211.775	333.525	369.575	256.35	239.3	294.975	215.35
AHNAK	2298.12	5842.52	5170.38	2212.98	8058.12	4958.8	5629.28	5882	8608.14	2470.92	3771.56	2297.94	2390.22	2871.16	2059.86	2118.66	1243.98	5331.52	4844.14
AHNAK2	43.2	178.266666666667	241.366666666667	273.566666666667	2625.66666666667	760.333333333333	267.166666666667	1161.56666666667	1921	207.7	162.833333333333	18.2666666666667	145.966666666667	283.8	316.633333333333	38.6666666666667	140	515.766666666667	1345
AHR	1930	2760	2680	1270	1080	1830	1790	2290	958	1640	1980	1380	605	3050	2360	1780	2240	2440	4170
AHRR	12.45	74.6	15.975	12.3	32.6	73.15	17.9	22.8	41.1	28.6	26.5	23.95	29.9	12.65	25.55	21.6	33.2	20.25	54.45
AHSA1	3260	3730	3440	4240	4250	3900	3340	3940	5080	5820	3800	4030	1630	4920	6450	2690	3570	4210	6610
AHSA2	3800	4130	3660	2230	6060	8260	4110	5290	4960	3470	4010	5380	2160	4150	6090	3410	5970	6080	9760
AHSG	40.35	19.3	23.3	16.5	23.65	54.75	19.65	29.6	46.3	26.75	30.1	81.75	282.65	19.7	14.8	24.4	24.5	22.45	77.45
AICDA	12.7	7.16	74.1	12.9	20.8	15.7	223	22.8	40.8	23.1	49.3	15.8	30.9	13.9	11.3	26.2	22.2	37.8	14.3
AIDA	226	343	279.5	300.5	753	523	269	474	534.5	539	261.5	167.5	111.65	282.5	252	177.5	171	303	619
AIF1	6100	6280	5830	6590	6530	4810	4750	11200	9960	7750	8770	3340	4480	22200	19700	8900	13800	6930	16900
AIF1L	583	720.5	666.5	371	1322.5	654.5	497	601.5	1552.5	134.5	701	488	825.5	296.5	1152	473	121.45	715	2975.5
AIFM1	5590	3850	4180	3330	3340	2650	3910	3860	2860	3330	4590	3830	2480	2730	4200	6480	4200	3480	2320
AIFM2	1415	1485	1625	1022	1994.5	1441	1327	1650	1655.5	3190	1700	1625	649.5	2535	2565	1230	4790	1600	2160
AIFM3	14.2	21.1	19.4	10.2	23.5	45.4	31.8	57.3	45.1	54.5	126	225	35	47.5	34.5	24.9	35.6	24.6	15.8
AIG1	1310	1330	1380	1040	3270	2140	1670	2200	2940	1050	1730	2410	1160	1260	2430	1640	4410	2630	3260
AIM1	466	753	1440	590	150	138	909	625	209	182	837	921	138	821	2040	571	1210	914	797
AIM1L	41.4	175.466666666667	97.2	255.1	25.7	72.9666666666667	65.7333333333333	133.366666666667	43.2666666666667	422.666666666667	125.033333333333	1065	33.7666666666667	992.666666666667	180.1	64.6333333333333	925.666666666667	184.7	943.333333333333
AIM2	421	364	896	1750	44.9	100	1010	233	112	322	571	73.1	116	801	429	158	1700	322	614
AIP	1585	2155	2080	1725	2830	3300	2300	2550	3100	2480	2265	2750	1555	3365	3340	1460	4035	2370	2970
AIPL1	11.5	6.84	49.185	8.47	61.15	14.45	10.55	86.2	38.2	63.25	24.65	15.65	27.75	11.8	10.125	31.1	21.2	19.05	27.55
AIRE	61.7	38.25	45.95	16.335	113.2	48.4	63.6	113.9	90.2	24	50	52.95	34.9	33.4	44.1	40.05	24.35	40.55	29.05
AJAP1	37.8	91.5	10.9	34	39.4	66.3	44	23	65.3	51.7	31.8	22.2	28.1	78.9	32.8	21	21.2	58.7	13.8
AK1	993.5	1290.5	831.5	777	1348.5	689.5	821	1101	1575	718	1195	851.5	691.9	1417.5	1693.5	1067	694.5	787.5	1046
AK2	2636	2490.5	2397.75	2214	1198.25	2242.25	3025	2687.25	1248.25	3361.75	2560	3008.75	1684.75	3593.5	2988.75	2924.75	2992.5	2520.75	3867.5
AK2P2	3140	4500	3800	8610	110	2330	4490	1690	40.3	3620	4540	5150	864	7000	2080	1760	6630	1930	4430
AK3	579	366	443	266	385	437	321	320	368	151	372	241	306	270	174	453	209	462	458
AK3L1	2133	2077.5	2114.5	827.5	3967.5	1617.5	3091.5	3495.5	8100	6270	1891.5	1088	1837.5	1659.5	3056.5	1518.5	1461	1194.5	2996.5
AK5	14.4	26.3	20.45	14.15	78.2	89.05	336.5	68.5	150.6	69.25	64.45	18.35	34.3	119.85	14.3	25.25	24.5	120.55	124.85
AK7	27.3	58.7	17.3	16.6	21.9	17.8	129	24.9	44.7	34	28.6	17.3	32	41.5	12.8	23.8	23.7	22	15.9
AKAP1	8670	10500	9720	7550	19200	14300	13500	14600	15700	11600	11900	14900	9950	10400	10000	10900	13100	18300	4750
AKAP10	568	660	708	475	481	605	695	793	1100	750	772	948	355	647	520	676	483	639	820
AKAP11	565	709	821.5	494.5	1261	1232.5	865.5	1614	1340.5	741.5	801	780.5	342.25	660	716	505.75	896.5	1002.5	770.15
AKAP12	228.633333333333	562.666666666667	985.666666666667	405.333333333333	1830.33333333333	1820.66666666667	741	1349.33333333333	2846.66666666667	431	529.666666666667	620	587	554.333333333333	612.666666666667	150.933333333333	172.333333333333	1616.66666666667	753.666666666667
AKAP13	2569.425	3439.5	3559.9	1765.4	2144.725	2529.5	3467.875	3023.975	2479.025	2303.825	2821.375	1544.625	1201.2	2518.45	1896.6725	1780.525	1487.925	1968.2	2445.9
AKAP14	12.9	7.2	9.06	9.22	21.3	16.1	11.5	22.8	41.4	23.1	26.7	15.8	32.2	13.5	13.5	23.3	21.8	20.4	14.2
AKAP2	247	303	345	141	604	324	298	398	615	189	234	92.1	67.4	212	162	202	123	287	237
AKAP3	15.8	8.82	10.9	11.2	26	18.9	13.7	26.9	49.2	29.3	119	19.2	37.9	15.7	13.4	56.5	25.5	23.6	17.3
AKAP4	11	6.24	7.97	8.18	18.4	13.9	10.3	20.8	37.4	19.9	24	14.1	26.5	11.5	9.47	19.8	19.4	18.6	12.3
AKAP5	13.1	7.32	9.21	9.52	21.7	55.8	11.5	23.4	42.5	55	27.3	16.3	31.2	13	16.8	22.2	22.8	34.7	15
AKAP6	43	24.01	40.845	13.2	114	33.5	73.05	66.95	90.05	25.5	29.3	18.3	32.25	29.7	13.25	26.4	24.05	50.35	16.7
AKAP7	517	333	523	312	665	354	689	920	754	542	568	353	363	689	408	744	492	946	282
AKAP8	1370	1620	1780	2140	1290	2130	1600	2100	1430	2490	2000	2140	653	2740	3150	1010	3490	1700	4690
AKAP8L	844.5	962.5	954	580.5	1152.5	1470	1089	1290	1525	966	903	911.5	629	1500	1600	704.5	1339	1305	2100
AKAP9	1793.3	1816.3	1826.2	1315.05	1486.1	2944.6	2010.95	2172.25	1431.95	1433	1954.3	2130.2	1346.25	1671.85	1781.35	2421.5	2276.55	3248.8	2334.4
AKIRIN1	355	312	342	203	249.5	208	244.5	290.5	350	269.5	272	163.9	119.05	251.5	271	260.5	151.5	270.5	335.5
AKIRIN2	900.5	955	1071.5	1022	903	980	846	845	991.5	1121	915.5	1088.5	373.25	1341.5	1093	555	1187.5	753.5	1024.5
AKNA	98.9	110.8	129.65	52.05	24.05	26.8	184.25	50.75	78.4	51.4	125.7	34.55	30.55	77.2	53.4	75.2	34.5	48.5	41.05
AKR1A1	3775	3825	3745	2685	1323	2505.5	4135	2740	1451	5035	4405	3335	1762	3660	2745	4275	3615	3795	3400
AKR1B1	25900	27500	35200	4630	1710	1820	29600	3580	2120	8020	33600	24400	8680	5260	4770	32000	2490	13000	2980
AKR1B10	57950	57550	76400	9010	115	403.5	65100	2745	132.5	13350	73200	41450	17500	4545	666	62750	926.5	28600	918.5
AKR1C1	5293	2672.25	10329	1047.75	1275.675	524.75	7140	853.75	1647.825	3839	4585.25	2078	2258.5	861.025	838.75	16913	436.5	3454.5	632.775
AKR1C3	33100	25400	45500	9530	2870	11700	36100	8700	3080	32700	40300	31300	19800	3250	5420	63200	17600	26700	3010
AKR1C4	14.4	23.7	10.4	27.4	42.7	31.6	92.2	28.5	46.9	40.8	30.8	41.5	34	14.5	14.4	25.6	49.1	114	18.2
AKR1CL2	241	39.6	102	9.45	22.9	16.3	22.6	42.2	41.6	116	77.5	16.1	32.2	13.3	11.4	178	22.5	20.9	100
AKR1D1	12.75	7.255	9.125	9.445	21	16.05	22.7	23.4	41.9	48.25	27.15	16.2	32	28.95	17.2	22.1	22.35	20.9	14.5
AKR7A2	4600	4950	4580	4280	4190	4340	6560	5130	4350	5850	5770	6560	3500	3460	3600	5710	4640	8060	7040
AKR7A3	15400	5690	5310	2770	853	2680	8270	2590	929	4740	11400	7250	11900	1700	1200	19200	2530	7540	1900
AKR7L	4190	3260	2800	2490	2000	2970	4320	2880	2130	3590	3910	4430	2910	2120	1810	3930	2710	4710	3410
AKT1	168.5	167.9	155	138.8	180.1	148.2	163.8	174.6	252.8	220.6	190.5	162.2	65.81	151.4	519.3	152.1	49.56	112.3	189.6
AKT1S1	88.2	117.7	86.1	72.75	102.75	117.9	101.75	120.2	172.3	145.8	111.9	95.4	81.9	188.1	561.5	93.75	86.95	100.6	221.75
AKT2	4255.83333333333	5580.33333333333	5399.73333333333	3838.46666666667	6601.7	5166.7	5077.33333333333	5396.5	7699.33333333333	4791	5960.66666666667	3983.06666666667	3293.76666666667	6749.33333333333	5654	4795.66666666667	5533.93333333333	5874.7	8156.36666666667
AKT3	70.4	169.4	200.133333333333	98.9233333333333	985.233333333333	387.333333333333	170.166666666667	436.033333333333	753.333333333333	146.1	134.433333333333	67.9	84.7666666666667	228.966666666667	178.966666666667	70.5	159.066666666667	366.566666666667	667.466666666667
AKTIP	280	343	336	229.5	1346	675	364	599	1339	264.5	423.5	269	259.5	569.5	572.5	155	299	777.5	514.5
AL022344.6	13.8	46.5	32.1	16.7	54.2	24.8	26.2	45.4	39.3	120	25.3	15.3	27.5	12	10.2	20.7	20.3	19.3	13.4
ALAD	1143.5	903	800.5	446.5	646	581.5	716.5	572.5	769	515	599.5	413	647.5	497.5	321	935	352	429.5	438.5
ALAS1	1077.5	811.5	865.5	530.5	319	398	558	366	438.5	847	919	809	326	732.5	691	1031.5	619	442.5	661.5
ALAS2	42.2	28.05	3345	214.5	75.8	22.95	52	23.6	266.5	117.85	461	249.5	674	139.5	11.45	652	54.1	36.05	19.25
ALB	32.8666666666667	11.1133333333333	115.656666666667	58.7033333333333	21.3666666666667	345.066666666667	25.0333333333333	23.5666666666667	74.5	366.466666666667	74.6666666666667	134.9	671.466666666667	12.8666666666667	18.7	140.166666666667	21.8666666666667	105.5	69.7333333333333
ALCAM	250.9	189.9	200.1	192.25	102.15	160.65	136.65	138.6	73.45	156	136.4	80.3	153.25	219.2	143.55	173	46.55	74.55	202.9
ALDH16A1	1454	1548	1328	1119	840.5	930	2191	1863	1071	2455	2510	1908	962.5	4255	1198	1572.5	2940	1980	1772.5
ALDH18A1	3370	4370	3660	3570	1260	2640	3720	2990	1980	6650	3870	4890	1950	3200	4050	3250	6600	3750	4220
ALDH1A1	21200	7940	12000	3940	2930	6460	10000	5610	3110	9340	13300	5170	11900	1880	3950	27600	2200	6780	4670
ALDH1A2	12.05	40.41	8.585	8.85	20	14.95	10.9	21.95	61.7	24.9	25.5	15.05	29.05	12.3	22.68	21.05	21.05	25.6	13.6
ALDH1A3	399.15	398.995	287.405	226.035	205.15	877.7	243.05	766.15	549.9	248.15	414.55	122.15	144.7	471.9	403.45	264.2	585.8	351.1	1236.9
ALDH1B1	189	262.5	411	277	2480	1830	415.5	1390	2605	474	370.5	151.5	209	757	539.5	213.5	402.5	559	621.5
ALDH1L1	33.3	32.145	56.78	12.98	172.7	24.15	36.7	30.9	262.55	24.2	77.9	21.65	33.2	13.1	332.9	64.45	22.85	190.4	295.8
ALDH1L2	12.3	16.4	8.69	8.75	20.2	15.5	31	22	40	21.8	25.7	15.1	65.7	12.5	12.4	81.3	25.7	19.5	72.6
ALDH2	24575	32755	32815	16540	26565	16580	30490	19170	28980	14655	31705	22305	13870	12975	12530	24825	18825	19535	7410
ALDH3A1	1020	600	1350	325	21.3	293	1850	96.9	43.3	394	2160	717	635	242	16.6	2360	23	556	21.9
ALDH3A2	1160	1560	1580	516	1010	983	2060	544	1070	382	812	2110	636	739	388	1120	331	837	310
ALDH3B1	215.6	419.185	257.065	154.175	147.45	248.15	287.75	120.2	193.15	306.7	186.3	557.25	176.45	289.85	225.375	114.55	156.9	99.45	487.35
ALDH3B2	12.5	23.4	13.2	19.6	20.9	129	13.3	22.6	41.1	49.4	26.4	37.5	30.1	12.6	11.4	21.5	21.9	43.9	44.2
ALDH4A1	854.733333333333	441.633333333333	580.133333333333	394.433333333333	652.333333333333	449.166666666667	388.166666666667	518.9	668.1	641.1	750.366666666667	1609	796.533333333333	709.833333333333	795.866666666667	1007.13333333333	555.066666666667	525.633333333333	346.533333333333
ALDH5A1	140.4	118.933333333333	156.666666666667	104.866666666667	98.7666666666667	164.266666666667	176.9	68.9	135.2	23.9	184.966666666667	113.433333333333	83	117.066666666667	55.7333333333333	146.433333333333	258.333333333333	152.566666666667	51.5
ALDH6A1	1740	804	966	521	636	912	665	397	1050	433	1290	655	729	279	504	1230	220	681	378
ALDH7A1	1010	936	979.5	715	1177.5	984	1231	1199.5	1433.5	809.5	1260.5	902	992.5	1011.5	1491.5	1451	868	1253.5	879
ALDH8A1	21.05	16.1	12.17	12.35	42.25	26.55	17.9	35.3	42	23.75	27.1	16.1	32.55	19.9	25.4	23.4	22.35	20.85	28.9
ALDH9A1	1050	1090	1150	759	837	865	1400	1100	1180	919	864	630	567	604	688	721	512	882	766
ALDOA	15450	10130	11440	8310	11410	8460	12000	9385	11835	18780	11960	8120	12555	16300	17725	11760	14960	9695	20570
ALDOAP2	951	1160	1200	997	1260	1200	1230	1270	1770	2990	1220	832	689	1530	1990	770	1480	1100	2410
ALDOB	2405	430.5	566	3835	224.5	45.1	280	160.8	40.35	389	1112.5	51100	1108	1111	23.1	2505	2030	42250	616.5
ALDOC	158	525	253	106	158	110	789	102	287	649	295	812	242	174	263	446	369	357	627
ALG1	751	1028.6	719.2	622.4	481.9	787.2	1017	869.6	584.18	1868.8	809.42	662.04	399.74	757.8	1000.18	674.58	936.32	625.24	871.42
ALG10	92.9	85.4	104	101	21.4	32.6	95.3	49.4	39.5	48	97.6	35.6	34	83.3	92.5	37.3	94.6	52.8	79.5
ALG10B	196.7	196.55	238.95	156.1	181.55	277.95	263.65	270.2	223.5	178	273.4	118.2	127.15	177.6	202	215.9	227.3	252.2	425.95
ALG11	560	606	677	350	183	638	445	468	282	1040	461	563	259	499	518	549	604	349	472
ALG12	190	211	198	138	99.8	184	197	146	77.8	228	204	209	97.2	172	280	139	139	189	139
ALG13	1280	1280	1360	1020	696	874	1230	976	741	1280	1590	1370	861	1800	2250	1610	1950	1650	1160
ALG14	537	420	394	341	327	419	547	414	288	829	615	588	269	438	636	610	573	477	276
ALG2	761	799	920	641	419	394	690	427	602	692	795	609	279	682	762	574	658	692	1390
ALG3	1720	1922.5	1305.5	1495	1210	1966	1654.5	2014.5	1516	8915	1878	2043.5	1048.5	3139.5	7935	1900.5	3186	2228	7925
ALG5	6900	6050	5760	5340	3940	8760	7400	6560	4010	9780	7640	10300	4350	6310	9860	6500	10100	5660	5320
ALG6	662	646	602	447	291	466	842	637	302	777	791	904	406	899	1100	863	929	963	1060
ALG8	2310	2290	1900	1980	1200	2770	2640	2240	1410	3510	2560	3140	1800	3750	4200	2890	5740	2800	4580
ALG9	457.333333333333	465.333333333333	409	326	587.666666666667	485.666666666667	542	434.666666666667	576.666666666667	645.666666666667	615.666666666667	525	294.666666666667	728.666666666667	622	584.666666666667	973.666666666667	638.333333333333	604.333333333333
ALK	13.5	7.52	9.45	9.79	22.1	86.3	11.7	23.9	43.3	24.8	27.9	16.7	32.1	13.4	28.2	22.7	43.3	21.4	15.4
ALKBH1	193	186	189	172	237	220	208	194	317	148	193	196	139	280	180	133	124	205	312
ALKBH2	730.85	802.3	846.5	974	1158	1318	1193	1626	1237.55	1348.5	1248	1037.5	624.1	2250.5	1161	796.9	1407	1179.2	2406.5
ALKBH3	364	326	318	370	381	226	460	411	392	473	456	349	268	436	857	522	330	439	434
ALKBH4	343	358	335	237	372	365	440	396	513	462	339	480	207	341	437	284	309	202	348
ALKBH5	621.3	660	672	468.6	937.5	609	667	664	1282.5	949.5	678	751	338.25	466.25	482.35	374.25	325.9	451.75	526.6
ALKBH6	179	199	188	94.7	236	274	172	164	296	178	260	147	118	274	307	177	145	172	289
ALKBH7	2600	2570	2470	1850	2760	2340	3180	2760	3080	2300	3270	3550	2860	3720	3910	4260	4580	4260	4670
ALKBH8	161	111	139	77.9	140	290	121	133	222	90	59.9	48.6	43.2	136	65	290	63.5	58.2	81.5
ALLC	16.2	9.23	11.5	11.7	26.2	94.2	13.9	28.3	50.5	30.1	32.9	19.7	38	33.1	13.6	26.8	26.9	24.5	18
ALMS1	373	532	466	370.5	550	632.5	594	626	671.5	385	482.5	571	215.55	442	535.5	292.5	420.5	508.5	536
ALMS1P	155	123	154	100	135	138	167	123	213	100	108	132	67.4	98.4	104	72.9	46.8	101	111
ALOX12	17.1	13.75	9.3	8.9	19.7	19.1	10.8	40.5	38.95	21.75	25.4	15.45	28.85	22.25	10.74	20.9	20.65	19.55	112.05
ALOX12B	24.2	23.7	15.6	14.9	20.7	15.6	11.6	23.8	40.9	22.9	26.6	56	30	38.8	29.9	21.8	21.3	20.2	15.7
ALOX12P2	12.4	12	8.97	9.32	20.8	15.9	110	23.7	134	23	27.2	16.4	29.3	17.6	11.3	21.5	22	20.8	66.2
ALOX15	20	9.725	9.96	10.22	22.8	17.1	12.2	24.9	46.9	43.05	90.5	38.35	33.4	14.1	13.15	44.8	24.1	55.3	15.9
ALOX15B	103	117	67.5	131	18.4	51.4	33.8	43.6	36.5	104	241	30.3	47.7	166	351	48	120	18.7	477
ALOX5	2610	2480	3980	3430	1550	1430	3370	3280	1350	3040	4130	1590	1010	4170	3120	1820	4760	3240	10500
ALOX5AP	1485.5	1683	1889.5	4400	1321	1266	2022.5	2273.5	1770	5760	2288	1073.5	989.5	8225	4410	1345	2051	1675	8160
ALOXE3	84.7	75.6	40.8	16.2	36.4	46.2	30.8	37.5	42.2	48.7	27.4	23.3	46.8	20.2	20.9	32.8	22.5	20.8	15.3
ALPI	102	69.8	60.3	46.2	35800	15.7	87.9	22.8	40.6	22.6	77.7	955	65.7	12.6	15.9	51.6	42.1	470	14.2
ALPK1	11876.6666666667	14013.3333333333	14720.3333333333	9342.33333333333	10020.6666666667	15428.3333333333	11598.6666666667	14349.6666666667	9908.33333333333	8517.33333333333	10499	8539.33333333333	3733.33333333333	9212.33333333333	8453.33333333333	5504	9284	8696.33333333333	12174.6666666667
ALPK2	12.2	9.97	20.8	23.5	20	15.7	69	22.2	158	24.4	25.9	15.2	30.2	18.4	29.5	22	27.7	39.9	98.4
ALPK3	12.9	8.36	10.4	9.43	126	66.7	15.5	67.2	82.6	23.8	78.5	38.4	31	76.6	29	22	22.5	49.8	37.6
ALPL	18.7	21.8	19.25	28.45	27.9	105.1	20.85	34.65	57.45	106.1	31.5	18.45	43.35	50.35	60.45	51.1	23.55	31.35	24.5
ALPP	135	166	113	165	111	133	126	155	80.6	94.4	152	1350	47.1	110	90.5	74.6	220	664	234
ALPPL2	341.75	4320.95	424.6	12290.5	242	255.3	286.25	251.85	203.6	513.35	308.5	306	149.7	1132.2	184.95	197.65	481.95	170.35	423.3
ALS2	46.5666666666667	62.89	58.4466666666667	33.1333333333333	56.4	51.7666666666667	49.6666666666667	57.6666666666667	115.8	64.9	57.8	95.1	30.1333333333333	71.5666666666667	51.0333333333333	84.9	53.5	74.7	114.1
ALS2CL	272	364.5	267	216.5	180.5	858.5	319	289.5	206.5	584	328	346	109.4	438.5	266.5	178.5	472.5	270.5	886
ALS2CR11	12.8	7.32	9.14	9.42	20.7	16.7	11.5	23.6	56.9	23.9	27.2	16.3	101	17.1	26.4	22.1	22.4	20.9	14.9
ALS2CR12	12.3	6.96	8.87	9.3	20.8	15.7	11.2	60.3	40.9	23.1	26.6	16.5	29.8	62.5	11.5	21.5	64.9	20.2	15
ALS2CR4	184.5	315.3	259.5	289.7	553.5	442.5	282	396	343.5	212.55	344	404.5	145.35	625.5	537	257.1	436.7	592	1132.5
ALS2CR8	40.35	41.75	36.6	25.43	37.5	42.5	73.75	37.3	108.75	35.3	31.85	30.4	38.6	15.4	26.15	84.9	25.8	28.4	32.6
ALX1	13.4	7.59	9.5	9.82	53.8	70.6	11.8	74.1	42.7	24.5	28	19.9	32.6	93.9	50.5	23.1	23.3	21.5	15.1
ALX3	27.6	13.3	9.78	16.6	36.6	17.5	48.5	25.9	46.3	25.3	29.6	18.1	31.8	36.2	12.6	23.1	23.9	22.4	18.4
ALX4	22.8	9.2	15	17.7	19.2	14.3	10.5	26.8	37.9	20.8	24.5	14.4	28.3	12	10.1	20.5	20.3	19.2	12.9
AMAC1	11.7	6.7	8.47	8.62	19.2	22.9	10.8	21.7	38.5	21.4	25.2	14.8	28.7	12	10.5	20.9	20.5	19.5	13.3
AMAC1L2	72	85.1	111	62.1	79.1	191	140	109	68.9	48.3	63.1	31.2	31.4	92.5	91.5	63.1	24.7	29.7	60.1
AMACR	432	365	426	320	495	1870	470	466	353	498	427	665	313	294	241	542	1390	392	331
AMBN	14.8	14.1	12.7	8.96	20.3	15.3	12	22.6	78.2	27.6	25.9	30.5	28.9	12.3	10.9	21.1	21	19.7	14.2
AMBP	98.8	59.5	51.7	38.9	21.1	17.1	114	48.8	43.1	199	151	61.3	96.8	18.4	58	198	22.9	21.3	16.9
AMBRA1	1130	1400	1300	1010	1400	1900	1270	1600	1710	1800	1270	902	744	1410	1420	984	1930	1040	1510
AMD1	4435	3530	4995	4490	3580	3450	4065	3950	3870	5655	5355	4070	2520	4950	5290	3235	5040	4790	3040
AMDHD1	69.2	50.2	25.3	17.1	37.5	281	38	52.1	125	26.6	29.4	2650	35.3	52.9	77	25	24.4	74.4	56.7
AMDHD2	77.2	106	63.9	71.9	50.4	50.8	56	76.9	54.5	193	37.7	80.2	38.9	72.2	115	74.6	110	28.3	172
AMELX	16.6	9.41	11.7	140	26.9	50.7	14.3	28.6	51.3	30.8	33.1	19.7	38.8	16.6	13.5	27.6	26.8	24.6	18
AMELY	15.2	8.62	10.8	11.1	24.5	18.5	13.1	26.9	48.1	28	31.4	18.9	35.9	15.2	13.3	25.3	25.9	23.5	17.3
AMFR	599	967.5	835	893.5	1950	1240	922	1142	1248	647	965.5	1046.5	408.5	691.5	807	649	889	991	1320
AMH	19.5	28.7	27.5	40.5	23.6	19.2	12.8	26.6	53.3	26.7	46.1	85.9	34.1	357	59.6	25.3	25.1	23.3	87.5
AMHR2	16.3	9.22	11.7	12.1	67.6	21.1	14.7	330	54.3	28.7	34.5	20.8	38.6	15.8	24.4	28.4	26.7	25	19.4
AMICA1	3190.5	4059.5	3999	2806	1102.7	1314.4	3276.5	4104	2053	1742	5365	2006	1326.05	6062.5	6183.5	3193.5	2717.8	3682	3469.5
AMIGO1	28.15	23.545	31.4	20.09	89.95	72.55	35.9	60.5	115.45	55	29.1	45	27.8	29.25	51.35	60.3	20.1	43.5	42.3
AMIGO2	248	575	848	449	598	1280	456	314	1130	895	362	151	236	335	204	125	785	566	3730
AMIGO3	150	126.5	170	91.4	39.95	49.65	129.5	82.7	101.7	140	244.5	127.5	93.55	141.05	128.2	104.2	56.7	155	73.8
AMMECR1	80.85	119.5	100	79.67	33.85	63.85	85.65	63	39.95	140.05	105.35	128.7	29.8	80	156.2	67.05	163.1	81.85	115.15
AMMECR1L	597.1	793.05	827.1	750.2	886.55	1175.25	681.15	866.8	892.7	738.1	704.75	798.85	351.95	822.1	708.45	620.95	902.25	891.2	1608.15
AMN	997	1390	916	970	160	821	1370	493	108	707	641	2040	585	463	835	874	1660	1290	342
AMN1	45.4	37.6	52.2	27.8	100	34.3	76.4	57.3	51.8	55.8	43.3	19.7	31	25.4	66	40.7	22.6	125	97.4
AMOT	35.5	96.675	82.85	26.25	87.15	99.95	117.5	146.9	122.05	28.75	94.25	169	40.7	119.7	24.15	46.1	89.7	111.55	156.1
AMOTL1	92.575	82.7925	120.525	95.55	320.675	175.325	106.475	182.775	323.65	109.625	110.2	75.3	96.175	223.45	137.55	130	126.175	242.775	271.05
AMOTL2	3400	4270	4410	3550	5470	11300	5230	12400	7030	4050	4560	2840	4450	10700	5170	4450	8790	11000	9760
AMPD1	842	905	530	182	22.5	31.1	530	24.2	43.6	95.1	844	969	327	371	164	503	245	1360	21.4
AMPD2	713	905	832	781	662	1290	806	1100	870	1600	979	897	395	1150	1160	501	718	823	784
AMPD3	552.5	689.5	745.5	634	232	442	689.5	559.5	337	713	648.5	303.5	241.65	961.5	963.5	486.5	838	363	1434
AMPH	27.7333333333333	47.2133333333333	56.1333333333333	19.64	64.3333333333333	116.233333333333	51.0666666666667	105.733333333333	127.433333333333	47.1666666666667	64.4333333333333	28.5333333333333	31.4333333333333	37.4333333333333	25.2666666666667	67	23.1	58.9333333333333	60.9333333333333
AMT	479.5	530.5	691	302	1109	1473.5	1106	1213	1174	728	920.5	513.5	895.5	394	441.5	933	871.5	1440	744.5
AMY1C	394	681	626	368	1160	1940	863	1300	986	396	690	497	393	473	974	516	355	1100	1330
AMY2B	96.5	105	85	49.8	79.8	155	126	150	119	89.3	42.7	208	53.8	103	94.4	97.3	39.3	72.2	114
AMZ1	51.3	7.06	8.88	15.7	112	15.8	11.7	23.2	41.7	22.8	26.7	16	29.4	34.7	11.4	21.3	21.7	20.6	14.4
AMZ2	3150	3290	3120	2470	5950	4250	4440	4720	6840	2580	3590	3310	2030	3050	3250	2420	2070	3390	4590
ANAPC1	789.4	880.666666666667	904.566666666667	1092.60333333333	937.3	1531.73333333333	1124	1301.7	1012.66666666667	1436.23333333333	1230.2	1402.23333333333	384.033333333333	1270.23333333333	1302.53333333333	749.366666666667	1707.33333333333	1380.93333333333	1870.76666666667
ANAPC10	534	512	492	559	682	622	632	654	608	488	522	386	259	687	633	496	635	688	770
ANAPC11	27800	26500	28000	27500	30700	25400	31800	29900	29200	34200	29200	48600	23600	49600	50200	38700	32900	30900	55000
ANAPC13	1390	1200	1020	689	1120	1060	1280	1200	1410	794	1170	842	1180	1560	1530	1760	906	1740	2110
ANAPC2	58.7	74.1	73.8	62.6	53.9	100	149	65.6	83.3	67.6	121	75.6	27.6	75.9	55.4	62.5	39.4	73.5	141
ANAPC4	3220	3640	4170	3340	4480	5400	4540	4440	4610	3330	4180	2950	2380	4060	3670	3190	3800	4060	4050
ANAPC5	6130	5130	5645	4645	4855	8230	6675	9180	5095	6410	7380	5485	4625.5	7320	7670	7330	9020	6705	8940
ANAPC7	146	171	132.35	126	143.5	151.65	154.5	228.5	230.5	124.4	133.75	126.15	40.5	137.8	142.75	83.15	82	142.5	216
ANG	11400	15500	11500	3150	2980	2910	12000	3060	2460	6080	10600	7330	9530	3840	4520	12900	4220	8040	4140
ANGEL1	165	136	124	125	148	178	178	123	119	144	193	245	83.4	144	177	161	173	149	213
ANGEL2	588.166666666667	713.633333333333	830.066666666667	563.7	944.866666666667	1363.66666666667	941.2	1237.1	1041.06666666667	670.6	862.066666666667	553.733333333333	537.333333333333	882.966666666667	811.9	790.533333333333	764.033333333333	1082.13333333333	1043.8
ANGPT1	111.733333333333	161.216666666667	138.6	45.4666666666667	252.8	352.933333333333	169.2	301	682.633333333333	73.4	165.2	80.8666666666667	215	206.3	67.3333333333333	106.8	34.9	395.666666666667	114
ANGPT2	46.2333333333333	103.666666666667	101.453333333333	171.71	112.1	72.0666666666667	70.3666666666667	188.066666666667	193.5	336.6	71.2333333333333	304.566666666667	66.3333333333333	403.5	229.366666666667	48.7666666666667	187	124.7	717.6
ANGPT4	15.1	14.6	13.2	11.4	26.1	19.5	373	28.8	50.8	27.8	32.8	40.7	35.6	28.7	13.7	25.8	26	24.2	18
ANGPTL1	153.05	584.2	376.99	66.2	3722	1158	772.25	2996.5	4531.5	129	567	25.9	511	290.75	232.45	81.95	119.7	1439.25	273.65
ANGPTL2	415	1644	938	1247.5	5805	1866.5	944.5	3120	6280	1656.5	846	528	728	3130	1843.5	308.5	2380	2874	7160
ANGPTL3	60.2	8.63	16.3	22.4	24.6	18.5	13.1	27	48.5	31.5	31.4	19	35.9	15.1	13.3	150	25.9	23.5	17.4
ANGPTL4	566	727	746	428	6260	458	421	497	2330	2800	903	1500	1490	6720	2830	713	1690	6490	30900
ANGPTL5	12.8	7.35	9.17	9.54	20.9	16.6	11.5	42.5	88.1	23.9	37.1	16.5	30.7	12.8	12.2	22	22.5	21.2	15.1
ANGPTL6	171	166	276	63.7	18.5	24.1	395	65.9	36.8	40.6	318	106	161	68.6	68.3	194	38.6	141	97.9
ANGPTL7	14.1	21.1	62.4	10.3	996	357	79.1	267	933	26.9	332	17.8	57.6	14.1	12.9	23.8	24.5	289	55.3
ANK1	88.8	135.206666666667	164.2	90.4	34.0333333333333	54.0666666666667	187.666666666667	39.8	47.9	38.3	214.633333333333	91.7	52.2666666666667	100.733333333333	28.9666666666667	74.6666666666667	29.8666666666667	63.4	35.2333333333333
ANK2	21.8	52.8	32.4	16.3	138	48.5	35.1	140	158	38.6	26.1	15.5	31.3	62.5	35.8	22.8	21	74.2	14
ANK3	878.525	755.3	854.675	514.9975	1222.85	958.15	977.4	1365.8	971.9	642.05	701.175	816.275	540.85	579.325	648.525	858.85	1045.15	979.35	595.925
ANKAR	298	347	383	167	540	786	566	570	525	131	563	300	419	269	308	520	318	537	315
ANKDD1A	347.65	136.65	118	97.99	27.9	49.05	119.45	45.7	41.75	24.65	216.5	89.6	31.85	49.4	61.35	54.25	22.7	39.4	45.7
ANKFN1	14.3	29.9	25.8	10.9	22.9	80.2	12.4	25.3	45.6	27.2	97.7	18.1	33.8	17.5	12.9	24.2	24.7	33	24.5
ANKFY1	629	922.5	779	553.5	926.5	1234.5	807.5	1316.5	1150	865	738	853.5	375	1057	832.5	521.5	905	764	949.5
ANKH	72.0666666666667	103.033333333333	135.2	82.4	342	481.333333333333	181.1	364	267.8	167	133.266666666667	209.1	82.7666666666667	127.666666666667	163.9	73.1666666666667	270.666666666667	183.9	265.333333333333
ANKHD1	1504.5	1685.75	1973.5	1311.3	1485.75	1897.5	1803.75	1648.75	1658.6	1438.675	1795.2	1306.85	708.325	1251.1	1558.15	1116	1408.05	1613.775	2007.85
ANKHD1-EIF4EBP3	697	572	667	446	765	712	1010	602	760	773	960	612	583	527	1050	1040	596	1000	1440
ANKIB1	472.333333333333	598.666666666667	505	360.633333333333	410.6	593	448.666666666667	524.333333333333	575.533333333333	458.266666666667	357.2	411.433333333333	185.1	540.266666666667	470.366666666667	344	348.366666666667	415.733333333333	804.666666666667
ANKK1	83500	106000	111000	71400	83700	112000	101000	102000	89500	78100	84800	78900	62600	97000	84900	63400	92400	86100	107000
ANKLE1	12	12.4	12	8.76	19.7	15.5	14.7	22.1	222	22	25.7	15.1	29.6	37.8	34.5	21.5	20.8	19.7	13.6
ANKLE2	189	233	275	338	205	239	235	284	175	262	246	243	95	344	246	142	206	199	511
ANKMY1	40.9333333333333	35.9	44.3333333333333	24.1	21.5666666666667	60.1	40.9666666666667	40.2	43.0666666666667	63.2666666666667	48.5333333333333	32.0666666666667	35.6666666666667	62.7333333333333	34.2666666666667	29.5333333333333	60	32.2333333333333	62.4
ANKMY2	372	322	341	237	246	387	321	302	224	186	373	218	194	333	316	496	226	367	262
ANKRA2	771.333333333333	920.666666666667	919.666666666667	662.666666666667	1107.33333333333	1514.33333333333	1157.66666666667	1180	1190	560.666666666667	917	900	631.666666666667	943.666666666667	890.666666666667	902.666666666667	902.333333333333	956	846.666666666667
ANKRD1	11.6	6.5	8.27	8.53	50.9	14.4	10.5	21.1	38.2	21	24.6	14.4	28.2	25.8	10.2	20.5	20.3	19.2	56.7
ANKRD10	787.5	1477	881.5	859	1320	2275	1272.5	1615	1320	1975	1046.5	1636.5	597	1409	1495	853	1900	1165.5	2300
ANKRD11	2505.42	3163.708	3527.38	2304.34	3060.2	4383.58	2666.98	4103.68	4296.96	2775.82	2576.46	2216	1166.42	2647	1956.98	1376.12	2120.16	2022.24	3488.78
ANKRD12	709.25	792.5	1025.25	559.5	989	988	976.75	733	972.5	617.5	860.25	462	320	563.25	786	582	589.5	869.25	1120.75
ANKRD13A	469.5	538	659	478.5	629.5	463	736	591	586.5	442	687.5	340	218.95	602.5	340.95	468.65	549.05	628.8	441.5
ANKRD13B	11.1	34.7	73.4	33	59.1	47.1	22.4	77.2	36.3	32	23.8	93.4	27.4	122	138	45.9	27.1	18.6	46.7
ANKRD13C	292	410	371	287	511	358	384	551	585	450	480	368	201	306	363	314	365	445	419
ANKRD13D	253.5	308	293	223.5	179	331.5	219	242.5	322	347	214	188	168.5	359.5	401.5	151.5	241	137.75	351.5
ANKRD16	428	262	304	224	180	359	270	211	295	233	332	390	321	330	372	569	394	235	300
ANKRD17	1009.36666666667	1086.36666666667	1071.96666666667	708	848.666666666667	1093.66666666667	946.133333333333	1016.63333333333	1342.9	917.766666666667	891.066666666667	683.733333333333	573.3	908.533333333333	818.133333333333	665.333333333333	685.2	860.2	1239.43333333333
ANKRD18A	90.85	138.6	97.55	29.45	20.3	247.5	150.3	118.55	40.1	21.9	58.75	61.65	44.55	22.55	98.45	83.65	63.65	77.75	219.45
ANKRD19	11	6.22	7.96	8.16	18.4	13.9	10.3	20.7	37.3	19.8	23.9	14	26.5	11.5	9.45	19.7	19.3	18.6	12.2
ANKRD2	312.95	379.7	410.5	517.35	428.95	554.4	640.4	553	373	366.3	460.9	311.9	241.9	589.8	615	289.5	515.35	529.85	611.2
ANKRD20A2	87.9333333333333	107.465	165.448333333333	119.581666666667	225.166666666667	413.3	222.716666666667	159.7	61.6	22.95	170.016666666667	128.083333333333	56.7	60.2	140.566666666667	101.033333333333	59.9166666666667	186.15	306.533333333333
ANKRD22	3970	1800	2210	1860	41.1	404	2540	1280	47.5	1860	4190	785	1980	2100	494	4740	1550	1070	2070
ANKRD23	93.2	110	115	96.3	136	188	128	187	120	47.3	120	168	95.4	162	131	62.7	183	107	180
ANKRD24	121.15	22.43	17.345	10.19	26.4	22.85	13.6	20.75	36.85	20.05	57.9	18.95	108.55	37.35	15.3	98.1	19.55	18.8	12.45
ANKRD26	116.466666666667	111.77	117.12	88.93	100.266666666667	175.933333333333	94.3666666666667	141.833333333333	216.7	81.4333333333333	98.0333333333333	140.233333333333	49.9333333333333	87.6666666666667	150.166666666667	94.4	110.966666666667	134.2	138.466666666667
ANKRD26L1	228	301	308	324	236	567	284	310	307	309	471	259	106	306	613	254	252	266	818
ANKRD27	569	670	644	476	993	746	649	836	1250	552	652	588	430	855	730	518	594	672	894
ANKRD28	430.5	369.4	320.85	340.55	508.1	415.15	554	450.05	340.05	320.4	455.75	435.75	340.25	489.55	530.5	382.1	374.5	384	586.55
ANKRD29	207	241	365	114	319	282	408	172	331	109	226	141	205	187	152	253	191	313	172
ANKRD30A	14.5	8.13	10.1	10.4	23.5	56	12.4	25.5	46.3	33.7	29.8	17.9	34	14.2	12.9	24.3	24.8	22.5	75.6
ANKRD31	12.4	7.09	8.88	9.18	20.2	16	11.2	23	40.9	23	37.2	15.8	29.8	12.5	11.6	21.4	21.8	20.6	14.4
ANKRD32	227.5	288	280	259	211	229.5	303.5	309.5	275	196.5	257.5	194	101.75	469	259.5	144.5	256.5	289	251.5
ANKRD33	188	149	156	111	95.3	95.1	143	131	71.8	115	154	135	41.9	82.1	80.1	227	165	61.7	113
ANKRD33B	123	118	94.6	101	60.7	73.1	106	63.1	56.7	65.7	80.7	95.1	72.2	91	81.1	55.6	37.5	82	48.2
ANKRD34A	12.3	6.96	10.2	9	20.8	15.4	11.1	22.2	39.5	22.2	26	15.2	30.4	12.7	14.9	21.9	21.4	20.1	13.6
ANKRD34B	17.2	9.86	12.4	12.4	27.4	20.6	14.8	30.2	53.5	237	35	20.8	39.5	17.3	13.4	28.5	27.8	25.3	18.7
ANKRD35	784	2410	2840	930	11000	4290	2780	5300	12200	1580	2620	539	2380	3340	3100	837	1090	7570	2830
ANKRD36B	5154.16666666667	3915.83333333333	3602	1888.83333333333	788.833333333333	1657.33333333333	2037.33333333333	1587.43333333333	1260.85	1292.38333333333	3692.16666666667	1592.83333333333	556.766666666667	1647.5	1410.25	1478.76666666667	712.85	1242.28333333333	2107.95
ANKRD37	551	935	714	773	351	260	488	365	695	721	647	713	426	578	816	352	526	2360	1130
ANKRD39	412	465	500	409	659	742	501	628	719	529	458	582	323	753	715	456	734	513	543
ANKRD40	57.9	68.9	70.7	38.2	62.5	54.8	133	58	48.7	99.2	80	109	40.7	49.7	71.6	38.8	30.3	73.3	57
ANKRD42	60.05	84.45	81.6	66.85	107.55	70.65	52.95	129.55	155.8	68.65	70.35	48.65	33	104.35	48.9	66.25	96.7	103.5	94.35
ANKRD43	614	247.8	338.6	252.4	49.95	172	334.5	248.5	59.9	158.6	422	1340	259.3	45.3	127.25	614.5	400.05	907	60.2
ANKRD44	76.7	94.505	133.45	67.15	54.95	57.15	206.7	104.9	60.5	53.35	111.5	50.5	32.6	100.7	91.75	56.95	35.15	63.3	61.5
ANKRD45	11.6	9.64	8.26	8.5	19.4	14.4	10.5	21.1	38.3	21.1	24.6	21.9	28	11.9	31.9	20.4	20.3	19.1	68.1
ANKRD46	226	196	229	191	344	304	216	270	390	212	190	246	114	162	182	200	310	387	229
ANKRD49	873	1120	1010	657	799	1110	1220	1150	903	994	943	1080	536	972	782	951	1780	859	1120
ANKRD5	83.35	82.6	70.25	55.8	23.05	120.3	77.1	48.15	44.95	72.2	69.7	57.3	36.55	74.8	75.9	104	82	44.65	105.5
ANKRD50	52.15	63.6	55.1	35.05	36.5	118.3	30.5	104.65	96.7	74.85	38.85	39.65	37.45	99.55	40.8	41.75	58	37.1	98.15
ANKRD52	14.3	8.02	10	10.3	23.3	17.3	12.3	25.2	45.8	26.6	51.4	17.7	33.7	14.1	12.8	24	24.6	22.3	16.5
ANKRD53	266	112.5	100.1	67.05	56.85	123.7	92.25	67.7	43.05	144.3	139.05	73.25	109.2	53.8	53.2	120.75	33.1	51.8	62.75
ANKRD54	383	378.5	276	277.5	424.5	304	368	392	493	319.5	363.5	339.5	220.7	444.5	409	229.5	315	425	454.5
ANKRD55	13.8	7.91	9.78	10.3	22.2	18.5	12.2	25.2	46.5	25.8	29.2	17.6	32.6	31.5	12.7	24.2	24.3	22.3	16.2
ANKRD57	323	561	521	373	297	529	447	480	516	141	220	280	154	234	244	257	634	445	394
ANKRD58	1170	658	1090	877	383	299	885	575	422	562	1130	497	611	1090	887	1070	2100	771	670
ANKRD6	107.95	159.8	174.2	75.35	394	552	194	411.5	297	115.35	186.4	225.5	97.35	176.65	148.85	135.85	114.8	240.5	298.5
ANKRD60	30.2	7.76	9.73	10.2	22.7	17.4	12.3	25.6	46.1	25.2	29.4	17.9	31.8	13.4	12.5	22.9	23.8	22.3	16
ANKRD62	11.5	6.53	8.3	8.39	18.9	14.6	10.6	21.2	37.5	20.7	24.6	14.3	28.5	12	9.94	20.8	20	19	12.8
ANKRD7	13.6	7.7	9.62	9.9	22.4	17	12	24.1	43.3	25	28.3	16.8	33.4	13.8	12	23.7	23.4	21.7	15.2
ANKRD9	869	856	793	650	754	860	806	611	823	1000	943	2230	1290	1010	1160	2040	1500	1210	855
ANKS1A	1340	2160	2200	1350	6790	5460	2380	4560	7560	2630	2280	1870	1170	2080	2210	1540	2760	4570	2110
ANKS1B	12.65	7.195	10.52	9.345	20.85	16.15	11.35	23.2	61.8	23.65	26.9	16.05	30.35	22.3	11.75	21.85	22.2	20.7	27.6
ANKS3	846	1300	1290	934	2030	2170	1410	2270	2250	2150	1300	1060	1240	1920	1570	1360	2710	1940	2850
ANKS4B	21.5	91.9	42.2	58.1	23.7	33.1	40.2	25.8	46.7	76.4	30	76.6	34.4	14.4	13	24.5	100	27.6	16.7
ANKS6	752.966666666667	871.466666666667	877.166666666667	1001.63333333333	1296.8	1072.36666666667	1126.86666666667	1173.13333333333	1215.66666666667	679.366666666667	968.9	804.333333333333	625.433333333333	1194.16666666667	969.233333333333	754.366666666667	1118.26666666667	1018.13333333333	1158.56666666667
ANKZF1	532	528	482	410	449	966	630	623	526	782	666	492	284	475	538	483	526	330	687
ANLN	92.2	133	91.9	262	452	50	178	367	275	294	230	418	31.8	468	490	165	366	79.8	543
ANO1	988.233333333333	1744.2	866.4	496.2	328.866666666667	1103.9	1387.96666666667	988.6	588.266666666667	1604.76666666667	1500.33333333333	518.7	188.1	1479.66666666667	474.666666666667	470.566666666667	599.833333333333	476.233333333333	3735.66666666667
ANO10	216	294	254	139	216	216	208	220	337	314	197	393	94.7	207	211	174	123	316	248
ANO2	225	231	164	95.3	231	187	175	134	432	73	160	144	135	219	162	132	93.1	223	185
ANO3	13.8	8.75	9.85	10.4	22.8	25	12.4	25.7	46.2	25.6	29.5	18	32.8	13.6	13	23.5	24	22.5	19.1
ANO4	18.5	6.78	8.6	8.905	19.85	15.25	10.9	22.35	39.65	22.1	25.75	15.5	28.8	12.2	10.9	20.9	20.95	19.8	14
ANO5	188	277	270	70.6	1040	325	210	324	957	60.3	254	116	302	182	262	251	21.5	647	96.1
ANO6	936	1395.6	1479.305	1100.8	4152.25	2572.5	1495.45	3240	3313.5	1323.75	1407.75	1237.45	620	1818.6	1546.95	878.7	2060.3	2739.7	2826.35
ANO7	301	960	417	136	20.6	146	1450	55.6	62.8	401	297	664	428	105	60.1	459	21.2	385	125
ANO8	222	289	207	146	167	311	196	238	77.3	118	276	156	42.7	160	77.7	40.9	57.7	57.7	171
ANO9	258	271	238	410	24.6	264	371	187	47.4	471	311	439	148	376	375	261	1150	491	664
ANP32A	580	592	664.666666666667	500	515.666666666667	535.333333333333	776	616.666666666667	508.666666666667	586	769	543.333333333333	299.466666666667	516.333333333333	688.333333333333	669.666666666667	376	670.666666666667	960
ANP32B	2010	2410	2700	2100	2520	2470	3290	2230	3300	2050	2600	1570	1150	2520	2140	1370	1810	1850	2610
ANP32C	223	246	238	210	128	159	193	148	86.9	123	155	122	34.9	106	127	133	33.8	60.8	145
ANP32D	440	472	442	422	334	351	413	325	446	411	403	322	153	320	404	301	203	257	330
ANP32E	258	363	396.5	738.5	376	832	427.5	428.5	440	383.5	342	310.5	73.55	330	720	127.3	331.5	342	669
ANPEP	97.3	261	126	1530	115	127	90.4	2670	90.4	382	177	18700	31	633	423	133	4030	12900	565
ANTXR1	242.033333333333	784.133333333333	543.7	754.2	1156	1243.66666666667	381.6	1274.13333333333	1142	795.466666666667	334.1	171.4	162.8	713.266666666667	537	201.266666666667	1995.93333333333	689.233333333333	2533
ANTXR2	1168.93333333333	1943.53333333333	2747.83333333333	1490	12743.3333333333	6218	2172.06666666667	4775.93333333333	12145.3333333333	2088.83333333333	2723.36666666667	1761.1	3329.93333333333	3000.4	2299.7	979.633333333333	2973.73333333333	8901.66666666667	4935.13333333333
ANUBL1	66.6	73.8	50.6	49.9	74.2	88.4	82.2	60.8	37.9	53.5	45.1	49.3	27.4	51.5	98.3	21.6	19.9	47.4	59.6
ANXA1	3900	18900	6610	10900	17700	10300	9160	17900	11800	8480	6950	3550	4100	31600	11200	4760	9980	19200	69800
ANXA10	38000	36400	47800	11000	25.7	3560	58000	11300	49.2	29200	45800	21800	19500	4640	961	40700	74.1	16300	1030
ANXA11	4039.33333333333	5957.66666666667	5742	4893.8	3889.66666666667	2705.33333333333	5013.66666666667	4345.33333333333	3732	7395.33333333333	5516	4116.13333333333	2700	5982	7632	5121	6928.6	4577	6934.66666666667
ANXA13	13.4	114.55	18.55	866	181.95	1197	24.65	79.15	215.85	53.9	27.85	1224	54.4	287	59.85	24.35	1529	2260	121.9
ANXA2	18628.6666666667	29484.6666666667	20090.6666666667	32116	15209.6666666667	20065	21462.6666666667	26219.6666666667	9655.83333333333	39774.3333333333	24175.6666666667	30663.6666666667	7695.36666666667	50029.6666666667	37052.6666666667	12142.2666666667	30415	20634.3333333333	77760.3333333333
ANXA2P1	5640	9080	6030	8730	3690	5660	6720	7640	2700	11200	7060	9500	2200	16700	11300	4140	7110	6000	28300
ANXA2P3	421	659	441	631	251	415	525	502	107	599	343	340	45.1	507	410	94.4	157	155	817
ANXA3	5630	5320	6400	2530	1570	3990	6190	2920	2900	7670	6590	3460	2300	9100	4460	5250	4080	3010	12900
ANXA4	15900	17500	12800	9720	4560	16900	11900	11900	3920	22300	15900	15200	4500	22500	6510	11200	35600	12400	13900
ANXA5	5280	9480	7750	8790	9110	8640	7150	11100	9480	14700	7320	4670	3330	11500	12100	4400	8680	6980	16900
ANXA6	962	1490	1450	813	4290	2550	1360	1550	3790	1260	1250	1220	744	1650	1280	699	909	1540	1680
ANXA7	729.5	1029.5	1099.5	751.5	1641.5	1041.5	1252.5	1398.5	1225	1284.5	1132.6	706.5	461.25	1028	1324	658.55	869.65	1027.5	1238.65
ANXA8L2	22.8	274.85	32.8	38.65	38.55	87.2	44.35	70.4	65.3	300.45	47.35	62.15	33.3	1793	263.15	24.4	47.05	51.8	15625
ANXA9	12.4	94.3	8.88	9.2	20.9	42.9	11.2	41.8	41	153	26.5	182	29.9	61.8	40.6	21.4	418	20.2	132
AOAH	370	439	306	219	113	144	213	299	202	150	417	111	58	528	446	212	213	142	236
AOC2	12.4	6.97	14.7	21.7	20.5	15.6	11.2	22.2	40	22.2	26	15.2	31	23	10.6	22.5	21.2	19.9	16.5
AOC3	802	2150	2840	789	19700	4100	1950	7410	17600	1770	2250	509	1990	2330	2500	951	1370	7470	3980
AOF1	20.3	46.45	35.92	32.095	29.55	49.85	30.35	35	60.6	68.75	77.35	54.05	28	47.75	41.55	43.05	53.15	55.15	63.15
AOF2	298	380	286	397	378	396	402	416	525	372	437	463	92.8	279	337	268	285	460	627
AOX1	96.6	301	389	125	1250	186	429	652	1300	98.3	379	1030	242	401	635	131	80.5	878	330
AP1B1	355	297	325	257	218	240	302	321	226	431	410	387	160	266	264	345	259	177	245
AP1G1	702.666666666667	658.666666666667	755.666666666667	541	446.066666666667	487.466666666667	672.666666666667	661.333333333333	467.233333333333	605.333333333333	775.666666666667	597.333333333333	399.333333333333	525.666666666667	505.666666666667	675.333333333333	636	555.666666666667	798.333333333333
AP1G2	640	649	568	365	107	538	812	350	117	910	827	1320	329	536	532	737	831	490	601
AP1GBP1	120.3	131.85	171	75.85	80.45	79.05	151.5	111	77.25	61.05	202.9	104.5	64.3	124	122	123.05	156	74.15	79.4
AP1M1	418	585	656	491	904	657	708	875	1160	646	675	815	295	984	1010	449	586	630	1230
AP1M2	1290	1470	1180	696	21.5	505	1300	432	95.1	1100	1370	1750	713	1500	1780	1710	861	677	1100
AP1S1	289.5	374	262.6	341	90.8	266.5	208.65	153.35	110.55	521	253.2	712	155.55	543	607	357.5	299.6	241.15	572
AP1S2	436	767.5	1060	562.5	4890	1475	1000	2985	4445	551	585.5	326	590	908.5	776.5	371.5	650.5	1010.5	941.5
AP1S3	194	316.5	337.5	188	19.55	69.95	232	158	38.4	216.5	252	107.4	32.85	282.5	144.05	136.8	159	111.3	1039.5
AP2A1	100	122	108	123	150	233	141	165	304	207	186	178	37	215	152	109	147	224	278
AP2A2	930.333333333333	1199.33333333333	1036.33333333333	774	2129	1323.33333333333	1211	1697.33333333333	1960.33333333333	1358.33333333333	1260	974	750.4	1457	1201.66666666667	916.333333333333	1359	1759.33333333333	1410.66666666667
AP2B1	609.5	735	613.5	567	464.5	358.5	600.5	531	677	624	758.5	716	221.5	1109	455.5	449	643.5	499	739.5
AP2M1	1540	2150	1920	1660	3480	2610	2300	2690	4210	5610	2610	2430	793	1940	4390	1760	1070	2220	5970
AP2S1	488	607	578	585	613	469	602	644	744	1050	677	656	371	1630	1510	699	1190	891	2630
AP3B1	3110	2910	2600	2100	1890	2380	2710	2230	2060	2810	3110	1940	1440	2480	2410	2850	2030	2130	2090
AP3B2	20.1	7.75	8.8	13.2	79.6	15.6	38.5	23.9	41.5	22.5	26.9	207	28.7	12.5	11.4	21.7	21.6	20.5	14.7
AP3D1	6685	13260	9470	6550	12730	12945	9910	9129	13540	12745	6285	11175	2837.5	11450	15810	3540	12894.5	6741.5	14800
AP3M1	319.666666666667	295.2	313.466666666667	254.166666666667	305.533333333333	239	320.133333333333	331.266666666667	389	389.3	321.133333333333	240.966666666667	163.466666666667	341.6	399.566666666667	364.633333333333	278.866666666667	318.366666666667	455.7
AP3M2	279.5	267	283	376	293	290.5	225	260.5	330	286	197.5	241.5	135.15	495	491	146.5	268	235.5	702.5
AP3S1	4050	6130	5230	5250	6260	3490	5300	4870	4910	5650	5260	5210	2940	6100	7030	3930	6210	5540	23800
AP3S2	509.325	567.09	656.2125	487.2375	717.15	512.65	571.675	482.625	712.625	530.575	621.1	567.675	323.925	589.525	800.5	715.6	586.7	588.775	1005.1
AP4B1	476	538	549	385	386	564	618	790	536	855	701	485	291	900	715	460	565	798	902
AP4E1	288	431.06	375.5	285.25	546.45	350.9	479.75	583	509.45	313.15	384.4	369.05	204.95	457.95	499.6	172.8	305.35	343.95	407.3
AP4M1	273	438	299	276	411	439	344	540	526	482	323	417	211	496	421	358	458	326	482
AP4S1	30.95	47.6	60.8	19.56	134	112.15	63.65	86.6	145.1	25.4	69.6	42.8	34.25	43.55	61.6	27.2	48.75	53.8	53.45
APAF1	175	314	153	123	71	103	112	116	49.3	130	103	82.9	37	148	98	122	156	76.9	80.3
APBA1	37.1	47.2	10.54	24.3	19.8	15.45	11.05	22.55	40.4	22.15	25.95	15.5	53.3	36.55	13.45	21.05	21.2	22.25	13.9
APBA2	32.85	103	84.75	88.75	22.7	22.05	74.3	34.4	44.3	101.75	110	51.65	31.55	89.6	83.5	52.8	57.85	28.35	103.75
APBA3	125	160	133	120	160	134	156	150	53.1	314	100	99.8	38.8	115	102	28.4	115	45.5	88.2
APBB1	296	186	241.5	103.4	703.5	399.5	299.5	472.5	387	95.5	294.5	142.5	175.5	196	497	215	105	392.5	213
APBB1IP	814.333333333333	1042	1666.66666666667	869	295.333333333333	1069.66666666667	1597.66666666667	1330	606.666666666667	2996.66666666667	1213.33333333333	332.666666666667	366.666666666667	1441.66666666667	1106	616.333333333333	4193.33333333333	804	1228.66666666667
APBB2	408.6	495.5	315.15	284.6	694	539	265.35	362.5	938.5	302	334	459.5	319.75	443.45	660	339	512.5	617	939.5
APBB3	426	491	504	343	544	727	589	531	725	522	554	537	522	672	652	524	423	718	1190
APC	18.5272727272727	30.9127272727273	21.7	17.5436363636364	59.4727272727273	42.2454545454545	28.4181818181818	34.8545454545455	56.7545454545455	25.4909090909091	30.6	23.3636363636364	33.8909090909091	18.4818181818182	23.8909090909091	33.6	44.7090909090909	56.9909090909091	31.7
APC2	118.625	71.365	111.3	56.3575	135.15	64.3	76.15	99.975	140.875	109.25	121.95	240.55	75.275	54.35	62.2475	99.375	39.125	123.725	50.425
APCDD1	1160	2200	1720	773	2720	1570	1590	1780	4770	559	1380	10500	1100	476	1120	976	720	1810	1850
APCDD1L	12.5	48	72.1	9.54	21.2	15.7	55	38	41.9	41.3	27.2	17.9	29.4	47.6	12.4	22.6	22	21	74
APCS	14.6	17.5	8.86	14.6	20.1	16	11.2	22.8	40.6	22.8	26.3	15.6	29.9	26.8	11.4	21.5	21.6	20.3	24.9
APEH	2960	2550	2725	1930	2115	2165	3010	2370	2145	3115	4170	2830	1679	3600	3545	4185	3450	3175	2740
APEX1	1387	1250.5	1443	1401.5	1745	1815	1637.5	1552	2190	2325	2060	2500	886.5	1574.5	1880	1604	2455	1662	2535
APEX2	969	1060	987	733	441	685	922	886	521	1210	1170	1110	567	1560	1530	920	2210	717	2080
APH1A	553.5	640.5	438.5	543	170.9	692.5	541	334	346.5	740	571.5	699.5	148.05	363.5	838	388.5	289	175.55	610
APH1B	359	361	310	335	325	408	345	452	366	560	492	623	154	669	898	335	705	362	783
API5	303	319.5	334	304.5	381.5	310	357	315.5	441	401.5	361	278.5	98.5	250	484	303.5	432.5	458.5	579.5
APIP	766	598	533	408	900	445	505	484	798	746	546	380	338	382	3140	552	452	701	720
APITD1	463	656	395	341	545	398	659	433	669	462	513	594	219	385	727	486	229	447	485
APLF	129.433333333333	19.3366666666667	27.4633333333333	18.88	52.6666666666667	53	27.8666666666667	33.6666666666667	46.7666666666667	22	54.4333333333333	31.3333333333333	30.1	16.8666666666667	23.9333333333333	41.6333333333333	22.8333333333333	26.6	61.3
APLN	286.666666666667	154.366666666667	160.966666666667	248	299	85.8666666666667	139.933333333333	156.1	281.666666666667	1601.33333333333	130.433333333333	1023.66666666667	160.566666666667	1340.76666666667	432.133333333333	204.3	621.666666666667	151.666666666667	885.666666666667
APLNR	13.6	39.8	50.4	26	50.9	29.8	22.6	110	43.7	25	28.3	29.1	32.7	76.8	51.8	45.4	72.4	21.7	15.6
APLP1	250	47.8	69.9	64.5	134	32.2	132	36.8	51.1	66.4	99.5	43.1	111	61.6	34.6	232	21	39.9	42
APLP2	2350	3250	2465	1960	4328	3095	2652.5	3265	5300	4190	2470	4550	1660	2815	3083	2516	1880.5	2769	7040
APOA1	34.94	29.33	10.478	140.8	124.8	70.38	15.87	25.29	45.31	29.09	54.43	16350	80.41	22.23	13.845	149.4	70.01	6711	24.79
APOA1BP	2960	2720	2840	2690	2600	5060	3380	2630	2550	4800	3430	3920	2250	3050	5090	3930	3860	3240	5380
APOA2	12.3	6.88	8.73	9	20.6	1260	11	22.3	40.4	22.9	26	15.5	29.5	12.4	14.3	21.2	137	19.9	14.1
APOA4	60.5	51	43.85	272.75	160.15	142	86.75	63.05	124.55	201	65.3	37730	29.35	73.6	32.1	35.4	538.85	17165	61.5
APOA5	211	10.4	19.4	8.08	18.1	13.7	13.1	20.2	36	19.5	51	17.8	27	13.2	9.37	33.7	42.7	18.4	12
APOB	13.57	8.73	10.076	73.05	24.16	19.65	14.28	24.93	46.89	25.15	32.13	3363	37.35	14.07	12.17	32.39	23.44	1397	21.44
APOB48R	317	427	384	592	49.8	125	199	323	135	684	379	286	117	901	790	174	516	264	714
APOBEC1	275	644	854	84.8	21.6	17.3	392	24.5	43.9	24.8	233	978	77.8	19.9	12.6	263	405	599	15.7
APOBEC2	2190	77.3	687	58.9	333	18.3	98.7	140	750	308	914	52.8	928	25.5	40.5	2520	22.4	413	14.9
APOBEC3A	136	139	21.6	39.4	50.1	18.4	13.3	26.1	48.3	118	80.8	18.3	37.5	462	470	56.2	24.8	140	214
APOBEC3B	311	380	170	273	138	114	333	321	149	514	266	242	122	1150	805	163	321	467	522
APOBEC3C	216	278	286	168	305	150	314	279	357	99.1	272	99	29.3	234	99.9	207	208	163	282
APOBEC3D	47.3	51.9	22.5	12.6	22.1	16.4	27.6	36.4	43	23.6	26.9	16.1	33.5	59	29.8	24.3	21.9	20.5	46.3
APOBEC3F	126.5	174	112.75	98	112.2	66.2	194.5	199.5	105.75	46	111.35	48.25	29.55	275.5	168.4	123	163	78.15	204
APOBEC3G	524.5	621.5	677	469	202.9	195.55	689	648.5	447.5	232.85	596.75	320.65	197.1	996.5	407.65	347.3	382.9	335.8	922
APOBEC3H	73.9	70.6	67.4	64.6	24.1	61.7	50.5	156	47.1	71.6	31.7	20.5	35.3	168	67.8	47.2	71.7	23.2	118
APOC1	1475	2590	1215	9765	41	1625	1420	6820	273	7475	1595	919	241	5795	7310	1136	23100	391	5885
APOC2	13.2	46.5	8.96	34.2	50.4	15.7	11.3	125	41.1	167	26.8	200	30.2	322	257	21.8	380	157	179
APOC3	12.3	7.07	8.86	18.2	39.5	15.9	11.2	23	40.9	22.9	26.4	1470	29.7	12.5	11.6	21.4	1040	1650	29.2
APOC4	12.1	22.8	15.5	23.8	19.2	32.2	13.8	98.4	60.8	20.7	24.6	14.6	27.2	99.3	70.9	20.2	61.2	18.9	31.9
APOD	16.4	33.7	90.3	19.9	307	754	32	76.1	265	53.1	146	20.1	121	241	153	27.4	27.1	210	72.8
APOE	12560	18980	7391	28840	1697	9015	8666	37420	3749	30270	13610	5600	4710	41470	60030	12150	77740	4303	25930
APOF	13.35	7.58	9.55	9.825	21.8	16.5	19.85	29.75	43.6	27.65	28.2	25.3	31.6	15.65	11.605	22.8	23.05	21.4	15.15
APOH	13.1	7.34	11.4	9.56	21.7	377	14.5	23.4	42.5	24.3	27.3	21.6	179	13.5	11.9	79.6	22.8	22.2	15
APOL1	4144.5	7235	5130	3183.5	1662.5	1659	2334.5	2292.5	2451	4972	4020	2569	1415.5	6455	2636	4061.5	3848.5	1830	5898.5
APOL2	3365.5	5431	4283	3110	2495	1937.5	2927	3215.5	3624	3192.5	3256	1940.5	1178.6	5339	2383.5	2768.5	3598.5	1878	4827.5
APOL3	1408	2212.5	1930.5	1772.5	1758.5	1322	1684.5	2270.5	2348	932.5	1617.5	580.5	796.1	3611.5	1320.5	974.05	1216	1321.5	2057.5
APOL4	96.2	148.85	120.2	114.45	79.45	70.1	120.05	163.05	96.35	79.8	74.55	59.6	31.65	138.75	52.2	56.55	54.95	37.45	81.4
APOL5	13.9	19.8	10	11.5	23.8	17.7	12.8	27.2	46.6	25.9	30.3	19.1	32.4	22	13.6	24	24.5	22.9	17.1
APOL6	1000.25	1168	664.5	709.675	213.25	227.425	392.225	190.375	554.05	233.175	458.375	452.675	363.15	2172.25	638.325	1052.275	1566.3	509.65	1074.625
APOLD1	1630	2240	1650	862	3480	2540	1490	2470	1450	899	1630	1270	1380	1560	2010	565	840	3570	1200
APOM	116.3	145.6	157.15	114.65	115	153.15	271.5	105.7	111.1	97.75	211.4	1250	135.4	142.25	204.2	230.6	327	283.75	176.85
APOO	2280	1040	1130	1040	852	758	1010	819	876	1190	1470	1420	1220	1910	2070	3320	1950	1300	1490
APOOL	97.2	73.8	62.5	48.1	22.4	76.9	44.9	79.2	43	37.3	28.2	22.9	118	144	194	51.5	141	33	99.2
APP	1152	1686	1360	1496	1107	1532	833.4	808.4	2636	928.8	1112	1680	550.6	1108	1076.1	960.2	730.5	1036	1449
APPBP2	624.5	725	790.5	530.5	1767	1064.5	803.5	1101	1604	465.5	859	755	465.7	590	2646.5	745	520	1142.5	852.5
APPL1	1540.5	1463.5	1600	1104.65	909	1595	1430.5	1621.6	1255	825	838.3	613.25	461.8	676.6	661.5	515.05	390.85	570.45	549.15
APPL2	359	492	377	314	167	517	389	417	239	351	387	494	373	223	168	393	701	450	470
APRT	9960	9420	9280	8380	4820	6850	12000	9450	4760	11600	12700	7610	9540	15500	18700	14400	15500	10500	18600
APTX	652	642	729	585	639	658	745	618	692	909	450	322	441	769	1060	799	723	727	1240
AQP1	3135	10130	6145	2860	29600	11970	5625	18265	29050	4060	6340	1398.5	6430	13530	11210	1748.5	2007	12800	3930
AQP10	101.95	52.15	88.4	39.08	45.1	78.45	59.45	23.95	42.05	23.35	54.65	2994.95	81.95	17.5	15.05	84.95	22.1	946.2	64.85
AQP11	126	54.3	44.1	50.2	17.9	39.8	42	20.2	36.3	35.1	40.2	319	27.8	51	16.1	122	176	278	56.7
AQP12A	13.9	7.93	9.82	24.3	22.3	18.7	37.9	25.2	47.5	25.8	29.2	93.4	32.7	13.7	12.5	130	92.1	37.2	16.2
AQP2	913.7	668.1	641.3	543.95	385	460.85	747.6	660.15	318.8	413.7	637.4	541.5	349.95	378.85	3335	416.6	332.65	415.6	491.65
AQP3	1731.5	1241	1664.5	969	352	1122	1728	776	295.5	700.5	2111.5	1986	1216.5	3755	985	1586	659	1706.5	905.5
AQP4	370.5	6.775	41.85	9.055	20.05	15.2	11	23.05	40.3	28.95	79.05	16.2	54.25	22.05	11.05	624.5	20.9	19.95	14.45
AQP5	1688.5	3393.5	3953	4010	42.15	2077	6900	2536.5	136.15	1722	2422	575	1168	288.5	13015	1455.5	1591	1404.5	9770
AQP6	11.5	6.52	11.2	8.57	19.4	14.7	20.4	22	39.2	21	25.2	15.1	27.3	27.7	17.4	20.5	20.3	19.3	82.1
AQP7	18.5	21.4	19.6	12.2	21.7	57.3	16.3	31.3	194	24.4	27.3	78.9	31.2	47.2	155	22.2	39.8	28	148
AQP7P2	21.5	18.5	9.19	9.51	21.2	16	11.5	23.2	93.2	23.6	27.2	21.2	31.5	23.4	11.5	22.4	22.6	21.8	14.6
AQP8	97.1	49.6	35.3	47.4	42.2	33.8	37.3	45.6	38.8	21.5	25.1	92.4	29	21.1	25.2	31.6	77.4	36.1	36
AQP9	852	381	376	2090	34.1	103	78.3	23.2	375	3070	1040	353	112	3520	5160	125	748	543	3270
AQR	454	529.5	503	338	455.5	599	556.5	607.5	430	351.5	517	497.5	295	373	423.5	343	313.5	473.5	582
AR	141.6	271.9	302	76.92	1246	608.8	246.7	696.2	1212	110.34	264.5	18.66	173.3	93.38	134.3	121.89	46.92	333.9	192.4
ARAF	668	681	608	359	391	458	780	571	766	636	789	732	240	479	753	672	295	446	644
ARAP1	1163.5	1445	1560	1216	1495	1930	1285	2425	2000	2275	1760	1318.5	939.5	2515	1990	1740	2950	1508	2165
ARAP2	325	483	455	460	168	243	605	361	188	319	413	271	267	657	513	323	324	376	795
ARAP3	523	790	605	527	992	1740	634	1310	1050	2040	685	948	467	1650	1510	473	614	748	1600
ARC	11.9	6.73	18.1	8.61	25.5	15.2	10.8	21.7	39	21.4	25.3	39.2	38.2	12.2	690	21.6	20.5	1870	13.3
ARCN1	954.3	1197	1250.5	774	1240.5	1185	1114.5	1003.1	1215.5	1549.5	1254	1189	492.6	921.5	962	757	1412	945	1376.5
ARD1A	617	623	599	631	839	542	750	833	793	700	802	668	446	1300	1800	694	1230	798	1040
ARD1B	364	315	324	294	425	589	468	475	370	374	499	438	306	676	768	382	574	585	381
AREG	6970	11800	4780	2940	96.7	437	933	29	121	1690	3840	3780	1060	9190	1860	3010	3870	13700	14700
ARF1	4816.25	5757	5298.75	4061.5	3638	5650	5095	4787	3629.25	6777.5	4880.75	4070.25	1922	3384	4069	3342	3491	3185.25	4762.25
ARF3	1190.33333333333	1226.66666666667	1212	1134	1115.66666666667	1109.66666666667	1112	1289.33333333333	1358.66666666667	1423	1423	1182.33333333333	683.033333333333	1831.66666666667	1686	1263.33333333333	1309.33333333333	1405.83333333333	2872.66666666667
ARF4	4910	5890	6100	4440	4300	5520	5540	4670	3610	6070	5490	4070	2120	5470	5210	3420	5100	5410	7550
ARF5	1405	1990	1610	1345	1365	1370	2135	1875	1545	2190	1800	3090	1320	2410	2040	2195	2380	1935	2730
ARF6	642.5	929.5	891.5	883	505.5	497.5	894	621	449.5	575	902.5	773	171	430.5	436	377	383	354	615
ARFGAP1	1239.9	1667.45	1480.65	1208	1149.95	1764.75	1555.15	1763.75	1329.5	2459.7	1653.5	3298.45	1164.85	2602.4	2463.3	1476.9	3845.1	1689.95	3022.6
ARFGAP2	303	346	289	260	259	362	328	303	500	433	442	332	177	319	263	419	188	410	480
ARFGAP3	4440	4330	4570	2930	2320	3270	3960	2670	2560	3630	4710	4410	2400	4240	4320	3400	5110	4070	4470
ARFGEF1	1340	1810	1810	1350	1090	1810	1760	1800	1250	2000	1650	1910	955	2140	1690	1460	1930	1720	1580
ARFGEF2	294	282	236	168	116	373	196	204	93	251	249	482	135	223	302	282	361	223	245
ARFIP1	1580	2019.5	1769	1293.5	1619.5	1752	2045.5	1690.5	1596.5	1774.5	1846	1333	979.25	1620.5	1554.5	1686	1281.85	1584	1201
ARFIP2	1180	1220	1170	869	582	813	1340	663	642	1700	1650	1290	798	1070	2640	1430	858	1170	1430
ARFRP1	152	217	180	190	174	246	205	275	268	205	185	431	79.5	368	298	237	254	318	460
ARG1	16	9.11	34.1	11.9	27.6	21.2	14.5	29.7	53.6	28.6	34.2	20.6	37.9	15.6	39.7	27.7	26.6	24.8	151
ARG2	109	125	105	83.5	198	148	93.9	144	134	109	102	419	32.4	145	473	176	265	230	215
ARGLU1	3960	4570	3710	2050	1610	2970	2540	2060	1620	2030	1800	2240	1130	1560	1290	1370	1170	1370	1390
ARHGAP1	4585	7655.5	7300	5125.8	15741	7891.5	6535.2	7780	10562.5	8352	7016.5	3731.05	3810.85	7140.35	12008.5	5166.35	7761.2	8527.5	13922.5
ARHGAP10	343	348	401	237	1760	898	528	981	1610	411	411	118	413	572	413	355	177	577	294
ARHGAP11A	47.3333333333333	56.8633333333333	55.2166666666667	144.766666666667	74.0333333333333	33.6666666666667	106.766666666667	138.066666666667	49.9666666666667	151.3	94.6333333333333	115.933333333333	31.8	117.033333333333	137.1	32.9	104.9	40.5	135.233333333333
ARHGAP12	4750	6950	5970	4150	5290	6270	5880	5780	5160	6810	4790	4700	2990	5020	4540	6100	6570	4540	7020
ARHGAP15	382	547.5	793	364	409.2	257.05	736	1228.5	398.75	289.5	588	172.7	161.9	564	501	292	227.5	416.5	244
ARHGAP17	960	1265	1250	1039	1138	875.5	1235	1265	1390	1340	1455	1185	675	1460	1360	1210	1840	2445	2560
ARHGAP18	1340	741	882	787	413	453	781	1010	371	1560	925	509	665	1010	825	1210	1140	588	1330
ARHGAP19	114.25	119.94	126	106.15	121.95	122.9	152.15	117.7	128	165.75	161.95	95.6	90.7	145.2	122.2	107.85	96.15	146.9	110.8
ARHGAP20	54.2	36.535	57.015	27.25	99.6	36.25	52.35	58.35	125.2	22.15	59.55	33.85	52.55	29.15	22.15	49.15	23.3	107.9	66.3
ARHGAP21	412	574	410	328	315	579	544	570	365	469	490	445	181	411	389	436	271	396	805
ARHGAP22	253	643	466	413	962	639	465	2070	806	645	477	176	202	1150	634	250	689	547	1340
ARHGAP23	651	1610	1300	773	4600	2300	1160	2790	3820	1040	1140	638	637	1650	1990	497	1290	1950	3090
ARHGAP24	280.8	247.1	304.575	119.125	316.95	253	549.75	491.5	239.525	147.675	332.25	82.075	196.425	145.825	145.55	359.575	74.675	304.9	251.675
ARHGAP25	1087.4	1094.21	1470.25	1005.55	336.35	428.6	1911.6	1143.7	674.85	793.55	1740.75	483.6	486.45	1627.2	1296.7	562.6	672.65	741.8	703.7
ARHGAP26	217.7	320.75	302.35	197.3	90.4	189.15	281.15	232.6	90.45	353.6	267.4	269	91.75	427	328.65	334.5	281.5	188.6	313.5
ARHGAP27	149.05	237.5	248.5	209.45	53.5	183.15	206.5	176.8	84.6	276	226.5	327.5	84.7	248	175.7	183.1	174.7	196	702
ARHGAP28	63.1	72.65	88.97	19.82	47.3	49	53.95	36.1	39.55	29.35	44.8	26.5	32.05	15.6	36.06	49.2	20.75	48.3	28.05
ARHGAP29	84.75	160.65	101.55	59.1	171.85	90.3	131.05	243	219.15	85.5	83.25	53.45	88.8	113.15	158.2	78.2	57.75	217.05	232.3
ARHGAP30	437.85	397.1	565.75	347.15	107.75	152.25	464.2	437.05	308.1	277.8	577.65	174.15	192.8	600.95	318.65	315.35	230.55	267.6	295.35
ARHGAP4	3420	8010	7940	4450	3790	8740	9150	14100	5670	5070	7350	6570	2050	10500	9980	3650	7970	9410	8890
ARHGAP5	371	589	531	399	491	476	288	298	591	260	239	382	104	261	263	172	395	354	631
ARHGAP6	26.15	38.05	38.6	23.2	181.35	86.25	106.05	98.85	185.85	29.1	44.9	18.45	33.1	29.75	20.3	41.15	24.7	105.2	50.35
ARHGAP8	16.1	26	13.4	16.5	25.7	142	13.7	28.4	50.8	150	33	19.9	37.3	35.5	24.1	26.8	85.9	24.3	18.1
ARHGAP9	1530	1750	2470	1470	348	478	2090	1670	892	1280	2270	783	702	2780	2070	971	1050	1340	1410
ARHGDIA	418	520.866666666667	548.233333333333	493	298.3	330.033333333333	532.1	386.233333333333	367.866666666667	612.333333333333	698.733333333333	1002.33333333333	194.566666666667	637	577.666666666667	53.6666666666667	417.066666666667	490.133333333333	727
ARHGDIB	8330	9270	11700	8220	3730	3940	14400	9520	5300	8000	12900	5470	3210	14100	11600	6100	7090	7910	12100
ARHGDIG	73.9	27.4	27.6	8.94	19.4	14.7	50.3	22.1	39.3	24.5	46	15.2	27.3	31.6	22	76.3	20.4	20.5	13.2
ARHGEF1	99.3	192.5	194.5	150.5	107.85	205.5	279.5	329.5	203.5	227	249.5	208.5	81.45	330	297.5	133	113.8	203.5	270
ARHGEF10	537.366666666667	596.885	643.85	508.763333333333	1662.5	1318.01666666667	679.083333333333	1075.48333333333	1312.73333333333	966.883333333333	638.5	398.916666666667	656.716666666667	599.866666666667	354.116666666667	480.183333333333	385.433333333333	903.8	1013.53333333333
ARHGEF10L	2160	3230	3005	4380	7325	6230	3030	4215	6040	3170	3110	3390	1820	3810	2080	2705	6805	6370	5985
ARHGEF11	210.55	256.3	248.35	200.8	227.2	452.1	206.3	311.5	346	360.6	269.65	318.75	90.05	204.5	237.45	181.55	147.65	164.3	271.55
ARHGEF12	304.75	410.15	340.45	242.6	565.75	552.8	404.4	472	504.3	420.1	397.5	428.65	183.5	420.05	361.5	390.5	296.7	563.45	554.55
ARHGEF15	172.25	165.9	165.6	177.4	216.95	196.6	164.1	193.2	291.5	153.25	145.25	118.4	50.15	193.55	210.2	67.3	70.55	138.25	386.95
ARHGEF16	2300	6440	2760	2570	65.3	2640	2630	2220	40.6	4360	2570	4110	1720	1910	2060	2490	5330	2020	3700
ARHGEF17	671.7	1209.6	1232.1	601.75	4374.7	2732.45	1058.75	2746.05	4434.85	1200.7	1037.75	687.55	998.95	1578.8	1301.2	610.25	1080.3	1669.85	2126.65
ARHGEF18	4970	4090	5260	2950	7550	6380	4790	6190	7610	4240	5550	5340	3070	6860	5070	4620	8780	3650	7960
ARHGEF19	753	687	568	406	256	475	556	951	397	872	636	1120	476	823	929	759	924	569	1730
ARHGEF2	816	1130	1020	771	654	790	651	664	1090	908	946	681	312	563	456	455	249	441	704
ARHGEF3	701	848	806	584	693	898	958	1110	1040	516	667	344	381	1170	549	584	420	618	667
ARHGEF4	263.1	269.45	373.85	185.1	2883.5	860.5	613.4	1072	2464.5	138.45	362.55	351.7	508.95	193.2	236.55	236.05	291.4	1081.5	1006
ARHGEF5	701	736	659	370	135.5	578	588	717.5	139.25	1094	606.5	1153.5	277	627	516.5	654.5	963	583.5	885
ARHGEF6	86.4	62.8633333333333	72.3266666666667	32.4	66.5666666666667	35.4333333333333	111.733333333333	71.0333333333333	96.3333333333333	45	83.2	23.6666666666667	33.3666666666667	89.5333333333333	41.7333333333333	82.3333333333333	28.1666666666667	64.1333333333333	35.8
ARHGEF7	477.15	587.4	555.05	430.8	599.75	938.95	676.6	603.6	788.55	938.05	640.25	779.5	267.8	482.95	526.05	495	557.3	571.7	773.55
ARHGEF9	116	170.5	185	111	470	253	251	302.5	448	135	194.5	145	119.85	176	211	175	140.5	302	191
ARID1A	325.833333333333	353.933333333333	367.833333333333	260.233333333333	306.866666666667	281.266666666667	396.466666666667	425.333333333333	405.233333333333	338.033333333333	421.1	351.1	171.166666666667	317	233.633333333333	255.233333333333	220.766666666667	310.433333333333	374.5
ARID1B	435	445	406	347.5	355.45	515	430	406.5	402.8	560.5	459	478.5	230	366	373	328	388	391	354.4
ARID2	210.85	260.55	209.65	182.5	305.65	326.25	317	319.5	274	192.3	251.95	222	108.1	272.25	203.5	211.2	325.5	322.95	349.95
ARID3A	469	400	532	328	340	1140	513	537	367	422	632	1090	348	795	350	413	2030	878	263
ARID3B	2420	2270	2900	1560	603	978	2400	1320	717	1100	2660	2130	991	1930	1330	1630	1370	1600	1380
ARID4A	154.5	237.5	238.5	147.5	235	265	168.5	204.5	214.5	115.8	177.5	119.5	49.1	133.95	128	120.5	101.45	205.5	258.5
ARID4B	541.5	729	714.5	574.5	708.5	1191.5	708.5	779	730.5	615.5	628.5	431	377	640	533.5	516.5	564.5	707.5	1123.5
ARID5A	691	1320	2030	1230	1330	983	1200	1260	2220	1350	1360	760	723	2840	2240	723	1560	4290	1910
ARID5B	574.25	796	962.75	717.325	684.1	1158.5	907.85	1152.75	846.75	559.85	789.875	439.35	418.9	1114.5	941.55	623.9	1256.525	1238	932
ARIH1	255.333333333333	292.333333333333	301.333333333333	211.333333333333	321	281.666666666667	270	308	383.333333333333	202.333333333333	277	220.333333333333	107.866666666667	241.333333333333	210	180.666666666667	137.866666666667	278.666666666667	379.666666666667
ARIH2	2787.5	2714.43333333333	3486.33333333333	2095.93333333333	5458.33333333333	3637.73333333333	3642	4333.23333333333	5173.33333333333	2388.2	3331	2379.1	2034.63333333333	3658.86666666667	3335.03333333333	2628.56666666667	2518.96666666667	3025.3	2222.7
ARL1	2336.66666666667	2716.66666666667	2756.66666666667	1863.33333333333	2203.33333333333	2430	2586.66666666667	2506.66666666667	2280	2693.33333333333	2733.33333333333	1820	1391	2413.33333333333	2340	2260	2603.33333333333	2460	3306.66666666667
ARL10	15.1	8.33	142	10.6	24.9	18.2	13	25.6	47.3	27.7	30.6	18	36.7	14.9	13	26.1	24.6	22.7	16.6
ARL11	38.4666666666667	42.6666666666667	72.9833333333333	68.0166666666667	24.3	34.8333333333333	59.9666666666667	42.9	73.9333333333333	80.0666666666667	40.5666666666667	29.4666666666667	67.8333333333333	64.4	66.9666666666667	32.5666666666667	65.6666666666667	44.1	154.9
ARL13B	319.5	594	521.75	307.85	327	633.5	384.7	548.3	553	317.75	240.2	343.85	163.65	453.5	443.75	131.75	256.1	356.5	501.5
ARL14	6430	3800	7400	929	21.3	2710	5010	1090	41.6	8000	6630	5120	3360	705	1640	2360	726	8600	3450
ARL15	13.7	21.5	10.4	9.99	22.5	38.5	11.9	24.4	44.2	26	153	17.2	32.5	13.6	12.6	23	23.8	21.7	15.9
ARL16	1340	1620	1650	1350	2300	2480	1340	1730	2510	1570	1810	1970	1100	1930	1400	1050	755	1700	2980
ARL17	142.875	195.625	136.1	93.6	145.9	232.8	144.75	183.55	199.9	67.3	204.575	153.65	138.225	218.875	115.325	96	92.75	150.525	159.625
ARL17P1	437.5	476	432	239.5	471	512	401	413	462	238	715	879	456.5	576.5	483.5	575.5	436	456.5	694.5
ARL2	1090	1670	1310	1010	2930	2190	1540	2450	3120	1820	1610	2020	1150	2380	4250	1260	1870	2330	2320
ARL2BP	1710	2230	2350	1490	3540	2240	2520	3180	3200	1710	2190	1420	1220	2370	1970	1440	1810	1820	2440
ARL3	2509.95	3019.4	2790	1625.05	4722	3797.5	4209.5	4106	4622	2994.3	3150.1	2443.85	2326.8	4218	6045.9	2532.4	2529.85	3339.5	4784.5
ARL4A	211	291	178.5	153	234.5	388	191	231	315.5	189.5	175.5	361	73.55	127	244	113.5	306.5	458	204
ARL4C	911	1710	1600	1270	313	518	873	640	730	1180	646	799	377	1740	1950	777	826	365	2370
ARL4D	60.25	104	158	36.3	762	289.5	143.5	392	794.5	56.1	204.5	109	189	95.4	104.9	57.8	32.95	290	3135
ARL5A	878	963.5	951.5	600	813.5	907.5	922.5	931	820	660	711	688.5	360	563	542	572	560	527	743.5
ARL5B	74.15	90.9	68.2	40.35	20.6	15.4	20.65	25.3	40.6	55.8	44.3	92.95	29.4	56.55	64.2	24.15	132.1	79.4	73.65
ARL6	13.5	22.4	22.4	18.3	30.9	35.1	20.8	23.9	42.9	24.6	50.3	33.1	33	32.4	71.8	31.1	23.2	25.5	79.1
ARL6IP1	7935	10540	9215	6615	3540	2883.5	7220	5785	3570	9165	6515	5915	2757.5	4405	5380	4905	7935	5380	8155
ARL6IP4	11026.6666666667	10890	13586.6666666667	10743.3333333333	16483.3333333333	12266.6666666667	15573.3333333333	16533.3333333333	16393.3333333333	10510	15913.3333333333	11856.6666666667	12176.6666666667	17283.3333333333	18576.6666666667	15466.6666666667	13813.3333333333	18650	19620
ARL6IP5	2680	3655	3030	2470	5995	3570	3655	5110	4295	2375	3175	1175	1540	3760	2130	2290	2615	3430	4155
ARL6IP6	438	639	618	624	364	551	783	542	378	493	626	695	228	1020	725	492	644	762	2070
ARL8A	2546.15	2338.05	2904.15	2926.3	4020.35	3517.6	2750.45	3949.4	3771.5	3940.5	2701.65	2915.85	1751	3911.25	4005	3005.3	3255.7	3407.85	4970.9
ARL8B	1626	1839.5	2293.5	1452.5	2641.5	2545.5	2034	2375	2289.5	2055.5	1781	1479.5	870.8	2127.5	1856	1548	1919	2035	3470
ARMC1	1590	1790	1850	1640	2000	2450	1680	2040	2650	1560	1280	1720	550	1100	1070	916	1270	1150	1550
ARMC10	837	887.5	841	900.5	1009	929.5	867	1064	948	1368.5	1003.5	1133.5	629.5	1544.5	1547	917.5	1398.5	837	2310
ARMC2	40.15	32.75	25.35	10.6	37.15	32.95	33.8	61.85	50.05	75.7	27.65	18	31.75	30.45	62.65	32.95	22.8	21.15	26.2
ARMC3	13.6	7.71	9.64	9.97	22.2	16.9	12	24.2	43.3	25	28.4	16.9	33	13.8	105	23.3	23.6	21.8	15.4
ARMC4	13.5	12.27	12.175	9.785	75.35	105.3	34.6	27.95	88.6	24.75	28.15	83.75	32.8	13.15	22.6	23.25	23.15	121.6	19.5
ARMC5	522	614	584	553	682	727	720	848	897	971	656	566	457	1150	1060	716	1410	1010	966
ARMC6	660	595	559	537	477	427	734	794	508	755	753	593	287	851	1140	561	604	416	561
ARMC7	673	757	740	696	488	476	862	665	500	511	751	1170	381	1040	1220	749	614	542	803
ARMC8	417.5	513.5	530	331.25	920.5	594.75	609.75	798.75	846.5	582.75	488.5	401.5	256.575	492.5	597.5	470.75	295	690.75	668.5
ARMC9	144.766666666667	354.666666666667	268.666666666667	496	1405.66666666667	834.666666666667	204.533333333333	764.666666666667	2011.66666666667	378.066666666667	291.433333333333	236.233333333333	430.666666666667	653.666666666667	455.433333333333	139.6	369.733333333333	966.333333333333	1065
ARMCX1	598	828	1150	452	3910	1700	1010	1790	4730	526	1280	399	830	671	772	838	584	2150	1320
ARMCX2	1120	1640	1860	880	4840	2550	1490	2690	5320	1200	1730	871	1530	1590	1180	987	1030	2600	2030
ARMCX3	462.5	517.5	538	221.5	665.5	640.5	422	521	637	402.5	363.5	272	145.5	192	358.5	231.5	286	304	405.5
ARMCX4	11.9	6.83	8.65	8.97	20.1	15.4	18.7	23.1	40.9	22	26.4	16	28.2	20.3	10.8	82.1	21.2	20.1	14
ARMCX5	565	739	675	452	663	989	929	1030	501	592	800	823	384	633	832	742	1080	648	802
ARMCX6	1515	1780	1835	898.5	2710	2370	2185	2410	2750	2700	2085	1750	1450	1750	3745	2020	2525	1925	3270
ARMET	45200	35000	50300	25100	11700	15200	41300	17300	10900	52200	53200	35400	20300	46000	44400	28700	48700	30700	33600
ARMETL1	11.8	6.69	8.54	20.5	30.9	15.1	14	22.5	39.7	21.9	25.7	15.7	28.5	12.2	20.7	21	20.8	19.5	14
ARNT	163.45	223.5	229	154	382.5	602.5	196.5	288	407	223.5	247.5	198	114.65	196.5	247.5	137.6	160.7	244.5	245.5
ARNT2	217	169	398	194	575	356	555	916	799	98.1	635	1150	168	445	894	661	313	665	516
ARNTL	350	569	554	356	504	683	684	680	514	602	314	277	233	544	612	567	604	440	459
ARNTL2	405	500	400.666666666667	499.333333333333	292.8	145.9	524.666666666667	331.4	154.733333333333	586.666666666667	404.766666666667	268.866666666667	97.8	971.333333333333	935	289.666666666667	357.766666666667	125.066666666667	1118
ARP11	215	166	106	93.3	26.3	61.1	189	414	48	278	192	284	100	98.6	94.5	179	187	110	66.7
ARPC1A	7910	8460	9810	4270	4000	5320	7980	5840	4420	9380	9670	7850	4340	7430	10100	8300	6210	7420	10700
ARPC1B	5410	8810	8310	9610	3580	8180	6890	9000	4820	18100	7550	9000	3160	15000	16400	4990	9380	5320	18600
ARPC2	22500	28400	26800	21100	25500	22000	34500	27200	25500	34700	29000	24200	21100	54200	33300	24700	34300	25400	49200
ARPC3	22700	31600	32000	21900	17900	23500	32700	33700	15400	36700	27700	23600	13600	36300	34500	23700	39200	20500	34600
ARPC4	233	271.5	328	254.5	313	235	297	294.5	279	361.5	360.5	219	128	393	410.5	264	231.5	293	551
ARPC5	8640	12600	10900	10900	6180	9060	9330	9660	7040	15600	8350	7450	3600	12700	9300	5520	8270	6480	14100
ARPC5L	3620	3140	3760	2600	1730	1860	2940	1940	1830	3900	3290	2200	1500	4360	3950	2950	2570	2170	5680
ARPM1	36.9	29.1	39.6	16.3	76.9	64.7	19.6	47.7	52.1	163	48.7	22.7	36.2	53.8	226	38.2	23.9	24.2	90.7
ARPP-19	1094	1209.5	1117	1120	1780	1179	1324.5	1698	1765	1177.5	1164.5	1057.5	661	1646	1769.5	1044.5	1008.5	1423.5	2185
ARPP-21	12.15	6.94	8.77	20.45	20.25	15.45	11.2	22.85	40.7	22.2	26.35	15.7	29.25	12.45	10.905	21.4	21.4	20.25	13.95
ARR3	14.7	8.37	10.4	10.9	24.2	19.2	24	27	48.8	26.9	30.9	18.9	34.6	14.4	13.4	25.3	25.1	23.5	17.2
ARRB1	253	385	258	180	394	238	312	307	623	367	267	211	170	219	195	278	364	256	102
ARRB2	1550	1510	1520	1630	1150	1570	1430	2330	1780	2370	1910	2540	1190	2940	3480	1560	2030	1620	2080
ARRDC1	659	681.5	579.5	525.5	134.45	420.6	696.5	300.9	173.4	774	643.5	487.5	516.35	919.5	802.5	846.5	695.1	375.85	1064
ARRDC2	1052	1095	1395	812.5	1360	943.5	1385	1375	876.5	875	1400	852	720.5	1650	1735	1370	859.5	1065	1410
ARRDC3	374.25	516.15	413.4	335.25	684.05	479.45	464	557.55	622.4	436.7	393.3	199.45	231.3	385.95	539	239.65	299.15	444.35	408.3
ARRDC4	1600	809	934	573	3260	1840	989	1300	2660	535	1060	766	1400	760	614	2130	791	2450	1560
ARRDC5	16.7	24.9	26.6	20.4	22.6	18.7	382	51.3	47	26.1	29.6	17.9	33	27	91.9	24.6	24.6	22.6	25.5
ARS2	1736.33333333333	1988.33333333333	2282.33333333333	2249.66666666667	2253	2496.33333333333	2342.33333333333	2598.33333333333	1872.33333333333	2658	2550	2541	978.566666666667	2749.33333333333	3295	1363.6	2371.66666666667	2241	2478
ARSA	1260	1150	855	518	330	444	904	608	342	693	1010	872	397	470	998	1180	794	552	642
ARSB	47.4	58.6	48.2	58.9	57.6	46.4	46	43.4	45	143	48.6	21.1	30.3	128	113	65.9	69.7	22	68.1
ARSD	152.3	71.75	115.5	84.8	21.4	72.6	74.2	33.3	41.3	25.95	81.45	42.4	80.6	32.9	55.65	267	32.9	55.15	137
ARSE	48.3	77.2	80.6	103	19.7	258	41.3	472	39.3	43	25.4	22	43.1	427	54.9	79.9	566	172	37
ARSF	11.3	14.5	20.5	8.3	18.6	42.5	10.4	41.4	36.9	20.2	24.2	14	28.1	11.9	10.7	20.6	78.9	18.9	24.1
ARSG	64.65	71.05	81.15	69.8	31.3	23.55	101.95	31.55	62.5	51	86.05	70	37.2	79.05	68.4	41.45	28.4	73	74.35
ARSI	38.9	89.1	14.6	48.2	22.3	87.3	33.3	86.3	71.8	136	28.2	57	33.3	168	93.8	30.5	169	21.6	475
ARSJ	147	581	193	141	372	372	653	440	419	148	136	142	123	367	471	137	178	254	625
ARSK	48.3	48.3	49.2	30.4	75.7	46.4	28.8	50.5	56.8	22.6	26.3	15.5	31.9	49	34.5	23.2	21.3	29	59.5
ART1	11.9	7.21	8.6	8.91	19.9	15.2	25.4	22.6	40.7	34.6	26.1	20	28.2	12.2	10.7	20.8	21.1	20	47.3
ART3	14.5	22.6	19.1	25.7	158	24.8	24.9	53	156	26.7	49.8	77.8	78.7	39.3	12.7	25.1	24.4	155	16.2
ART4	13.3	8.86	11.6	9.25	22	16.3	12	22.9	43	23.3	26.6	16	33.4	13.2	11	24.4	21.6	41.2	14.5
ART5	10.9	14.5	26.6	8.03	18	13.6	10.5	20.1	35.9	27.4	29.1	165	26.7	11.7	42.4	19.7	19	36.5	83.4
ARTN	500	194	190	131	184	185	215	117	136	152	175	196	350	204	196	206	157	107	110
ARV1	700.4	583.033333333333	650.066666666667	469.366666666667	695.666666666667	1155.33333333333	856.133333333333	790.333333333333	900.066666666667	914.666666666667	902.933333333333	562.1	616.4	723.2	980	978.2	456.2	771.766666666667	1074.86666666667
ARVCF	118.3	143.15	127.95	184	520.5	407	182	442	274	351	114.3	159.5	72.15	180.5	88.5	108.05	144	166	242
ARX	42	40.4	33.6	20.7	27.5	45.8	82.5	30.9	92.6	35.6	32.9	72.1	39.2	35.4	50.7	28.5	102	40.6	54.7
AS3MT	12.6	7.12	11.9	18	35.1	16.1	11.2	23.1	45.7	23.1	26.6	31.1	52.5	20.4	26.3	21.5	21.8	30.5	24.1
ASAH1	783	939.45	938.85	1318.9	1211.65	1294.35	811.25	1176.6	1036.95	1482.2	898.6	634.25	360.45	1147.8	1902.25	916.5	1148.7	1035.6	1666.05
ASAH2	76	47.6	55.7	46.2	34.4	204	114	76.6	100	45.9	78.5	235	38.1	117	52.5	34.8	22.8	178	28.9
ASAM	309	781	620.5	326.5	2319	1865	680	1259	3345	206	425	94.45	497	553.5	307.5	184.15	399.5	874	900
ASAP1	89.1333333333333	137.533333333333	127.233333333333	98.1666666666667	214	153.833333333333	116.7	177.966666666667	184.433333333333	121.233333333333	126.666666666667	123.433333333333	46.8	143.3	175	42.1666666666667	110.466666666667	125.866666666667	324
ASAP2	292.55	550.6	497.65	217.8	313.65	320	624.75	503.85	422.6	473.45	506.6	450.55	239.35	342.6	297.15	382.4	540	365.75	681.5
ASAP3	696	663	553	203	624	373	530	634	776	492	623	229	601	334	268	815	176	481	506
ASB1	291	281	346	283.5	528	435	334.5	390	593.5	325.5	406	356.5	219.5	548.5	595.5	245	379.5	358	521
ASB10	49.6	16	19.9	11.3	25.1	31	18.2	23	41.9	47	26.9	16	30.7	12.8	19.1	48.7	22.4	20.6	14.7
ASB11	14.2	7.91	9.85	10.1	23.4	17.4	12.4	24.6	44.9	25.9	28.7	17.2	34.9	14.2	12.4	50.6	23.8	22	15.7
ASB12	14.1	8.1	9.98	10.5	22.8	18.7	30.9	25.9	46.8	26.2	29.7	18.1	33.2	78	22.8	24.5	24.6	22.8	43.3
ASB13	412.5	633	560.5	478	523	666	1022	789	610.5	578.5	599.5	1279.5	279	527.5	616	455	841.5	980	1028.5
ASB14	11.9	6.76	8.62	9.12	20.3	15.2	11.1	23.7	40.3	21.8	26.1	16.9	28.6	12.5	11.3	21.7	21	19.9	14.9
ASB16	168	160.5	151	152.5	113.6	93.05	130.5	158.5	71.4	181.5	125.2	115.7	78.6	107.85	126.5	77.9	97.65	66	86.35
ASB17	11.7	9.49	8.45	8.74	53.9	15	10.8	22.2	39.4	21.6	25.5	30.7	28.1	12.1	10.5	20.8	23.1	19.4	13.7
ASB2	1540	1590	2790	724	17700	5750	3740	8310	18600	801	3680	1100	3070	2880	1230	1200	1010	5410	946
ASB3	957	1110	1150	667	1210	1420	1200	1200	1410	888	1130	1180	687	1150	1150	844	1000	1350	1630
ASB4	36.55	55.86	36.35	43.9	26.75	27.6	49.15	57.55	50.35	28.45	32.55	73	40.7	20.55	43.1	25.95	32.45	23.95	34.4
ASB5	18.2	9.535	128.86	9.165	2650	179.45	103.7	186.9	1320.8	186.3	97.95	15.6	318.85	231.3	219.45	22.2	25.35	1181.15	87.75
ASB6	352	343.5	446.5	526	459	446.5	399	307.5	728.5	583	504	365.5	298	602	683	382	554.15	496.5	900
ASB7	62.65	92.95	86.7	108.5	27.65	71.9	65.25	53.65	46	130.4	103.1	115.5	34.6	94.3	78.65	42.6	24.55	91.55	162
ASB8	336	319	336	165.5	431	341	399.5	385.5	487	175.3	322	201	154.5	208.65	207	277	179.5	374.5	223
ASB9	209	78.3	83.4	47.7	273	103	79.3	80.9	41.8	87.5	220	50.9	128	260	228	460	320	48.5	121
ASCC1	356	440	426	340	523	323	427	536	586	600	428	396	130	447	551	306	451	406	750
ASCC2	616	656	765	378	244	366	721	546	391	645	785	613	292	419	449	785	305	415	668
ASCC3	605.333333333333	689.333333333333	651.666666666667	534	528	635.333333333333	620	665	589.666666666667	1216.66666666667	636	659.666666666667	292	861.666666666667	838.333333333333	436.666666666667	604	537	713.333333333333
ASCL1	23.2	37.8	25.2	11.1	47.8	19.2	80.1	27.2	49.1	28.4	116	19.1	36	25.1	19.6	25.9	26	23.5	17.5
ASCL2	101.6	578.45	128.355	674.53	52.25	2622.25	265	387.5	111.65	149	141.4	1172.55	90.05	295.35	462.35	229.8	4110.65	675	242.3
ASCL3	53.3	7.3	9.18	9.57	21.4	16.4	26.1	24.5	43.5	43.3	28	17	29.8	12.8	11.8	22	22.6	21.2	15
ASCL5	81.1	72.3	67	64.8	42.4	63.4	144	66.7	39.6	52.3	114	93	29.9	35.6	46.8	25.3	72.2	30.1	71.7
ASF1A	237.3	229.15	290.1	202.5	279.85	281.2	262.65	275.6	270.2	386.85	286.85	268.7	212.15	327	335.45	307.3	340.6	281.1	223.25
ASF1B	506	258	227	387	76.9	146	433	241	40.3	383	524	598	144	589	564	337	352	179	515
ASGR1	355	608	532	587	687	538	492	695	698	718	514	3770	307	1650	1400	453	1090	941	1550
ASGR2	91.4	90.2	112	61.1	88.8	47.2	78.3	82.2	44.9	105	165	111	28.7	279	273	99.4	65.8	106	181
ASH1L	363.9	469.75	579.8	212.25	334.85	1047.5	472.9	481.3	537.05	457.85	445.5	251.65	226.8	307.15	258.35	180.5	264.4	328.2	456.8
ASH2L	1670	1660	1630	1590	2070	2050	1920	1920	2570	2340	1960	1450	943	1420	1850	1620	1280	1890	2630
ASIP	11.2	8.04	8.07	9.51	18.6	14	10.3	30.6	36.9	20.1	24	14	27.7	11.8	9.7	20.2	19.7	18.8	12.4
ASL	2010	2050	1980	931	427	1760	2040	1390	490	2730	2670	2530	1120	1510	1990	3090	3900	2270	1210
ASMT	13.9	16.6	9.82	10.4	40	49	102	43.7	47.8	25.8	95.8	73.5	32.8	16.6	55.7	39.7	24.3	59.8	28.1
ASMTL	915	1036	1126	611.5	2135	1399.5	1350.5	1594	2590	830.5	1569.5	999	1046.5	1444.5	1157.5	1268.5	1072.5	1927.5	1383.5
ASNA1	655	742	626	689	703	665	796	610	930	905	933	919	380	1430	1660	940	797	875	1610
ASNS	8533.85	4364	5204	3030.05	4120.65	4786	4976.5	4248.5	4300.85	2082.85	5038.3	5702.5	6816.9	9728	11807.5	13604.5	4903.5	4684.45	4706.25
ASNSD1	2560	2690	2960	2530	4150	4110	3400	3580	5050	3290	3690	3300	1440	3660	3830	2940	3930	4000	5990
ASPA	97.2	163.3	146.55	37.55	249.6	49.95	326	157.95	221.85	57.5	216.5	56.6	334.4	100.4	23	281.6	24.75	277.65	52.65
ASPG	42.3	126	161	15.4	26.4	64.7	309	23	41.5	47.2	47.2	39	98.2	85.9	26.1	46.7	21.8	183	27
ASPH	1283.33333333333	857	1005.66666666667	763.333333333333	867.666666666667	1114.66666666667	628.333333333333	714.666666666667	943.666666666667	2873.33333333333	890.666666666667	615.333333333333	565.666666666667	858	1152.66666666667	978.666666666667	631	782.333333333333	1533
ASPHD1	2140	1260	848	620	87.4	1410	1070	4580	112	5570	1530	2260	1690	2400	4260	2410	3280	1390	2970
ASPHD2	1017	1425	1245	357	40.7	80.9	923.5	205	120.95	330.5	851	588	285.5	555	349	563.5	163.5	213.5	560
ASPM	270.05	337.5	219.4	915.5	152.05	171.15	557	396.75	80.55	690.5	415.95	600	37.3	678	584	108.9	814.5	208.1	879
ASPN	195	3040	437	1160	7770	8750	1200	8530	6390	2930	373	220	299	3000	2480	181	7030	1160	4190
ASPRV1	767	1250	783	541	768	1020	1000	945	811	502	808	1390	334	523	1100	366	679	767	495
ASPSCR1	189	201	193	187	141	277	228	255	236	208	230	1880	151	332	288	223	259	164	291
ASRGL1	2655.5	1654	2640	1208.25	766.75	879.1	1314.75	1860.75	761.25	3060.75	1829	872.5	615.5	1427.75	2961.5	1911.75	1108.25	896.75	501.175
ASS1	407	829	368	1290	476	546	268	160	596	659	674	1170	213	372	3830	391	2570	846	1770
ASTE1	329	457	415	256	216	449	457	406	301	224	408	352	154	212	188	350	284	305	319
ASTL	193	123	111	128	60.6	70.3	596	76.4	52.7	85.6	113	80.5	61.4	98.9	55.2	130	91.6	63.4	135
ASTN1	12.1	7.545	16.61	8.72	20	22.95	10.95	21.8	39.7	21.6	25.3	15	30.1	12.4	10.365	43.2	20.55	19.5	13.45
ASTN2	468.5	734	811	727.5	2091	1054.5	901.5	1362.5	1318	731.3	594.5	516	306.5	633.5	692	341.5	529	618	564
ASXL1	607.5	767.5	731.5	550.5	994.5	1815	909.5	1176.5	1217	876	915.5	1102.5	409	903	868.5	594.5	1229.5	1059.5	1145
ASXL2	1408	1848.5	2063.5	1322	1453.5	1964	1771.5	1892.5	2037	1466	1612	1831	510.5	1316.5	1237.5	891.5	1233	1217.5	2037
ASXL3	46.7333333333333	21.95	33.87	21.2533333333333	50.0333333333333	34.1333333333333	18.9	32.7	39.8	29.3333333333333	36.5666666666667	15.3333333333333	29.1666666666667	14.7666666666667	19.3	78.8	21.2	25.5	22.9
ASZ1	11.4	6.51	8.22	23.5	18.7	14.4	10.5	20.9	48.5	20.4	24.4	14.2	28.2	11.9	9.8	20.7	19.8	18.9	12.6
ATAD1	1760.5	1848.5	1794	1599.5	2167	1569.5	1995	2131.5	2597.5	1870.5	1723	1191.5	958.5	2188	2255	1622.5	2082.5	2074.5	3540
ATAD2	111.536363636364	111.645454545455	85.5454545454545	336.754545454545	59.4	90.2272727272727	106.345454545455	113.454545454545	53.5636363636364	172.290909090909	138.445454545455	266.181818181818	33.9181818181818	222.363636363636	213.645454545455	54.1636363636364	249.227272727273	87.7454545454546	234.190909090909
ATAD2B	206	316	281	176	171	254	291	316	163	203	232	317	225	361	259	164	393	263	291
ATAD3A	598	521	561	914	380	617	575	809	410	1080	695	645	299	893	1530	391	1860	491	939
ATAD3B	130.266666666667	123.433333333333	128.733333333333	175.9	62.1666666666667	140.8	124.033333333333	181.666666666667	262.833333333333	184.366666666667	96.7666666666667	52.3666666666667	79.7333333333333	195.866666666667	283.433333333333	89.6	281.066666666667	106.5	267.766666666667
ATAD3C	1730	1280	1370	752	5040	1590	1560	2090	3700	857	1150	753	1860	1450	1130	955	650	1560	934
ATAD4	6890	7930	9060	8710	77	4910	6910	3470	39.1	9620	8200	13100	3660	2350	4100	12200	18700	8470	11200
ATAD5	40.3	32.85	35.65	38.05	22.2	17	52.6	73.95	44.45	38.55	42.9	102.3	32.35	61.5	48.1	23.15	70.35	34.4	54.2
ATCAY	65.6333333333333	38.22	40.4166666666667	38.5433333333333	67.4333333333333	59.6	47.5	56.5333333333333	80.7	34.6	42.3333333333333	42.7333333333333	36.0666666666667	45.8333333333333	28.8	35.6333333333333	23.9333333333333	41.2666666666667	32.3
ATE1	83.7	102	77.5	69.5	56.5	86.5	65.6	66.2	120	122	69.7	86.4	37.9	53.2	153	53.5	136	68.8	109
ATF1	380	492	476	390	517	564	437	474	476	464	468	531	178	519	370	377	488	551	786
ATF2	458.066666666667	528.333333333333	525.333333333333	386.466666666667	619	795.333333333333	584.666666666667	584.666666666667	709	508.666666666667	500.766666666667	500.433333333333	234.133333333333	480.666666666667	527.666666666667	460.2	533.566666666667	713	1140.33333333333
ATF3	2348.5	12145	4638.5	2648.5	301.95	745	668	329.8	2891.5	1248.5	2103.5	4103.5	1303	2819.5	814.2	3478	2189	33225	3607.5
ATF4	38595	35850	39725	29365	60105	41290	42645	38725	51775	26840	46495	36545	39460	52945	44710	46050	46305	56520	51945
ATF4C	1520	1120	1270	798	1670	1230	1500	1040	1720	758	1480	1140	800	1250	1190	1280	852	1230	1270
ATF5	377	364	341	278	339	294	633	580	357	411	514	314	90.5	955	660	288	530	369	998
ATF6	1870	1980	1740	1800	1120	1410	1630	1730	1360	2740	1920	1660	893	2370	3730	1580	2310	1270	2580
ATF6B	221	268	222	154.5	169	403	304	280.5	227	429.5	264.5	266.5	123.1	218.5	312	175	241	147	153.5
ATF7	70.8	75.695	74.75	83.1	157.65	118.25	83.25	117.2	187.5	85.5	87.25	71.9	56.75	143	105.05	106.15	124.65	100	115
ATF7IP	246.033333333333	336.966666666667	294.96	214.366666666667	230.233333333333	233.366666666667	324.7	266.5	323.733333333333	240.233333333333	293.7	150.133333333333	146.533333333333	351.966666666667	190.133333333333	189.966666666667	397.033333333333	314.666666666667	506.4
ATF7IP2	558.9	591.6	519	166.625	158.5	657	494.15	530.3	272.05	1545.05	601.95	298.5	412.65	437.85	388.845	660	649.8	417.85	467.7
ATG10	132.55	148.5	134	103.9	132.5	126.6	129.2	107	254.5	88.25	117.3	65.95	40.85	141.65	111.35	114.5	46.35	120.5	113.5
ATG12	1275	1640	1675	1560	1800	1300	1630	1655	1885	1865	1640	1275	639.5	1965	2270	1180	1670	1625	7720
ATG16L1	450.9	414.5	502.5	342.4	378.4	439.25	499	583.5	453.65	341	425.65	475	308.4	747.5	440.4	458.05	477.7	355.5	851.5
ATG16L2	3820	4270	4460	3050	3240	3330	4020	4800	4290	4120	5110	2760	2840	7040	7150	3370	4040	4920	5310
ATG2A	190	198	245	248	213	270	199	267	272	327	298	410	164	457	713	236	551	257	319
ATG2B	253.15	317.715	352.44	234.145	315.25	432.5	343.7	335.95	445.5	298.65	283.65	235.55	206.15	272.9	402.42	269.2	387.85	368.95	245.3
ATG3	1023.2	984	975.85	890.95	903.15	1014.95	1057.05	1014.45	920.7	1140.5	1166.35	910.05	464.6	1067.95	1333.6	1067.25	852.15	947.35	1464.15
ATG4A	26.6	847	798	443	700	498	843	619	893	643	909	761	695	798	1510	1250	650	894	610
ATG4B	719.5	867.5	841	594.5	1266	1065.5	895	1113	1163	831	831	1121.5	481.5	875	732	602	723.5	840.5	1160.5
ATG4C	354.5	392.5	416.5	271	330	348	372	396	396	295.05	389	272.5	145.6	298.5	326.5	318	206.7	387.5	451
ATG4D	63.6	96.8	113	129	140	152	85.6	129	173	140	66	252	85.4	207	144	92.6	56.4	84.7	283
ATG5	668	772.5	717.5	594.5	662	636.5	821.5	705.5	651	1035	691.5	781	320.5	707	1417	641.5	852	686.5	678
ATG7	223.5	236.5	250	213.5	196	254	257	319.5	273	231	245	161	113.25	338.5	280.5	185	172.5	182	374.5
ATG9A	667	808	668	642	1160	1050	709	910	1430	1160	988	1550	451	1000	950	856	1190	722	955
ATG9B	72.35	8.44	11.475	9.02	20.25	28.65	39	22.95	40.3	22.1	26.2	15.85	29.05	20.25	12.45	21.45	21.35	22.5	68.25
ATHL1	753	1300	725	968	306	1500	991	713	267	514	962	617	572	1230	5200	636	2070	997	3670
ATIC	1480	1830	1870	2220	2510	3030	2500	2800	2670	3530	2760	3230	1030	3800	3460	1730	4190	2380	5130
ATL1	275	442	380	243	963	546	524	685	894	271	332	473	223	336	341	450	345	771	510
ATL2	532.8	594.5	787.4	617.6	2604.75	1149.5	877.15	1234.8	2578.5	674.15	771.85	765.2	489.95	952.5	856.9	442	1118.15	1647.5	1608.25
ATL3	358	458	435	572	278	422	378	435	249	718	513	456	109	743	582	331	1050	347	927
ATM	102.791666666667	121.039166666667	127.468333333333	72.4416666666667	72.4	97.1583333333333	89.9666666666667	90.175	131.35	69.7833333333333	114.166666666667	72.5166666666667	42.3333333333333	120.175	112.966666666667	91.0916666666667	125.975	101.291666666667	131
ATMIN	407.866666666667	457.333333333333	417	305.266666666667	451.966666666667	433.333333333333	404.333333333333	395.666666666667	557.2	333.333333333333	417	322.5	172.3	406.466666666667	437.8	346.333333333333	385.833333333333	394.333333333333	726.666666666667
ATN1	895.5	910.5	853	531.5	980.5	814.5	830	877	948.5	613.5	872	721.5	365.5	632.5	627	523.5	462.5	627.5	645
ATOH1	14.3	13.4	10.1	10.4	23.3	45.6	12.5	25.3	45.2	26.4	29.6	17.7	34.5	14.4	12.7	24.3	24.6	22.6	16.1
ATOH7	31.3	22.5	17.15	14.64	23	30.05	13.85	25.2	44.95	25.95	29.45	36.1	33.8	15.05	12.2	24.05	24.2	22.25	24.8
ATOH8	181	145	170	38.4	670	224	226	282	383	72.7	284	70.1	164	148	145	86.4	21.3	308	67.4
ATOX1	1250	1320	1170	1080	1200	865	1460	962	1140	1500	1350	1360	1060	2430	2460	2160	2550	1920	3240
ATP10A	162.033333333333	365.503333333333	233.333333333333	352.333333333333	1023.06666666667	528.433333333333	215.933333333333	886.5	741.1	438.233333333333	266.533333333333	255.466666666667	198.4	523.333333333333	301.866666666667	135.6	366.233333333333	432.333333333333	464.333333333333
ATP10B	154	345	128	268	20.6	39.6	105	22.7	40.5	158	86.8	269	29.3	75.9	11.1	71.1	489	259	50.7
ATP10D	346.5	401	346	194.05	397	443.5	336	422.5	391	220.5	351	128.7	206	478.5	318.5	375.5	278.5	404.5	522
ATP11A	112.866666666667	286.846666666667	160.526666666667	191.606666666667	192	556.533333333333	155.3	249.266666666667	201.833333333333	682	192.433333333333	571.333333333333	49.9666666666667	315.833333333333	452.833333333333	80.7333333333333	603.966666666667	206.066666666667	591.366666666667
ATP11B	565.76	505.22	512.98	240.248	208.06	285.14	508.1	358.72	238.1	778.14	601.72	300.02	245.28	324.86	355.42	586.34	190	314.26	497.92
ATP11C	123.35	159.35	171.15	120.05	198.35	132.6	164.45	145.55	192.75	107.4	142.2	82.3	97.2	212	274	116.3	137.55	173.9	250.9
ATP12A	12.7	6.37	13.8	45.9	18.6	14.1	10.4	20.6	36.8	20.1	24.1	14	27.9	11.9	9.7	20.4	19.7	18.8	12.4
ATP13A1	747	763	617	456	285	730	720	661	418	926	869	970	214	832	1160	662	949	603	966
ATP13A2	202.5	192	187	163	159	179.5	189.5	215	168.5	361.5	269.5	284.5	86.1	281.5	283.5	252.5	343.5	178	382
ATP13A3	2247.5	2501.8	2679.05	2175.2	1675.3	3690	3222.3	2811.55	1615.9	8710	2704.05	2839.45	1395.5	4517.5	4598	2618.05	3257.7	2039.75	6321.5
ATP13A4	51.1333333333333	76.3666666666667	51.6666666666667	16.0766666666667	25.2666666666667	27.4	57.9333333333333	156	39.6	52.1333333333333	50.5666666666667	28.2333333333333	30.3333333333333	15.1333333333333	16.1	34.9666666666667	21.0666666666667	19.8333333333333	13.5333333333333
ATP13A5	16.1	9.11	12.3	11.6	25.7	38.6	13.7	28.3	50.5	29.4	32.9	19.8	37.3	16	13.5	26.6	26.9	24.3	18.1
ATP1A1	9880	14100	9340	8260	4210	17300	13800	16400	5510	25700	12200	38200	7180	16800	16400	10700	21900	20500	12800
ATP1A2	213	310	1200	77.5	13400	1410	993	4330	14500	290	1540	29.3	2010	495	587	254	76.4	4190	18
ATP1A3	1650	2440	1510	1360	610	2850	2220	2530	990	4130	2050	6770	957	2730	2920	1900	2850	3200	1920
ATP1A4	801.9	780.083333333333	529.766666666667	448.166666666667	214.866666666667	907.966666666667	759.833333333333	787.9	288.566666666667	1327.06666666667	710.033333333333	1969.03333333333	295.766666666667	554.133333333333	635	634.533333333333	518.7	704.366666666667	440.233333333333
ATP1B1	60250	25410	38150	40955	7360	21325	18530	20915	6945	36000	39100	23820	28200	19285	28645	51400	24475	19640	16020
ATP1B2	232	223	345	48.2	373	272	150	253	823	55.2	251	77.9	269	95.9	144	103	19.4	331	64.2
ATP1B3	6080	9850	7310	13400	11100	16000	6510	13700	13700	15900	8100	12700	3180	21700	18100	3920	18400	19400	28800
ATP1B4	12.65	7.195	9.05	9.43	21	28.55	28.65	23.5	42	23.65	27.1	19.8	30.35	12.7	30.05	21.8	22.2	20.8	19.8
ATP2A1	11.3	6.47	8.22	8.48	18.8	14.4	10.6	21.4	38.5	20.6	24.7	14.6	27.3	11.8	10	20.1	20	19.2	12.8
ATP2A2	334.666666666667	451	613.666666666667	370	1050.66666666667	584.666666666667	425.666666666667	618.333333333333	779	471	450.333333333333	417	137.633333333333	506.666666666667	411.666666666667	262	450	533	660.666666666667
ATP2A3	564.55	894	959.5	209.3	46.95	142.7	837.5	174.1	83.15	224.8	866	636.5	316.85	300.9	124.6	387.85	99.05	266.7	41.2
ATP2B1	488	682	614	327	253	397	883	588	441	338	549	578	161	304	367	309	250	410	454
ATP2B2	14.6	8.36	10.3	10.8	23.5	19.5	15.7	26.6	118	26.7	71.5	18.6	34.1	27.6	13.2	25.9	25.3	23.4	66.2
ATP2B3	20.1	14.74	20.13	19.78	67.4	25.4	19.4	25.5	44.1	23.6	57.75	18.6	30.6	16.75	16.1	48	22.5	44.4	19.65
ATP2B4	691.1	1426.5	1979.2	764.555	10987.25	3988.85	2016.7	6532.5	10586.5	1417	1578.15	578	874.75	1687.55	1326.6	470.1	835.7	3635	2156.75
ATP2C1	1990	2473.33333333333	2077.33333333333	1979.66666666667	1810.66666666667	2029	1914.33333333333	2373.33333333333	1903.66666666667	2790	1959	1484.33333333333	967	3923.33333333333	3040	1753	1908	1886.66666666667	3136.66666666667
ATP2C2	669	1610	1100	778	21.2	411	1840	2200	41.7	1370	706	910	173	1070	1530	704	1280	1110	316
ATP4A	198000	289	67900	8730	20.3	15.4	1090	22.3	39.8	22.4	138000	343	170000	12.8	10.9	172000	21.6	11600	118
ATP4B	101000	37.3	18000	2040	23.2	17.9	249	60.7	47	25.7	52400	137	84600	13.7	12.8	157000	24.2	4650	53
ATP5A1	28700	16000	19700	14000	21200	20000	19300	16700	20500	10600	29600	16000	19800	19900	40600	48000	26300	27300	13800
ATP5B	13700	7570	8250	9250	7800	6600	7700	7130	8470	8040	12100	8480	6000	8730	10500	17600	9760	10700	10300
ATP5C1	4740	3290	3440	3220	3750	2460	3110	3260	4120	3980	4090	3900	1940	3670	3890	5590	3490	3880	3960
ATP5D	2810	2010	2140	2155	2450	2200	2660	1960	2825	2840	3215	2940	2475	3665	3745	4680	4070	4260	3925
ATP5E	22545	21000	20120	16730	18985	23750	22540	27405	19405	23920	21150	31245	14025	30680	29875	25605	32380	23110	37525
ATP5F1	7900	5400	5980	3910	4910	6000	6010	5790	5190	7910	7350	5060	3130	4820	4910	9530	5240	7390	4510
ATP5G1	6500	4070	3730	3800	2650	2640	4000	3720	2740	3810	5130	4460	4010	4440	8430	9860	3270	5850	5040
ATP5G2	19300	15400	16100	12200	16000	14500	20700	16200	18500	15300	24200	16600	16700	21100	24000	30600	19200	26400	27500
ATP5G3	25660.5	16396.65	20093.65	18383.35	14496.5	16903.5	16033.2	14891.15	12971	15539.95	23149.1	16452.5	13338.2	17774.35	13944.5	31642.5	15272.7	18363	18612.5
ATP5H	18100	14000	15000	17900	28300	18000	15300	23400	25100	20200	16500	15400	17500	30700	30200	28000	20700	21800	30300
ATP5I	11150	7500	8570	7255	10100	9130	9930	8415	10765	7440	10285	6620	9780	11850	11900	15100	6435	13300	15650
ATP5J	9130	4950	6230	5160	8820	4960	6630	6660	12000	3280	7030	5480	11300	10800	9560	14300	5680	9110	6090
ATP5J2	4515	3965	3320	3410	2750	3690	4115	4410	2685	6235	4630	5015	2520	5845	6405	6345	5285	4650	6985
ATP5L	15310	11694.5	13115	10406.5	13345	13630	16095	14565	13445	15000	15985	11816.5	17420	24520	23725	24620	29395	19975	21740
ATP5O	39700	26000	34200	24300	28400	24000	37400	29800	26700	25300	41500	25100	32800	35300	33000	54200	23300	36900	22500
ATP5S	583.5	492.5	585	380	382	417	743	436.5	446.5	332	576	507	309	556.5	647	831	667	526.5	408.5
ATP5SL	2166	2049.65	1999.4	1936	3875.55	2374	2263.6	3177	3489.5	2519	2563.25	2252	1281.2	3018.5	2868.9	2337.5	2970.8	3050.15	4276.5
ATP6AP1	3350	3620	3110	2730	2057	3010	3195	3170	2435	4820	3185	4290	1760	3650	7060	3530	4480	2235	4835
ATP6AP2	2960	3930	3140	2800	3720	3680	3240	4480	3910	4120	3070	2790	1340	4610	5020	2840	4390	3540	5960
ATP6V0A1	6550	9180	9160	6110	13100	12000	8230	12500	13200	10800	9530	14800	4130	8270	12500	8010	12300	16500	16300
ATP6V0A2	861	1040	1030	657	260	408	839	803	368	764	1060	915	412	826	978	989	828	990	821
ATP6V0A4	13.7	7.83	9.72	10.2	22.4	17.8	12.2	25.3	45.4	25.4	29	17.7	34.1	13.5	13	23.4	23.8	22.3	277
ATP6V0B	6500	4830	5130	4170	2470	3230	4240	4110	3040	9170	6280	6840	3480	7390	9890	8590	6550	4920	10800
ATP6V0C	22680	22810	24080	20788	15022.5	17572.5	19317.5	18673	17777	38515	24510	19381.5	13413	29495	27275	26160	30840	24205	47365
ATP6V0D1	2570	2480	2410	1750	1670	1280	2580	2280	2070	2940	3160	2500	1330	2640	2350	3420	2730	2770	3350
ATP6V0D2	13.55	43.35	53.15	35.15	21.75	121.55	18.6	23.95	42.95	24.3	27.85	16.55	31.65	67.65	21.7	96.95	62.6	21.25	39.95
ATP6V0E1	4848.5	4780.9	4846.75	3611.15	4823.95	4102.35	4835.65	4605.3	4730.15	6428.25	4624.5	2989.1	3509.95	7571.4	9666.6	6811.2	5535.5	4830.05	9311.05
ATP6V0E2	125	56.3	55.7	24.5	115	69.6	96.9	73.8	184	22.1	52.3	181	82.9	64	131	86.9	21.1	60.5	74.2
ATP6V1A	2510	2175.5	2356.5	2275	1194.5	2058.5	2234.5	1840.5	1442.5	2398.5	2397.5	1796.5	1375.5	2699	2289	2724.5	2633	1968.5	4307
ATP6V1B1	11.95	24.38	8.54	13.585	19.75	22.3	10.85	21.85	49.7	21.65	25.45	27.05	28.9	12.3	15.9	21	20.9	19.7	37.7
ATP6V1B2	1480	1590	1650	2780	1490	1870	1430	1840	1850	2410	1780	1700	738	2780	2630	1980	2020	1700	2540
ATP6V1C1	750.15	820.55	750.65	929.6	512.55	915.6	587.4	639.05	669.8	1230.75	645.85	977	310.1	977.7	1151.8	653.2	1233.1	565.25	1523.95
ATP6V1C2	18.75	67.25	11.6	73.5	25.5	38.5	17.55	30.5	50.2	31.4	32.6	40.15	45.1	15.8	38	26.6	162.45	66.45	93.55
ATP6V1D	3130	3340	3400	2330	3460	2940	2610	2530	3270	3480	2800	2560	1300	2960	3340	3020	2770	2690	4660
ATP6V1E1	1830	1670	1840	1330	2440	2070	1600	2010	2540	2090	1880	1620	936	1820	1610	1880	1410	1570	2690
ATP6V1E2	210	143	288	251	262	204	315	246	283	159	307	497	139	287	566	162	156	206	385
ATP6V1F	5020	5200	5260	6350	6260	5010	5350	7030	7120	8900	5770	8010	4720	13400	11700	7240	11700	8210	19100
ATP6V1G1	14400	12300	13900	9230	7190	8110	14200	9700	7930	11900	11900	6890	5870	9340	10500	12400	8120	8450	16100
ATP6V1G2	92.4	120	105	42	302	234	143	153	228	54	158	172	90.9	78.7	88.8	39	21.7	181	69.8
ATP6V1G3	11.7	6.59	8.41	8.67	55.8	14.9	10.7	21.9	39.2	21.6	25.3	15.1	28.1	12	22.7	20.6	20.5	19.3	13.5
ATP6V1H	957.5	692.5	744	739.5	1197.5	985.5	742.5	985.5	1204	1168	1084	712	532.35	810	983.5	1091	911	1055.5	1343
ATP7A	99.1	133	164	56.6	168	126	152	119	151	58.8	133	117	50.6	127	140	149	117	162	147
ATP7B	594	1370	1300	1740	421	808	1140	1790	458	1460	1010	2030	413	483	242	716	787	1400	196
ATP8A1	48.4	45.6	52.7	37.3	19.5	32.1	83.5	22.2	39.5	21.1	97.3	42.1	27.4	87.1	38.3	120	166	85.4	21.7
ATP8A2	28.7	21	43.4	52.9	21.6	49.1	147	24.5	44.1	24	116	24.1	93.3	18	30.8	125	37	41.4	79.5
ATP8B1	186	220	192	92.5	25.2	251	196	80.9	50.2	48.1	252	121	72.9	104	150	177	26.4	143	46.8
ATP8B2	675.566666666667	1030.56666666667	1289.03333333333	568.366666666667	1673.1	1077.13333333333	889.7	1275.73333333333	1806.26666666667	470.466666666667	1094.33333333333	533.6	593.966666666667	1246.33333333333	900.066666666667	515.533333333333	581.666666666667	1379.56666666667	807.466666666667
ATP8B3	46.9	43.25	60.85	34.9	126.15	37.85	50.45	76.45	114.4	86.15	75.65	18	28.3	90.1	78	27.95	68.95	26.05	193
ATP8B4	71.9	143	197	91	194	143	119	228	124	45.6	95.5	17.9	37.3	167	185	84.5	32.6	172	154
ATP9A	2780.4	5773.35	5113.55	2309.015	9259.45	11882.25	5745.6	9660.15	6465.5	6109.7	4456.75	8921.25	2713.95	4532.7	4122.9	5004.75	14209.5	6209.15	4894.15
ATP9B	523.35	496.45	631	212.55	322.8	366.35	725.55	499.9	355.35	404	704.8	273.95	164.5	303	303.85	366.25	286.95	342.3	260.8
ATPAF1	778.9	436.2	518.65	403.7	1063.15	589.2	547	724.75	1178.3	373.25	651.25	329.55	476.3	438.6	466.55	920.8	311.85	887	614.3
ATPAF2	883	601	672	630	417	517	814	459	522	1290	730	675	636	993	1180	1160	972	663	688
ATPBD3	33.3	37.9	21.6	81.6	34.9	32.1	25.5	29.3	47.3	45.4	30.9	28.8	33.6	101	121	25	80.8	27.9	170
ATPBD4	108.9	169.15	159.8	131.95	160.45	240.6	204.65	242.8	172.45	219.8	222.65	195.75	93.55	137.35	167.25	137.25	323.5	227	218
ATPGD1	126	30.3	34.6	9.39	36.1	15.6	348	24.6	41.6	22.6	109	100	209	16.6	12	38.3	96.1	33.3	41.2
ATPIF1	28500	28300	27000	19500	17700	22700	29900	28700	18400	30500	29500	25900	24900	30400	31900	38300	29100	28700	33300
ATR	919	995	985	883	753	1130	1040	1420	899	1490	1120	808	522	1560	1330	751	1110	728	1410
ATRIP	54.95	54.45	52	79.85	42.75	61.1	87.05	78.6	70.05	80.75	57	53.7	60.2	107.7	130	76.75	85.45	84.15	65.9
ATRN	672	598	612.5	386	311.5	673.5	612.5	806.5	367.5	1086.5	681	888.5	352	503	386	900	610	861	742
ATRNL1	24.8666666666667	7.91666666666667	9.80666666666667	10.0366666666667	22.3666666666667	16.8333333333333	12.1333333333333	31.7333333333333	44.6333333333333	61.0666666666667	28.8	17.5666666666667	33.4333333333333	15.3	13.5	23.4333333333333	23.4333333333333	51.1	15.4666666666667
ATRX	492.333333333333	556	574.333333333333	333.333333333333	648.666666666667	562.333333333333	508.333333333333	654.333333333333	593.666666666667	247.333333333333	415	244	256	420.333333333333	467.333333333333	326.666666666667	311.666666666667	459	549.333333333333
ATXN1	213	337	348	279	758	567	273	525	728	235	312	250	142	278	223	208	173	278	325
ATXN10	1020	1040	1100	972	1400	1220	1150	1380	1450	957	1320	999	362	985	1160	747	653	947	1150
ATXN1L	51.3	39.4	59.3	27	20.5	49.8	32.2	35.8	40.7	113	25.9	58.2	31.2	25.9	10.4	34.4	20.8	19.6	13.7
ATXN2	1362.35	1562.25	1720.3	985.55	2767.85	2189.3	1601.8	2549.35	2844.2	1513.55	1890.85	1579.95	1272.3	2012.3	1457.1	1482.85	2142.7	2276.95	2644.1
ATXN2L	8061.63333333333	10321.1666666667	11190.9666666667	8394	7743.63333333333	11728.5333333333	9387.96666666667	11487.6	9485.8	12621.1666666667	9425.5	8265.23333333333	3376.66666666667	11992.9333333333	11305.5333333333	6187.13333333333	12577.3	10888.3666666667	20547.3
ATXN3	307.566666666667	381.293333333333	339	265.866666666667	352.733333333333	369.133333333333	281.866666666667	324.233333333333	379.733333333333	339.3	278.3	216.7	101.666666666667	284.1	457.8	193.766666666667	243.033333333333	267.8	366.333333333333
ATXN3L	13.7	58.7	9.61	9.96	22.3	91.1	11.9	184	43.8	105	28.3	19.2	32.6	31.4	12.3	23.1	23.6	21.7	41.6
ATXN7	252.25	266.125	260.86	155.75	192	220.25	250.2	277.9	225.45	169.15	269.4	182.85	154.95	262.15	189.55	234	170.15	326.15	181
ATXN7L1	61.2	104.066666666667	71.7533333333333	43.6	115.366666666667	93.8	91.8	124.9	122.633333333333	77.2666666666667	78.1666666666667	59.6666666666667	42.9333333333333	55.7	70.1633333333333	78.8666666666667	77.5	76.0333333333333	87.9666666666667
ATXN7L2	1154.5	231	264.5	175.5	178	245.5	171	199	208.6	200	770.5	256	323.5	187	175.75	1073	251	213	225.5
ATXN7L3	379	443	416	341	302	301	376	333	369	401	405	516	165	406	445	305	247	241	710
AUH	3240	1420	1500	1310	1270	1550	1470	1050	1380	1190	2170	1470	1780	999	1340	4260	1180	1750	1430
AUP1	3530	3080	2630	2560	1220	2820	3240	2200	1830	3200	3450	3860	1640	3720	5690	3440	2610	2200	3270
AURKA	690	532	405	796	169	325	482	398	150	741	728	2270	75.4	825	1030	317	1350	373	795
AURKAIP1	9000	6840	7490	6890	6560	6330	7650	7530	6990	8330	9830	8970	6340	10400	17200	13300	16100	10000	14100
AURKB	88.3	60.4	37.4	147	21.9	34.6	106	175	47.5	111	116	468	32.7	227	241	67	230	74.9	80.2
AURKC	13.2	23.6	7.87	8.07	18.1	15.2	13.9	20.4	59.9	19.5	23.6	55.5	26.3	23.7	26	19.6	19.1	18.4	16.5
AUTS2	595.5	808.14	1009.05	373.11	2029.15	821	660.15	1220.4	2073.65	444.95	947	321.55	459.85	463.3	579.815	569.9	1579.7	1069.35	906.85
AVEN	1410	1420	1110	1320	3540	1270	1470	1740	2400	1270	1720	1350	717	2380	1570	1440	1860	1860	2510
AVIL	192.133333333333	264.666666666667	234	158.2	205.666666666667	266	174.666666666667	234.333333333333	399.333333333333	114.2	138.366666666667	127.166666666667	92.7333333333333	360.333333333333	361.333333333333	92.3666666666667	182.533333333333	370.666666666667	984.333333333333
AVL9	110.75	142	175	164.5	31.7	122.5	121	92.1	83	220.5	123.5	177.5	38.3	167.5	208.5	75.1	227	103.3	210
AVP	244	81.5	99.2	82	91.6	76.1	104	51.8	44.3	41	51.6	72.9	124	95.9	81.7	109	27.8	33.8	59.6
AVPI1	1550	2110	2320	1540	2350	1500	1160	1120	2050	1210	3220	1950	1120	2900	1820	1260	1740	4940	1920
AVPR1A	12.6	12.1	8.82	8.88	20.8	15.8	11.2	22.3	41.2	22.2	26	15.4	31.6	12.7	10.4	23.1	20.9	19.6	45.2
AVPR1B	13.3	7.55	9.45	9.75	21.8	16.6	11.8	23.7	42.5	24.4	27.9	16.5	32.5	13.6	11.8	23.1	23.1	89.5	15
AVPR2	47.25	40	17.885	14.18	110.6	39.6	26.9	31.3	68.75	19.95	28.5	14	40.8	16.55	40.5	19.8	19.45	36.4	31.65
AXIN1	319	494	456	367	375	584	501	636	572	782	472	548	178	555	433	304	671	348	699
AXIN2	258.5	410.666666666667	343.033333333333	275.3	288.066666666667	474.433333333333	477.633333333333	355.333333333333	514.266666666667	265.066666666667	369.733333333333	1215.33333333333	136.2	242.433333333333	99.4	217.7	355.233333333333	262.3	181.866666666667
AXL	1030	1690	1420	1140	5890	2530	1110	3220	4420	1680	1230	668	866	2310	1440	676	1560	2150	2690
AXUD1	408	1010	812	432	295	359	325	221	854	572	484	459	326	667	423	281	296	3940	543
AYP1p1	44.2	63	61.5	48.7	50.8	71.9	73.3	77	41.6	49.2	34	45.1	28.8	95.2	148	74.7	82.5	56.7	88.7
AZGP1	4975	743.5	794	506	27.9	6165	655	477	234.5	135.05	2840	4415	3765	594	24.5	5880	586.5	1320	314
AZGP1P1	79.85	7.035	8.845	9.13	20.1	78.1	18.65	22.75	41.45	22.7	43.7	37.35	29.75	52.7	11.095	21.8	21.6	20.25	14.2
AZI1	1163	1166	1369.5	1668.5	1739	1756.5	1614.5	2213	2005.5	1892.5	1893.5	2746.5	1048.5	2427.5	2142.5	1420	2156.5	2108	3151.5
AZI2	882	1058	917.5	692	1198	1004.5	893	859	1286.5	800	869	666.5	436.95	946.5	1050	778	837.5	1115	1164
AZIN1	1500	1650	102	1650	696	1720	1490	1230	778	2020	1340	1460	468	1350	1540	1070	1850	953	2090
AZU1	57.7	22.4	21.8	25.5	24	17.6	12.9	27.5	46.3	25.9	44.1	19.4	32.6	57	21.8	24.4	24.5	23.1	60.7
B2M	111065.818181818	128271	117727.272727273	97157.3636363636	49465.2727272727	41880.3636363636	100694.727272727	78722.7272727273	62101.4545454545	85960	86980.2727272727	76627.4545454545	79932.6363636364	150200	115049	104209.818181818	113610.272727273	85319.2727272727	129966.090909091
B3GALNT1	432	201.8	221.15	187.85	223.25	249.95	237.45	346.9	242.85	392	331.55	164.85	270.1	191.35	1382.5	504	152.05	197.8	1034
B3GALNT2	324.5	274	293	201.5	354	408.5	201.5	279	451.5	228	190	145.5	170	284	279.5	205.5	190.15	321.5	409.5
B3GALT1	13.3	7.35	9.23	9.41	21.9	67.5	11.7	23.2	42.5	23.8	61.2	16.1	33.1	13.4	11.3	23.9	22.2	20.7	14.6
B3GALT2	11.95	10.79	8.605	8.805	19.55	15.3	10.9	22.15	39.45	21.9	25.6	18.7	29.1	22.65	10.75	21.05	31.85	30.1	13.65
B3GALT4	2645	4285	4080	2120	3790	2630	3515	3280	3415	2720	3510	3265	2140	2070	5415	3365	2595	2885	3615
B3GALT5	73.1	102.5	91	13.49	32.35	14.9	12	77.5	39.1	21.35	30	52.35	28.7	21.4	10.3	51.75	20.65	35	13.75
B3GALT6	1070	1240	1640	1760	1250	1760	1680	2320	1620	2650	1780	1720	803	2580	3310	1670	3480	1540	5580
B3GALTL	180	194	163.5	146	394.5	250	239	157.7	345	110.85	139.5	82.9	109.15	190.1	176.9	137.7	303.5	153	238
B3GAT1	1860	50.3	317	136	20.2	15.6	232	69.3	40.2	21.9	1100	223	1290	77	69.7	1340	20.7	83.3	39.2
B3GAT2	12.4	14.6	11.6	9.32	37.1	15.9	18.7	23.6	42.4	108	27.1	41.9	29.4	17.2	14.5	21.4	22	20.8	14.5
B3GAT3	211	239	186	156	144	147	292	217	215	488	345	228	176	435	578	258	267	241	515
B3GNT1	512	423	454	234	1160	1040	668	802	1050	1000	513	367	449	328	1010	334	468	614	257
B3GNT2	194	220	171	241	94.5	92.2	125	121	89.7	279	164	109	30.6	150	144	95.5	151	113	348
B3GNT3	9560	11200	8890	4860	32	7320	7260	2100	73.8	14900	11100	12300	4940	12100	11600	8050	18600	6920	14400
B3GNT4	14.05	11.11	9.98	10.3	23	17.3	12.25	25.15	47.55	100.7	29.3	21.8	33.4	14.05	14.35	23.6	24.25	22.1	25.5
B3GNT5	1450	2440	1710	1020	450	909	1250	1010	515	3200	1230	2870	428	1950	1310	1020	1420	3370	3080
B3GNT6	1045.5	1023.5	834	114.8	22.05	32.05	123.5	29.1	42.65	35.15	520.5	381.5	144.5	105.15	24.92	109.6	21.55	64.3	29.9
B3GNT7	37.2	30.3	36.8	38.9	25.7	19.3	13.6	50.8	49.2	29.4	31.8	19.1	37.5	33.8	20.2	26.5	26.2	23.9	17.5
B3GNT8	429	1020	292	660	727	1050	457	1320	682	1010	431	2460	321	580	530	343	2580	1520	600
B3GNT9	972.333333333333	1787.66666666667	1377.33333333333	908.1	1659.2	1504	1277.66666666667	1794.66666666667	1360.33333333333	1567	1226.33333333333	768.333333333333	472.9	1084.33333333333	1715.33333333333	709.033333333333	945.066666666667	1040	2015.33333333333
B3GNTL1	60.2	96.6	84.3	81.7	32.9	80.2	139	192	82.3	96.5	65.2	130	32.5	262	145	80.9	76	94.3	261
B4GALNT1	43.8	28.5	26	11.265	22.55	32.95	22.45	25.8	42.15	23.65	27.15	88.8	31.6	31.8	24.65	43.25	22.35	20.75	23.15
B4GALNT2	25.9	6.85	8.7	8.75	20.1	15.6	11	22.1	40.1	21.9	25.7	43.2	30.4	12.5	10.4	22.2	20.7	19.5	13.6
B4GALNT3	587.833333333333	584.866666666667	641.7	234.42	20.2	73.7333333333333	427.066666666667	94.0333333333333	56.7	232.633333333333	374.7	281.666666666667	369.766666666667	111.666666666667	53.0333333333333	917.466666666667	91.4	105.533333333333	67.8
B4GALNT4	30.4	55.6	89.8	216	145	121	90.5	65.8	381	65.6	90.1	582	52.8	66.2	31.2	22.5	196	50.6	26.7
B4GALT1	3107.5	4146.5	7439.5	5472	2806.6	3053	5549	3282	2734	8772.5	6800.5	3651.5	2176	6930	4131.5	5912	5661	3842.5	10666.5
B4GALT2	345.333333333333	433	362.666666666667	294	986	516.666666666667	435.666666666667	697.333333333333	878.333333333333	701.333333333333	451.666666666667	513.666666666667	156.3	411.333333333333	607.666666666667	258.333333333333	323.833333333333	418	640.333333333333
B4GALT3	1990	1490	1700	1380	544	3190	1890	765	833	2330	2260	1290	821	1430	1930	1790	1850	1380	2530
B4GALT4	594	1380	764	428	386	464	1050	606	272	412	517	782	139	493	431	539	498	384	473
B4GALT5	1146.5	2090	1317.5	1274.5	1131	1439.5	1464	1332.5	1022	1930	1323	2935	465.5	1583	1241.5	1004.5	3200	1461	5405
B4GALT6	12.75	7.29	9.105	9.525	20.95	16.5	11.55	23.75	42.65	23.4	27.25	50.1	30.45	12.9	12.1	22.3	45.45	21.05	14.75
B4GALT7	337	345	345	289	222	371	490	387	316	692	462	348	265	483	999	361	253	230	387
B9D1	251	296.5	294	242.5	320.5	220.5	398	162	290.5	381.5	529	769.5	193.5	493	895.5	398	688	448.5	249.5
B9D2	1316	2075	1395	1277	1564	1162	1619	1384	2030	1482	1456.5	1132	895.5	3610	2180	1395	2245	2095	2720
BAALC	9271.3	4178.15	4813	3041.35	3310.45	3609.2	5396.25	2918.05	2358.45	3803.05	4781.05	4814.15	10031.35	7606.95	6920.1	6701.5	3104.55	2736.7	3146.5
BAAT	14.2	15.8	9.97	10.3	23.1	37.7	12.2	25	45.5	26.7	118	26.1	33.4	262	12.8	23.8	24.5	22.2	32.8
BACE1	2690	5130	3300	2750	10800	5130	3870	9300	11800	3130	3010	2020	2890	5020	5820	2270	4920	6110	7550
BACE2	8715	13550	9860	4930	2610	5250	7530	6490	2470	7685	7655	4610	2900	7165	9755	7430	3275	3650	6375
BACH1	466.6	603.33	594.21	556.95	480.1	542.3	515.4	510.95	594.55	471.15	477.6	420.5	202.05	816	568.85	434.7	820.25	649.85	1627.4
BACH2	16.3	46.6	128	27.7	31.7	133	193	75.6	37.8	20.8	102	30.8	62.4	57.4	59.6	21.2	51.3	79.4	66.4
BAD	2960	3850	3910	2030	4090	2580	4510	3380	4310	4180	4000	3610	3370	4040	5010	5340	3150	4330	6140
BAG1	13900	13200	15300	11500	22000	14900	17500	13700	19900	11500	16600	13200	12800	16700	12000	18600	11300	16900	16200
BAG2	313	562	842	776	7080	2800	956	4340	5590	1440	474	871	560	1520	1630	329	1060	1670	972
BAG3	539	636.5	716	569	1860	697.5	444	808.5	2310	1310	795	443	253	526.5	561	296	297	1980	1295.5
BAG4	15.25	41.65	32.95	54.25	46.8	48.05	41.7	36.9	57	35.15	26.85	16.05	47.85	22.1	42.85	29.1	31	73.55	106.4
BAG5	300.7	317.266666666667	340.166666666667	267.666666666667	390.8	397.566666666667	332.366666666667	306.166666666667	303.133333333333	280.733333333333	387.2	334.033333333333	161.333333333333	369.533333333333	1179.66666666667	335.666666666667	257.2	402.533333333333	422.2
BAGE	1807.55	2064.25	1700.3	1480.4	1437.1	2419	1291.45	1698.2	1684	1951.4	1535.45	1884.25	967.55	1912.45	1531.55	1572.75	1487.8	1366	1848.5
BAGE4	45.7	78.2	59.9	19.7	45.4	87.8	59.1	68.7	67.3	187	28.8	17.3	33	15.5	12.6	23.4	24	24.6	18.7
BAHCC1	102	160	145	81.1	330	334	170	326	553	88.6	102	237	102	145	136	83.3	130	214	197
BAHD1	1910	2340	2770	1690	3490	2720	2210	3450	3660	2810	2530	2410	1840	2680	2980	2080	2520	3180	3450
BAI1	177	134	136	88.9	215	173	187	175	127	85.1	210	112	113	134	142	151	70.7	181	163
BAI2	78.1	58.5	31	14.1	207	44	41.9	53.6	140	22.1	26.5	28.9	28.8	14.2	64.4	70.3	21.2	64.3	32.2
BAI3	14.8	34.7	57.2	11.1	262	103	35.2	100	219	55.4	55.3	19.7	54	151	33.4	25.2	25.6	273	45.2
BAIAP2	288	299.9	285.333333333333	843	531.333333333333	289.333333333333	372.666666666667	303	526	417.2	371.733333333333	292.333333333333	259.333333333333	140.566666666667	179.7	332	190.9	319	514.333333333333
BAIAP2L1	399	501	404	175	22.7	228	392	216	50.9	448	304	278	114	344	207	346	202	92.5	637
BAIAP2L2	407.45	1092.15	372.7	1431.55	62.5	2190.5	501.85	955.75	51.85	2605.35	887.5	5284.5	84.8	1203.5	507.25	142.4	2662.75	2766.75	458.5
BAIAP3	17.1	20.6	22	19.5	24.8	82.3	117	26.3	47.5	28.1	114	78.7	57.7	15.1	13.2	35.1	25.4	51.3	67.5
BAK1	1060	1190	1460	1020	375	627	737	692	579	1630	1060	1240	598	1670	2160	1040	2210	1000	1210
BAMBI	3800	2130	4490	5400	761	1320	1390	202	1520	1790	2130	33600	599	11300	6620	3680	2840	1630	5250
BANF1	1070	1370	1120	1210	1390	1330	1380	1710	1990	2540	1300	1810	612	1470	3200	1060	1540	1580	2500
BANF2	11.1	6.3	8.04	8.25	18.6	14.1	10.4	21	37.8	20.1	24.2	20	26.7	11.6	9.59	19.9	19.6	18.8	12.4
BANK1	181	273	1530	494	43.8	110	1270	162	55.9	56.7	812	73.3	76.4	158	425	192	25.2	861	399
BANP	2061.66666666667	2590.33333333333	2542	2282.33333333333	1836.5	2908.66666666667	2467	2794	2619.33333333333	3691.66666666667	3180.33333333333	2848	1688.36666666667	4363.66666666667	4869.33333333333	2568.76666666667	4492.66666666667	4671.66666666667	7274.66666666667
BAP1	505.5	523	526.5	446	598.5	598.5	549	593	829.5	511	653.5	490	232	507	590.5	463	340	492	516.5
BARD1	626	782	608	562	851	597	904	736	1050	649	782	990	248	1030	607	311	675	797	1250
BARHL1	15.55	7.01	8.81	9.095	20.15	15.6	11.15	29.85	40.15	35.2	26.2	42.15	29.95	12.6	11.2	21.5	21.6	20.3	14.05
BARHL2	21.7	32.8	9.21	47.6	21.4	35	11.5	32.5	44.8	23.6	27.1	19.7	32.3	72	26.1	23.5	21.9	20.2	15.1
BARX1	317	697	1070	266	7680	3530	1310	2560	9580	538	1220	163	879	1140	795	327	369	2720	948
BARX2	90.3	42.1	21.9	27.5	25.4	19.2	14.5	27.9	49.7	78.4	122	43.1	37	15.7	13.9	26.1	26.6	24.1	50.1
BASP1	4470	6460	5740	2850	828	551	5140	1290	1700	3230	4670	2110	1590	5870	5510	2910	2330	1760	6090
BAT1	631.5	744.5	793.5	745.5	783.5	1083	1104	998	1003	1201.5	1406.5	996	469	1262	1199.5	939	1246	1225	1119
BAT2	201	269	234	226	297	368	270	307	472	456	364	459	101	245	465	220	243	270	362
BAT2D1	2038.5	2341.5	2675	1905.5	1184.5	2660	2003.5	2135	1816	2525	1890	1507	961.5	2290	1546.5	1014.5	1678	1732	2510
BAT2L	561.833333333333	695.3	785	518	1047.73333333333	1046.66666666667	712.533333333333	863	1225.63333333333	660.233333333333	768.533333333333	501.666666666667	630.333333333333	1042.33333333333	758.6	586.066666666667	658.6	902.333333333333	1191.66666666667
BAT3	6285	7180	6695	5910	8600	10770	7080	7695	8240	10650	8585	12035	5320	10040	11675	8090	17220	10115	10825
BAT4	6040	6720	6880	4990	7590	8980	7270	7110	8030	5830	7140	7540	5090	6480	7670	6850	8470	7780	7570
BAT5	381	550	379	381	346	617	404	503	745	772	355	672	207	806	795	322	831	366	328
BATF	2130	2400	3580	3250	516	3080	4160	2630	503	3410	3480	2570	926	8760	4690	2700	8170	1610	4850
BATF2	1400	1500	853	3150	723	826	524	755	1980	1190	561	824	591	4690	1340	662	6470	656	2230
BATF3	195	526	388	606	289	282	343	428	434	412	261	302	112	1210	1010	159	499	421	572
BAX	3302.5	4371.66666666667	3768.33333333333	3076.66666666667	1905.25	2260	3245.83333333333	2293.08333333333	2788.33333333333	3504.5	3005	4205.58333333333	1893.5	9344.16666666667	4948.33333333333	2747.5	5143.25	2876.83333333333	4324.16666666667
BAZ1A	562.2	703.5	713.3	634.5	273.2	391.3	548	494.5	341.7	600.6	693.1	508.1	195.4	883.4	537.1	544.2	1078.9	520.7	1130
BAZ1B	882	1160	1170	1070	1690	1280	1230	1510	1900	1010	1230	1320	617	1250	1380	654	925	1200	1690
BAZ2A	400	453	493	306	478	511	477	400	504	374	486	421	252	455	380	292	362	407	553
BAZ2B	234.5	294	222	146.5	235.25	414.95	221.05	294.75	335.75	241.5	201.8	219	104.85	241.5	188.5	172.75	189.55	263.8	406
BBC3	29294.6666666667	14948	16111.3333333333	11553	9165	11205.6666666667	19005	9668.33333333333	12022	12495.6666666667	12976.6666666667	11258	29620.6666666667	28676.3333333333	23385	1873	14979.3333333333	10173.8666666667	13932
BBOX1	16.4	10	11.8	11.6	26.9	19.4	14.3	27.9	50.6	30.4	32	19.1	38.7	23	13.3	27.8	25.9	24.1	17.6
BBS1	171.55	185.1	178.4	89.9	443	303	221	254	474.5	129.55	183.75	183.85	80.95	106.35	228.5	119.6	142.6	283	279
BBS10	240	234.5	261	120.8	478.5	561.5	348.5	492	528	174	262	269	183.5	366.5	286.5	305.5	358.5	344	523.5
BBS12	110	174	135	133	330	216	202	210	343	152	164	86.3	85	163	233	93.1	260	220	359
BBS2	1200	1440	1890	1490	2750	2550	2220	2670	3410	1250	1740	1340	1430	1820	1820	1460	1500	2440	2890
BBS4	775	1014	921	476.5	1049	1364.5	1023	1236.5	1825	776.5	792	575	808.5	861.5	730	760	470	971	1286
BBS5	5013.33333333333	6099.56666666667	6597.3	3772.56666666667	6001.06666666667	8051	6385.03333333333	7012.03333333333	7438.6	5368.96666666667	6223.7	7005.1	3537.76666666667	5717.23333333333	6136.33333333333	4450.86666666667	5995	6006.43333333333	8215.63333333333
BBS7	67.75	120.55	121	108.25	145.6	130.7	110.75	122.9	178.9	60.6	106.25	145.9	80.15	99.45	101.3	64.6	54.2	180.3	194
BBS9	160.5	251.955	224.28	177.755	411.85	423.35	336.45	387.35	529.4	219.2	278.7	507.4	174.45	287.7	418.55	207.9	237.8	335.75	412
BBX	1555	1848	1883	1320.5	2268.5	2504	1984.5	2423	2976.5	1142	1560.5	743.5	1011.5	1935.5	2158.5	1005.5	916	1623	2776
BCAM	70820	45530	44885	31839.5	34760	29200	53155	30765	37200	30413	44275	36413	70095	61030	48692.5	50149.5	32179.5	29060.5	29056
BCAN	126.466666666667	219.573333333333	125.18	374.183333333333	22.5	295.166666666667	139.566666666667	99.2	45.2	1286	103	632.666666666667	60.5666666666667	148.233333333333	445.3	56.2	40.3	154.266666666667	887.566666666667
BCAP29	465.5	550.2	447.1	377.2	629	474.9	391.05	573.9	711	680.35	421.5	410.6	226.85	740.5	510.05	343.7	340.65	421.1	805
BCAP31	7310	8240	7355	8900	7155	7835	8215	10180	6685	12850	8755	12140	5830	14770	25155	9705	18315	8960	13755
BCAR1	2760	3670	3190	2420	2650	2820	3000	2670	2540	3960	3360	3340	1630	4120	2770	2940	4250	3920	8190
BCAR3	975	1460	1280	431	702	524	1950	804	788	468	1170	883	690	711	586	1090	615	1170	1550
BCAR4	11.5	9.47	8.71	22.1	19.4	14.7	10.7	22	39.1	21	25.2	15.1	27.3	11.9	10.1	20.5	20.2	19.2	310
BCAS1	5920	13100	9230	1900	20.5	615	10900	1820	87.5	4280	5730	4790	3000	1220	893	4990	345	1500	135
BCAS2	1360	1380	1550	940	1690	2010	1460	1560	1710	1720	1510	1210	908	1630	1910	1420	1600	1920	1710
BCAS3	181.333333333333	184	201.333333333333	123.1	235.666666666667	262.666666666667	221.666666666667	204.333333333333	297.666666666667	97.9	222.666666666667	279.333333333333	120.033333333333	194.333333333333	206.666666666667	208.166666666667	80.3666666666667	239	173.6
BCAS4	146.4	187.5	209.5	218.15	213	177.9	257.5	168.75	195.5	138.05	232	260	120	156	112.85	65.3	217.5	118.5	118.85
BCAT1	83.8666666666667	128.273333333333	107.896666666667	278.433333333333	287.6	99.8666666666667	172.3	158.266666666667	169.166666666667	282.933333333333	118.966666666667	63.5333333333333	62.8666666666667	202.8	188.766666666667	90.9666666666667	326.433333333333	112.866666666667	614.933333333333
BCAT2	809.9	350.8	440.8	298.4	552.1	490.8	534.6	622	490.95	568.95	932.7	319.65	579.55	1039.25	906	1649	594.65	850.3	1242.55
BCCIP	550.666666666667	431.333333333333	454.333333333333	446.333333333333	552.1	605	513.666666666667	488.8	581.333333333333	678.666666666667	535.8	429.6	212.2	442.233333333333	556.666666666667	456.666666666667	477.166666666667	347.033333333333	602
BCDIN3D	1430	1350	1520	1230	1070	1130	1660	1310	1120	1250	1370	1090	1240	1650	1370	1390	1250	1080	1200
BCHE	129	114	313	29.8	896	1250	689	1210	904	34.3	499	25.6	362	72.9	119	81.5	91.4	732	170
BCKDHA	3270	1540	1880	1760	1560	1880	1930	1640	1900	1310	3000	1440	2650	2450	2040	3840	1730	2270	4010
BCKDHB	382.333333333333	183.066666666667	284.066666666667	158.533333333333	205.733333333333	398.666666666667	301.7	269.2	215.966666666667	296.866666666667	332.2	201.066666666667	172.333333333333	118.4	183.333333333333	524.333333333333	633	133.7	126.066666666667
BCKDK	1275	1021.5	1016.5	861	1129.5	905.5	1086.5	1151	1323	1543	1378.5	1037.5	1048	1514.5	1674.5	1781	1645	1092	1714.5
BCL10	1527.5	1735.5	1534	901.15	290.85	654.65	935.95	738.9	359.5	888.1	625.8	529.65	318.95	513	445.3	477.15	538.55	645.45	556.8
BCL11A	87.2666666666667	68.9666666666667	356.4	94.7	648.8	542.333333333333	404	392.866666666667	630.866666666667	30.2	318.666666666667	339.366666666667	116.966666666667	142.266666666667	183.666666666667	102.4	287.166666666667	623.333333333333	137.833333333333
BCL11B	131.15	259.645	246	194.095	26.4	68.2	340.65	315.8	60.45	170.95	339.4	223.45	106	323.3	413.335	174.45	328.7	323.85	117.15
BCL2	429.272727272727	343.909090909091	516.909090909091	195.454545454545	444.909090909091	386.454545454545	574.636363636364	461.181818181818	518.727272727273	120.490909090909	522.545454545455	228.818181818182	239.090909090909	318	228.363636363636	242.727272727273	203.545454545455	492.090909090909	131.609090909091
BCL2A1	622	742	778.5	1775	579.9	801.5	1013.5	1181.5	865.1	2325	976	863.5	336.65	3455	2815	326.5	1148	767.5	3230
BCL2L1	142.918181818182	182.8	123.298181818182	157.33	63.2	164.645454545455	137.245454545455	107.218181818182	71.5818181818182	195.909090909091	154.4	273.172727272727	38.4454545454545	263.663636363636	207.881818181818	127.581818181818	230.263636363636	98.7454545454545	451.863636363636
BCL2L10	78	7.74	20.5	13.7	21.8	127	208	82.5	44.7	38.9	28.6	21.2	32	60.8	162	35.5	164	41.8	15.9
BCL2L11	254.22	405	391.12	523.32	345.78	824.9	392.72	377.6	339.28	262.64	412.46	407.24	180.4	620.38	499.28	350.68	496.68	434.18	832.98
BCL2L12	1570	1720	1480	2220	1170	1480	2240	2290	1450	3110	2320	1810	981	5360	4800	1650	5050	2240	3910
BCL2L13	335.366666666667	352.066666666667	365.333333333333	320.366666666667	494.4	399.266666666667	352.433333333333	384.133333333333	537.033333333333	260.233333333333	385.866666666667	327.7	189.9	290.1	359.433333333333	320.466666666667	271	341.866666666667	568.533333333333
BCL2L14	784.25	1115	1065.5	888.05	28.2	54.55	1236	284.7	38.25	350.5	754.5	586.35	286.7	353.35	165.05	1342.05	1116.85	963.55	625.45
BCL2L15	99.9	72.7	149	31.5	21.9	18.1	65.3	24.8	45.6	78.4	119	51	32.2	68	12.6	56.5	23.8	64.8	15.9
BCL2L2	3280	2810	3930	2060	12700	6410	3500	5470	12800	3180	4040	3810	3650	3380	3020	3540	3180	5230	4700
BCL3	14200	16400	18600	16500	9100	11400	7250	8760	11400	30900	11600	13500	6890	36300	29100	13600	35100	27800	28600
BCL6	998	1170	1830	1350	3690	2540	1410	1580	3740	2450	1410	527	760	2990	4150	555	1580	5900	5710
BCL6B	63.05	107.55	86.75	83.5	115.5	78.8	96.45	120.1	165.75	129.45	70.2	82.75	35.15	157.55	230.85	46.55	97.5	63.15	127.55
BCL7A	143.8	144.9	156.55	141.2	195.4	310.55	258.2	210.75	237.2	178.15	205.6	231.7	82.15	164.2	125.4	153.6	203.85	234.8	360.1
BCL7B	228	216.5	221.5	168.55	514	195.85	237	301.5	513.5	221.5	290	199	68	168.2	192.5	129.5	94.15	169.55	206.5
BCL7C	417	530	499	447	712	733	640	753	882	637	593	412	295	554	570	538	439	679	894
BCL9	66.4	43.2	40	22.7	58.9	92.4	63.8	47.3	53.2	29.8	27.3	40.4	64.9	25.7	41	23.2	51.1	19.4	70
BCL9L	98	163	159	110	186	179	119	157	316	203	163	176	56.2	190	197	81.9	143	138	423
BCLAF1	1697.36666666667	2452.13333333333	2508.5	2162.7	1862.56666666667	2612.53333333333	2461	2501.9	2196.66666666667	2092.33333333333	2029.83333333333	1868.66666666667	913.333333333333	1987.36666666667	2032.93333333333	948.266666666667	1990.43333333333	2508	1968.36666666667
BCMO1	62.7	146	89.2	243	18.6	14.2	71.9	21.1	37.9	20.2	50	405	26.8	57.5	9.72	72.9	43.8	461	51.9
BCO2	30.5	40.05	56.35	26.6	181.5	76.8	120.45	89.85	139	48.15	35.65	19.9	30.4	98.85	32.9	61.8	37.6	88.75	58.15
BCOR	157.05	210.3	335.1	142.945	246.85	275.3	207.45	227.3	205.6	225.75	366.15	529.55	116.2	216.55	228.25	147.75	241.55	258.9	245.8
BCORL1	287.5	726	592	340	804.5	405	1327.5	618.5	688.5	262.5	534.5	510	190.45	292	596.5	377.5	342.5	781.5	369.5
BCORL2	10.8	6.09	7.8	7.98	18	13.5	12.8	20.1	36.1	19.3	23.3	13.5	26.4	17.7	9.21	19.6	18.9	18.2	11.9
BCR	930.285714285714	983.571428571429	931.857142857143	934.714285714286	854.428571428571	958.142857142857	827.857142857143	1316.57142857143	827.428571428571	1496.85714285714	1159.71428571429	1069.57142857143	568.285714285714	1507.85714285714	1274	913.142857142857	661.157142857143	624.428571428571	1584
BCS1L	1180	1120	1040	1050	1320	1800	1230	1430	1290	1240	1340	1430	886	1710	1960	1490	2050	1670	2320
BDH1	823	680	540	1220	136	1080	564	737	446	1990	686	1130	653	265	656	992	1050	600	153
BDH2	1695.55	1981.2	2173.5	1123.4	2622.5	2997.5	2899	2866.5	3439	2562.6	2283	1870	1961	2229.9	3118	2889.95	2471.45	4661.5	2866.85
BDKRB1	210	324.5	1019.5	277	650.5	61.05	159.5	180	893	161	210	126.5	175.5	1265	363.5	188	492	1805	922.5
BDKRB2	785	1740	1840	1940	2060	594	548	923	1800	1050	1150	1740	564	1930	1240	893	1830	2510	1560
BDNF	39.5	47.345	45.7	17.95	23.75	34	12.85	26.6	48	26.45	30.5	51.8	33.9	30.25	42.25	37.05	24.7	23.15	44.75
BDP1	121	146.44	148.98	107	94.18	137.72	136.38	140.7	157.02	87.08	102.32	79	66.3	178.24	110.3	68.88	78.92	109.2	116.32
BEAN	20.2	62.4	52.6	631	24.2	67.4	22.8	32.1	48.1	47.3	74.7	359	35.2	89.2	95.3	25.5	199	68.6	2870
BECN1	2190	2340	2353.33333333333	1402	2860	2376.66666666667	2260	2610	2866.66666666667	3510	2086.66666666667	2406.66666666667	1027	1916.66666666667	2760	2256.66666666667	1504.33333333333	2440	3270
BEGAIN	91.4	79.7	163	46	674	87.5	132	183	154	59.3	142	226	108	143	365	68.5	56.7	363	189
BEND2	11	6.22	7.93	8.12	18.2	13.7	10.2	20.3	36.2	19.6	23.6	13.7	27.1	11.6	9.42	19.9	19.3	18.5	12.1
BEND3	435	409	441	502	303	454	485	507	225	1100	609	456	196	457	923	330	684	365	504
BEND4	20.1	7.73	9.57	9.99	21.8	17.7	12	24.8	44.6	25.2	28.5	17.3	31.9	13.3	12.8	23.2	23.6	22	15.9
BEND5	132	122	255	58.7	922	528	397	524	1060	58.8	291	88.6	140	85.6	155	188	117	567	397
BEND6	11.9	24.9	8.78	8.97	20.2	15.2	11	24.5	39.9	22	25.9	16.1	28.6	22.8	10.9	21.2	20.8	19.6	14.3
BEND7	423.5	393	344	227.55	564	296	458.5	315.85	695	74.45	473	950.5	270.15	501	339.85	411.1	322	610.5	530.5
BEST1	72.8	81.8	71.6	82.8	123	118	61.4	103	87.4	91.3	72	47.9	27.8	194	158	20.2	127	57.3	104
BEST2	42.9	32.4	19.1	18.7	21.1	17.6	27.4	21.7	39.3	21.9	25.3	53.9	28.9	12.2	34.3	20.8	22.6	19.6	19.7
BEST3	11.3	6.41	8.17	22.7	18.9	14.4	10.5	21.4	38.5	20.5	24.7	14.6	26.9	11.7	9.81	20.1	19.9	19	12.7
BEST4	1350	1040	1030	1090	811	922	1520	852	531	951	1490	1130	859	1370	1350	1100	1590	1170	1260
BET1	297	323	431.5	254	243.5	398.5	388.5	277.5	272.5	436.5	456.5	369	170.5	376	448	350.5	469.5	373.5	420.5
BET1L	356	352	376	223.5	234	321.5	314	218	325	410.5	430	290.5	185.5	353	615	330.5	399	273.5	464
BET3L	11.2	46.25	10.235	8.32	18.75	14.15	10.45	21.2	37.8	20.25	24.35	14.45	26.9	12.65	9.76	20.1	19.65	18.85	12.65
BEX1	99.6	54.4	86.6	10.4	531	352	405	198	273	25.7	134	2560	148	56.7	62.5	266	1190	371	16.4
BEX2	1640	564	1400	468	2220	1550	2800	1330	2260	318	2420	6360	2000	604	672	3160	3040	2620	473
BEX4	705	851	1010	485	3240	1930	869	1880	3570	563	1280	367	697	804	802	727	483	1820	1070
BEX5	76.7	67.7	309	143	42.9	15.2	515	362	40.1	21.8	457	737	71.5	49.4	18.1	391	251	82.8	14.6
BFAR	564	792.5	680.5	458.5	578.5	668.5	817.5	785	805.5	705	596	520.5	217.05	626.5	583	457.5	480	503	1091
BFSP1	174	300	282	224	2390	700	372	663	1400	180	285	155	329	550	362	303	250	582	913
BFSP2	307	236	147	42.1	20.8	16.8	451	25.6	42.4	34.5	242	103	64.6	125	134	91.1	94.3	87.4	71.3
BGLAP	176.5	192	174	123.4	322	263.5	249	253.5	267	237.5	249.5	213	195	245.5	362	185.5	228.5	437	580
BGN	46.3	208	59.5	189	141	402	86.2	644	193	296	75.3	171	27.3	350	246	20.2	345	101	850
BHLHA15	59.4	43	46.1	33.6	26.2	71.7	35.5	25.6	66	28.6	77.5	55.1	34.2	71.8	22.3	27.3	25	59	47.9
BHLHB9	19.3	48.1	44.6	32.7	113	83.4	81.4	93.1	126	59.3	28.4	63.3	41.8	35.5	83.7	35.7	23.3	43.6	55.1
BHLHE22	142.55	422	199	99.2	281	390.7	222	375.2	137	64.4	165.5	84.55	29	202.6	228.15	113.4	144.3	138.65	116.65
BHLHE23	5570	1990	2170	1490	1150	1060	2300	1060	623	802	1270	1180	765	2190	1580	445	1050	653	983
BHLHE40	632	1210	960	976	526	1320	606	527	1230	2980	1090	1230	290	1490	1070	353	1010	2840	3190
BHLHE41	776	1410	1250	825	1790	3300	785	2030	1920	859	1520	687	384	1120	1160	558	2040	1060	4920
BHMT	121.65	113.7	49.25	22.65	31.2	28	207.45	21.5	130	21	152.95	35.55	195.5	12	27	141	20.35	90.55	13.1
BHMT2	79.9	208.5	179.5	73.55	764	311.5	167.5	511.5	1925	89.9	186	32.2	142	134	154.5	50.25	49.6	400	118
BIC	43.6	78.1	141	87	19.8	15.7	220	92.7	40	111	155	31.7	29.5	133	44	25.4	80.4	77.9	214
BICC1	12.7	48.2	18	25.8	21.3	130	25.4	88.8	41.7	27.9	26.9	16.2	30.5	63.5	92.8	21.7	35.3	128	104
BICD1	36.6	65.75	72.95	42.6	50.15	54.25	47	51.15	73.85	38.65	24.3	39.5	28.1	57.9	79.65	20.5	43.55	28.6	138.75
BICD2	286.05	343.35	465.05	309.9	747.5	507.5	310.3	567	958.5	406.45	345.6	164.65	179.45	501.65	393.85	234.35	331.15	495.8	821
BID	2066.5	1967	1700.5	2079	436	941.5	1472	1989.5	792.5	4880	2390.5	2530	533	4420	3745	1273	2553	1418	4118
BIK	436	675	591	960	25.6	372	1020	210	49	1620	870	450	337	1730	1420	637	653	514	1610
BIN1	1090	1110	1345	731	1180	1320	1460	1630	2865	1155	1445	975	1150	1455	871	1220	1800	1340	1066.5
BIN2	526	484	514	321	57.4	104	613	382	173	313	688	203	112	469	356	204	179	193	217
BIN3	1279.66666666667	1140.66666666667	1138.33333333333	838.666666666667	417.7	944.333333333333	1078	854.666666666667	523.6	1095	1143.33333333333	925.333333333333	624.833333333333	1056	804.333333333333	1183.66666666667	386.066666666667	628.666666666667	703.666666666667
BIRC2	1000	1370	1070	950	683	1230	1020	964	790	1280	992	1020	521	1280	519	986	1580	1330	2220
BIRC3	14500	10100	8060	7960	1420	1730	4720	2920	1880	7170	9250	2350	2400	11200	2500	6220	5840	3580	7880
BIRC5	1688	1755	1789	5963	1551	764.6	2959	2102	551.1	3954	2894	5877	242	4822	7751	623.4	2881	937.6	4455
BIRC6	381	445	407	262	303	298	406	493	396	374	493	472	128	293	274	262	402	334	454
BIRC7	18.8	18.7	9.12	9.73	35.4	16	57.1	25.6	42.6	48.9	33.4	18.3	29.9	30.5	12.9	166	44.9	21.4	21.2
BIRC8	14.7	20.4	10.6	11.1	40.9	18.5	13.6	28.6	48.4	27	31.7	19.9	34.5	14.6	14.2	25.6	263	23.8	18.1
BIVM	394	504	433	232	394	744	548	541	621	344	524	752	273	306	344	269	277	345	287
BLCAP	666	777	713	555	720	1240	789	904	1070	1070	659	1100	468	684	698	567	1470	511	1190
BLID	33	8.23	21.6	10.8	24.2	18.6	13	27.1	48.7	26.6	31.1	19	33.7	14.1	44.3	24.3	24.9	23.3	17
BLK	141	139	741	150	24.2	18.1	1040	100	48.3	28.3	578	51.5	140	155	184	141	25.7	700	21.7
BLM	467	619	528	479	51.2	158	833	437	39.4	528	691	915	106	720	895	304	625	246	434
BLMH	1467.5	1820	1776.5	1385	2910	2198	2051.5	2116.5	3155	1426.5	2307	3440	984	2352.5	2585	1370	2581	2346.5	2297.5
BLNK	303	383	367	139	20.3	270	460	215	40	301	300	231	104	144	80.8	254	161	240	79.7
BLOC1S1	2930	3650	3310	2410	2650	2720	4380	3390	3410	3180	3710	3990	2340	3740	3530	4850	4260	4400	4610
BLOC1S2	2765	2995	3005	2385	2215	4570	3605	4080	2350	5690	3310	2535	1880	5055	6085	3270	8355	2735	4880
BLVRA	5970	6560	6980	6000	19800	9430	8080	11600	19100	7020	8190	6280	6630	12700	16600	5570	6940	10900	18800
BLVRB	5200	4590	6080	1870	2500	1970	6010	2550	2840	3860	5690	2730	4720	5640	3370	7580	2810	4700	4820
BLZF1	372.7	612	489	405.6	836	895	399.85	765.25	1081	844.5	370.4	352.15	137.1	447.7	317.05	197.4	372.4	625	1367
BMF	845	755	799	488	558	1410	1050	941	890	803	1070	1200	400	688	801	823	926	451	704
BMI1	1272.33333333333	1177.33333333333	1166	800.333333333333	1538.66666666667	2499.33333333333	1212.33333333333	1331.66666666667	1250.33333333333	915.333333333333	1144.33333333333	1216	463.4	1019	1990.33333333333	665.666666666667	941	1152.33333333333	1064
BMP1	42.2	126.65	55	93.875	115.55	127.7	61.975	197	102.45	166.925	38.15	102.6	31.55	180.25	155.025	84.925	144.875	60.925	334.5
BMP10	12.9	7.39	9.2	9.54	20.9	16.8	11.6	23.8	42.5	24.1	27.4	16.5	30.8	12.8	12.2	22.2	22.6	21.2	39.1
BMP15	12.6	7.09	8.93	9.09	20.8	15.8	11.3	22.5	40.5	22.6	26.4	15.5	31.4	12.9	10.8	22.6	21.6	20.3	13.9
BMP2	1470	1200	1250	292	96.1	298	736	260	123	2450	640	377	283	472	157	713	829	268	170
BMP2K	113.2	174.2	217.333333333333	143.4	88.6666666666667	111.633333333333	149.7	188.5	156.966666666667	181.766666666667	128.7	103.333333333333	35.8333333333333	157.833333333333	133.566666666667	89.1	180.533333333333	131.4	275.666666666667
BMP3	12.8	7.18	9.05	9.38	87.7	100	21.5	96	41.5	23.5	26.8	15.9	30.9	12.9	11.5	22	50.3	20.7	14.6
BMP4	405	568	702	603	318	784	773	611	460	107	653	677	283	293	236	521	173	682	2900
BMP5	87.1	150	221	37.2	22.5	15	174	22.7	39.7	21.4	88.6	111	54.4	12.1	10.5	145	20.6	218	13.8
BMP6	724	633	660	203	374	139	833	91.3	282	124	931	419	332	389	214	406	102	825	120
BMP7	393.133333333333	325.866666666667	472.133333333333	242.9	85.6	647.666666666667	340.166666666667	52.4666666666667	102.5	859.433333333333	621.066666666667	7243.33333333333	189.8	17.7333333333333	400.733333333333	250.333333333333	26.2333333333333	116.533333333333	71.9333333333333
BMP8A	15	124	34.2	137	24.9	48	13.3	82.5	201	172	31.6	106	35.4	197	144	25.8	255	23.8	281
BMP8B	16410.2	9093.76666666667	9889.6	6358.76666666667	4614.66666666667	5777.73333333333	11582.9666666667	6082.66666666667	6428.8	5716.66666666667	8051.9	6630	18087.9	15318.8333333333	13016.3	12718.6666666667	7549.3	5147.46666666667	6790.93333333333
BMPER	20.3	17.7	19.65	9.04	37.15	15.85	37.8	22.45	148.45	22.35	30.55	82.25	29.4	93.2	20.905	21.75	21.4	31.1	13.95
BMPR1A	110.966666666667	147.333333333333	153.333333333333	112.333333333333	434	277.333333333333	150.666666666667	266.333333333333	488.333333333333	198.333333333333	179.666666666667	97.3666666666667	50.9	156.333333333333	191.333333333333	135	100.6	328	265.666666666667
BMPR1B	171.633333333333	29.0133333333333	173.566666666667	22.9366666666667	804.266666666667	225.266666666667	53.1666666666667	239.633333333333	326.833333333333	76.7333333333333	121	14.6666666666667	257.466666666667	274.533333333333	172.266666666667	122.766666666667	53.5333333333333	178.933333333333	185.6
BMPR2	323.5	478.5	364	199.5	335.5	435.5	234.5	341.5	433	326	185	193.5	103.3	426	243.5	129.5	237.5	293.5	640
BMS1	691.142857142857	799.857142857143	803.142857142857	762.285714285714	783.142857142857	980.142857142857	845	843	895.857142857143	903	1054.71428571429	1250.57142857143	415	1004.85714285714	1312.28571428571	633.285714285714	790.428571428571	742.142857142857	1737.57142857143
BMS1P5	75.6	86	76.3	38	51.5	79.8	169	93.5	58	51.1	103	147	31.7	69.2	47.7	44	52	83	81.2
BMX	42.15	92.75	153.5	64.8	344.5	92.05	162.35	115.95	339.5	55.15	173	116.65	86.8	116.15	132.35	56.05	24.65	247.5	41.4
BNC1	14.9	8.6	10.8	11.2	25.8	19.3	88.8	28.5	50.3	27.6	32.4	19.9	35.1	113	13.7	25.5	25.8	24	17.9
BNC2	130.525	421.075	350.8	172.7825	1452.725	1361.125	384.8	1621.475	2031.25	167.125	310.35	34.525	179.575	314.1	294.35	94.2	278	442.1	442.6
BNIP1	282	315	298	247	270	284	784	276	254	403	319	223	404	401	600	344	303	331	495
BNIP2	878	1250	1290	1300	1970	1380	1450	1890	1680	1230	1210	937	477	1350	1830	827	1170	1760	2140
BNIP3	2980	1010	1810	957	3910	1240	1660	1540	3270	1830	2560	2170	2430	1970	921	4230	4120	2880	5920
BNIP3L	1135	1370	1670	1445	1980	1930	1485	1720	2540	2210	1270	1002.5	645	1460	1805	866.5	1420	1630	4340
BNIPL	13	17.9	9.24	11.2	21.2	17	11.5	23.6	44	23.9	27.4	16.4	31.8	12.8	12.4	23.1	22.3	20.6	15.1
BOC	60.8	262	211	76.6	765	843	149	1030	1670	207	130	96.8	133	176	247	59.4	33	206	115
BOK	351.3	490.8	435.75	489.8	1076.2	963.85	449.55	897.1	1337	568.1	407.6	456.45	274.15	742.35	566.2	405.95	351.8	405.75	627.8
BOLA1	2250	1950	1860	1030	3530	4770	2570	2760	3590	1940	2360	1700	2190	1960	2500	3100	2220	3170	4230
BOLA2B	6820	7220	7080	6920	2370	3970	7600	6090	2570	12900	8740	7520	4690	14400	10900	8660	15000	7360	14500
BOLA3	2322	1651.5	1401	1546.5	1635	1528	1660.5	1809.5	1270	1857.5	1720	1698	1075	2620	3500	3610	2660	2271.5	3400
BOLL	15.15	59.4	18.4	11.3	24.9	20.1	15	27.55	51.2	27.15	31.8	19.25	35.55	15	12.8	27	25.65	47.9	17.25
BOP1	623	975	584	1520	839	887	844	1310	960	1650	976	1530	454	1970	3320	683	2270	784	875
BPA-1	15.1	10.2	16	10.8	46.1	26.7	50.9	26.4	47.9	219	82.2	18.6	35.1	28.2	15.5	25.2	25.5	23.1	84.7
BPESC1	12.05	6.88	8.675	8.94	19.85	15.3	11	22.25	39.65	22.05	25.8	15.3	29.55	12.45	10.85	21.3	21.15	20.1	13.7
BPGM	1050	916	877	910	1640	778	928	1100	1440	1680	951	1010	555	1280	1460	1120	989	838	1750
BPHL	603	757	804	998	497	678	891	636	708	1150	1100	1210	561	702	743	1150	2220	1240	676
BPI	12.9	7.345	10.83	9.55	22.4	16.55	11.55	23.6	42.4	23.6	27.3	16.35	31.05	13.05	11.75	22.6	22.5	24.25	14.8
BPIL1	153	73.2	68.9	42.5	21.5	15.9	67.9	25.5	42.4	71.1	63.5	45.9	29.8	19.3	77.3	31.6	22.3	21.3	16.2
BPIL2	11.7	6.7	8.48	8.61	19.2	15.1	10.8	21.7	38.6	21.4	25.2	14.8	28.8	12.1	10.5	20.9	20.5	19.5	13.3
BPIL3	14.6	8.35	10.5	11	24.6	18.9	13.1	27.4	49.4	26.9	31.5	19.2	34.4	14.3	13.3	33	25.2	23.5	17.3
BPNT1	267.85	312.45	271.6	286.4	108.9	291.35	255.6	170.8	152	368.35	183.9	278.25	61.2	137.25	124.21	241.35	293.6	219.75	263.6
BPTF	331.666666666667	438.333333333333	393.666666666667	395.666666666667	474.333333333333	382	471.666666666667	495	510.233333333333	284.333333333333	464	439.333333333333	271.3	447	363.666666666667	341	315	529	583
BPY2B	15.3	8.56	10.6	10.9	25.2	18.6	13.2	26.3	48	28.4	35.1	18.4	37	15.2	13.3	26.2	25.2	23.2	16.9
BRAF	217	202.3	167.1	152.2	127.2	95.19	181.9	147.2	168.57	207	195.2	192.3	107.62	175.7	182.2	202.5	127.6	144.6	321.8
BRAP	116	111	88.2	86.3	122	136	111	108	113	57.4	85.5	133	49.9	93.6	83	84.5	108	134	204
BRCA1	182.1	163	142.6	234.1	206	122.17	309.5	208.7	151.61	243.7	294.3	411.6	33.29	291.6	479.3	107.67	261.4	135.1	382.7
BRCA2	28.52	12.887	13.415	12.882	22.41	16.97	20.75	24.46	43.84	26.37	29.96	31.35	32.17	19.59	16.26	41.36	31.63	27.99	20.18
BRCC3	1962	2239	2179.5	2017.5	2873.5	2045.5	2283.5	2509	2465	2373.5	2713	2011.5	1312.5	3160.5	4132	2409.5	4353.5	3259.5	2987.5
BRD1	2470	3810	3940	3430	5940	4520	3840	5520	4360	3220	3850	3540	2290	4180	3970	2880	3380	4270	3290
BRD2	11363.5	13798.5	13684.5	11529	13024.5	16065	12508.5	14043	12950	14867.5	13557	14002.5	8864	14634.5	21266	10893.5	16467.5	16534	13318
BRD3	990.5	1355	1220	829	1157	1515	1149.5	1359.5	1820	739	809	602	668	1031.5	847	586.5	630	654	1011
BRD4	118.2	159.35	155.3	100.65	62.7	130	125.05	129.4	114.6	109.8	103.9	141.4	76.25	172.75	152.55	71.05	90.2	74.9	165.35
BRD7	3840	4860	4500	4010	5950	4410	4980	6120	5830	4600	4960	4810	2860	5690	5940	4490	6200	5760	7750
BRD7P2	1040	1120	1090	873	1240	1010	1120	1240	1340	825	1000	891	430	746	712	714	659	781	1070
BRD7P3	774	880	796	636	963	760	877	921	913	624	746	658	231	475	469	523	401	450	629
BRD8	2490	3100	2620	2830	3710	4570	3150	3450	4390	2370	2990	2720	1870	3350	3550	2260	3240	3240	3980
BRD9	461	567	519	459	529	770	542	720	641	893	598	583	290	555	454	454	634	481	616
BRDT	14.3	8.2	10.1	10.6	23.2	19	12.7	26.2	47.4	26.5	30.1	18.3	33.6	23.1	13.3	24.9	24.9	23.1	16.7
BRE	244	340	330	188	353	388	343	384	361	390	397	389	186	324	534	360	373	417	512
BRF1	163.3	176.2	186.333333333333	175.766666666667	209.333333333333	222	182.233333333333	180.1	217.6	197.8	185.233333333333	209.166666666667	127.233333333333	280.966666666667	1270	182.6	279.533333333333	250.033333333333	228.466666666667
BRF2	205	213	273	268	379	489	295	405	480	361	290	224	149	267	384	196	192	221	499
BRI3	33300	29400	37200	26600	26800	41300	30500	34400	26900	57900	30700	34400	37400	47400	51200	41400	42500	38600	66800
BRI3BP	902.333333333333	752	603	1007.33333333333	51.8333333333333	352.666666666667	617.666666666667	482.333333333333	79.7	1051.33333333333	837.333333333333	637.666666666667	245.733333333333	1015	620.666666666667	587.666666666667	855.333333333333	429.966666666667	537
BRIP1	13.4	7.6	10.75	9.835	47.15	16.7	11.9	24.1	43.35	24.7	28	28.25	32.2	20.8	16.85	25	22.95	21.5	15.1
BRMS1	1420	1630	1340	1430	850	1850	1410	1340	1040	2840	1780	1980	704	1950	5010	1400	3580	1180	1770
BRMS1L	169	193.5	184	127	333	222.5	205	211	274	178.5	175.5	216.5	84.45	188	298	155.5	263.5	322.5	246
BRP44	6996.5	3889.4	4751	4236	4918	3213	3537	5218	3233.5	4152.05	6108.5	3791	5149.75	3153.15	6224	8244	4329.6	4237	2948
BRP44L	9870	5570	7600	3320	4530	4050	5540	4360	4200	5670	7930	4370	7380	4300	5590	14600	3640	5590	2290
BRPF1	231	300	318	225	277	369	297	302	393	406	323	245	129	467	265	183	222	235	379
BRPF3	63.6	73.8	62.8	51.6	90.6	106	57.6	83.5	48.6	86	71.9	85.2	26.6	46.6	104	46.1	92.6	64.5	49
BRS3	13.9	8.01	9.88	10.4	22.6	20.6	12.4	25.7	46.2	26	29.5	17.9	32.9	98.4	13.2	24.1	24.4	22.6	44.4
BRSK1	14.6	22.8	8.77	9.23	20.6	15.5	11.1	23.3	84.6	22.6	26.3	16.6	29.4	12.6	11.3	21.5	21.2	20	15
BRSK2	44.3	45.89	40.565	31.43	35.8	72.95	42.6	55.05	42.15	32.7	105.35	57.75	30.85	16.2	67.45	23.8	36.75	23.05	33.25
BRUNOL4	40.8	29.1625	33.4675	32.95	46.375	47.5	52.9	44.6	86.575	39.375	76.425	46.5	38.375	68.675	35.55	44	24.65	42.65	35.125
BRUNOL5	11.7	6.68	8.45	8.74	19.3	14.9	10.8	22	39.3	21.4	25.3	15	28.2	12	10.6	20.5	20.6	19.7	13.4
BRUNOL6	49.3	97.7	111	58.6	72.6	117	78.1	89	109	31.7	55.5	31.3	110	179	99.5	20.7	135	142	178
BRWD1	371.55	437	408.875	255.95	377.3	421.875	468.5	448	600.5	205.325	366.4	330	227.175	300.875	316.55	289.4	263.975	428.075	339.1
BRWD2	316	409	501	427	409	582	485	542	340	423	594	440	152	443	375	460	461	508	644
BRWD3	174.5	268.2	224.65	151.25	92.45	229.55	219.7	215.15	218.75	170.45	151.55	171.55	102.3	245.75	265.8	97.95	219.75	155.1	311.55
BSCL2	635	568	446	295	343	408	556	478	571	1110	590	498	426	585	990	709	480	446	762
BSDC1	3420	4250	3880	3800	5500	5220	4660	5790	5400	3920	4420	4160	2910	4330	4050	4590	4610	4660	5840
BSG	1655	1365	1142	1153.5	1695	2000	1380	1365	1675	2800	2000	1955	1100	1665	2065	1660	1520	1440	3425
BSN	18.9	12.6	8.02	8.23	18.5	14	26.3	20.9	37.6	20	24.1	138	63.3	21.2	31.3	19.8	19.5	36.3	12.4
BSND	68.1	6.97	28.1	9.18	20.6	15.6	31.4	23.8	41.6	22.5	26.9	16.6	31	50.9	11.3	42.4	21.7	20.5	14.5
BSPRY	1537	1299	1134.5	986	220	489.5	1495.5	573.5	251.85	1532	1337	1318	1195.5	1317	971	1804.5	603	535	2450.5
BST1	161	398	399	498	617	285	231	871	776	592	351	607	161	787	658	87.8	381	1030	764
BST2	5457.1	9363.7	3274.97	3525.1	6061.55	2643.6	3006.1	3627.5	8039.5	9030.3	4094.6	1953.8	2426.7	11466.4	17064.8	2491.9	4982.2	4071.05	15058.5
BTAF1	290	331	325	325	288	335	371	438	403	313	294	267	144	303	251	183	251	449	601
BTBD1	2120	2830	2770	3030	3450	3370	3070	3960	3050	2990	2650	3020	1470	3070	3990	2080	2570	3290	5210
BTBD10	716	1040	961	712	1210	830	894	926	1110	1300	901	674	321	1080	1190	667	937	882	1680
BTBD11	13.7	12.1	24.8	19.4	22	74.9	43.4	25	44.2	26.4	29.2	18.3	33.3	58.5	27.8	23.6	123	33.3	109
BTBD12	225	273	273	223	178	281	275	359	188	437	299	179	95.2	323	215	218	268	285	475
BTBD16	45.9	94.2	151	21.7	199	292	95.1	273	278	135	26.6	607	28.5	43.3	179	82.6	180	78.8	546
BTBD2	265	319	322	281	371	355	364	357	503	361	479	514	213	366	311	327	359	458	945
BTBD3	596	521.5	417.55	302.5	372.85	354.7	554.5	503.9	617.75	504.5	578	350.65	446.65	332.75	371.7	977	376.65	778.5	517.9
BTBD6	16500	18100	17800	15400	21000	15100	18000	17800	20900	19100	19800	15800	10500	16600	94200	18800	16000	18500	9290
BTBD7	689.5	831.5	951.75	540.75	1092.3	943.25	831	791.5	1096	712.75	1019.25	562	471.5	602.25	707	607.25	494.075	839	722.75
BTBD8	14.8	8.39	10.5	10.8	24	18.1	12.8	26.3	47.1	27.3	30.7	18.5	35.1	31.7	13.1	24.8	25.4	23.1	16.9
BTBD9	419.5	506.45	430.875	291.645	610.85	723.525	455.125	634.65	650.75	435.7	628.425	884.55	316.275	371.4	770.65	560.475	371.3	507.875	405.75
BTC	101.35	185.65	187.5	79.6	560.5	214.35	163.5	296.15	430	126.3	105.8	60.65	150.9	96.1	104.55	92.4	19.8	265	107.1
BTD	225	195	207	118	165	171	222	152	141	175	198	309	122	102	151	235	40.2	204	121
BTF3	8476.66666666667	9396.66666666667	11813.3333333333	9420	11776.6666666667	13133.3333333333	14273.3333333333	11746.6666666667	11716.6666666667	9603.33333333333	13493.3333333333	9060	8520	15196.6666666667	14443.3333333333	9353.33333333333	11550	15790	13960
BTG1	4430	5900	6590	3060	3660	4510	9500	6950	3960	3360	5560	5560	4730	7090	6160	8470	4000	7800	7260
BTG2	7870	9710	13500	5170	7320	4210	7110	3350	10100	5810	14700	6840	7940	5250	3040	6360	3320	71600	3040
BTG3	1084.35	1169.1	1387.4	2094.65	2008.1	1293.95	1277	1248.4	1788.35	1097.2	1289.85	1144.7	615.75	2563.5	2095.8	1131.7	806.45	1617.5	2562.85
BTG4	12.3	7.06	8.9	9.3	20.9	15.8	123	24.2	42	22.8	27.2	16.9	28.9	12.6	11.5	21.8	21.9	20.7	14.8
BTK	319	324	449	260	122	94.9	465	277	134	212	459	131	80.3	341	249	148	190	171	175
BTLA	204	156	176	84.6	27.8	15	433	89.5	38.6	21.5	240	77.3	58.1	128	116	86	20.9	142	50.8
BTN1A1	25.7	6.97	8.81	9.14	20.4	15.6	24	23.2	41.7	22.5	26.7	16	28.8	12.4	11	21.2	21.6	20.5	14.1
BTN2A1	229.1	311.55	299.15	228.6	323.25	317.4	263.1	316.9	255	250.85	169.75	250.55	57.95	151.6	99.25	76.25	195.5	104.45	148.9
BTN2A2	1277.5	1344	1235.5	912.75	748.75	816.75	1383.75	1145.75	936.25	1117.5	1345.25	793.5	479.5	1362.25	878.25	925.5	1183.5	929.25	925.75
BTN2A3	306	319	234.5	186.5	167.5	185	257.5	200	187.05	224	249	150	109.7	206	129.5	138.1	143.5	110.75	131
BTN3A1	368.666666666667	475.666666666667	360.633333333333	278.5	89	153.3	329.866666666667	250.366666666667	178.833333333333	234.233333333333	260.333333333333	143.866666666667	138.466666666667	348.1	174.8	216.2	258.266666666667	183.933333333333	259.8
BTN3A2	3095	3930	3040	2110	361.5	598	2845	1675	593.5	1232.5	2035	1152	1231.5	2500	1352.5	1183.5	1353	1693	2025
BTN3A3	461	688	533	409	262	312	478	404	294	342	431	262	121	530	145	269	483	414	489
BTNL2	65	82.2	74.2	87.5	90.9	106	111	110	101	103	69.3	45.4	29.3	90.7	50.9	120	57.7	60.3	112
BTNL3	14.1	219.65	1759.5	577	23.6	17.55	214.1	26.35	46.1	26.55	30	7585	33.15	22.8	21.2	24.15	3784.5	4392.5	56.55
BTNL8	3200	5580	2740	650	37.4	2470	2010	40.8	47.7	3860	3470	14400	1480	229	839	3070	6810	9090	176
BTNL9	44.8	43.15	27.8	11.125	87	76.3	35.5	41.75	136.85	38.3	64.95	35.35	33.6	56.65	37.8	73.2	54.1	64.35	18.75
BTRC	351.5	233	198.8	142.85	193.15	249.45	184.15	171.35	249.3	176.95	299.5	147.2	191	206.9	177.65	301	164	202.75	263.6
BUB1	227	235	166	565	136	109	301	187	61.5	382	334	537	26.6	570	592	82.8	703	148	546
BUB1B	168	192	122	416	54.3	83.9	348	263	45	333	264	456	32.2	394	448	50.7	382	107	455
BUB3	1479	1770	1743.33333333333	2373.33333333333	1123.66666666667	2023.33333333333	1883.33333333333	1486.66666666667	1400	1834	1706.33333333333	2468.66666666667	545.333333333333	2309.33333333333	3506.66666666667	1055.33333333333	2195.33333333333	1294.66666666667	2338.33333333333
BUD13	2750	3570	3460	2970	3120	4280	3950	3940	3830	3700	3340	3530	1240	2760	3200	2430	7180	3310	3900
BUD31	1600	1790	1730	1480	2100	2230	1810	2020	2080	2580	2050	2600	999	2570	2900	2040	2490	2030	3220
BVES	74.05	30.275	58.85	19.95	402.45	109.75	70.2	267.4	499.55	41.45	64.55	28.15	79.25	53.1	36.6	66.3	25.85	88.95	32.25
BXDC1	1140	1090	1070	1130	1400	1870	1280	1660	1830	3040	1460	1910	590	1740	3020	891	2510	1300	1860
BXDC2	1820	2020	2230	2815	2065	2680	2605	3305	2370	4200	2590	1640	868.5	2990	2860	1325	3105	1810	3865
BXDC5	626.5	628.5	636	546.8	912	850.5	731.5	829	813.5	766.5	725.5	618.2	366.9	703	758	667.35	680.75	727	706.45
BYSL	520	700	631	1080	509	1300	783	972	575	2370	835	2620	364	1730	2730	567	2170	704	1470
BZRAP1	301.5	300	477.5	165	799	712	713	505.5	982	106.1	576	1139	453.5	293	526.5	387.5	239	918	396
BZW1	1815.66666666667	2368	2624.66666666667	2315.33333333333	1640	1742	1988.66666666667	1996.33333333333	1866	2353.33333333333	2439	2333.66666666667	938.2	3718.66666666667	3166.33333333333	1956	2807	2283	6256
BZW1P1	20.5	32.8	35.9	32.2	20.1	15.2	16.6	22.4	39.8	22.1	25.8	49.6	28.6	12.2	10.7	21	20.8	19.6	22
BZW2	5830	4500	4910	4780	3910	4790	6010	7660	2810	7630	7460	8960	4070	7900	9860	7750	11100	4000	5340
C10orf10	788.5	1715	2012	1824.5	3485.5	8895	3440	4800	3440	2393	1919	641.5	1070.5	3065	4065	907.5	1879	1753	4710
C10orf104	9220	9340	9770	5920	12200	6590	11100	10300	12100	9010	10200	6070	7150	8370	10300	10200	7510	11000	9740
C10orf107	13.1	47	32.3	9.76	21.8	30.2	12.9	23.9	118	25	27.8	27.3	31.5	13.2	12.3	22.3	23	21.1	15.7
C10orf11	210	110	286	158	141	225	217	193	179	685	362	106	200	178	169	645	189	188	170
C10orf110	75.5	71.3	49.5	67.6	24.5	82.3	31.5	113	48.5	28.2	90.7	74.1	35.5	64.1	127	25.7	25.8	23.3	677
C10orf111	13.1	7.42	9.32	9.58	21.3	17.3	48.8	23.8	44.3	24.3	27.7	16.6	31.7	12.9	11.8	23.1	22.7	20.9	15.3
C10orf114	61.4	155	96.2	82.9	132	101	90.3	136	106	107	70.7	137	43.8	222	194	90.3	60.3	97.9	262
C10orf116	2950	5280	6140	3300	11200	7140	9310	6010	10500	2040	9930	19500	13800	3430	14200	5800	810	30900	32300
C10orf118	866	907.5	816.5	449.5	240.5	629	657	468.5	306	655	516	543	277.5	404.5	468	438	523	394	547.5
C10orf119	1010	1300	1250	1150	1230	1300	1400	1300	1100	980	1060	1060	314	1050	852	678	1120	1140	1410
C10orf12	795.5	907.45	1044.15	824.3	1189.5	1304.25	923.6	1081.2	1062.4	1131	1134.15	903.75	571.45	994.85	1566.35	658.75	1276.6	957.65	715.4
C10orf122	11.1	6.28	8.02	8.24	18.5	14.1	23.2	20.9	37.7	20	24.2	14.2	26.6	11.6	9.56	19.9	19.5	18.7	12.4
C10orf125	881.5	1343.5	1062	1748	755	1662	1071	962.5	781.5	2056.5	1204	4385	669	2102	1956.5	998	8130	2461.5	1633
C10orf126	17.6	7.18	9.02	9.6	68.3	15.9	11.7	25.2	42.3	23.1	27.5	18	43.6	13	12.5	22.6	22.2	21.1	35.7
C10orf128	115	25.3	44.9	25.1	43.9	23.5	44.5	30.5	37.9	20.9	88.6	18.6	69	55.6	34.4	222	54.8	26.8	30.9
C10orf136	13.1	7.34	9.24	9.58	21.5	16.1	11.5	23.4	42.3	80.2	27.3	16.3	31.5	13.2	19.2	22.3	22.8	21	14.9
C10orf137	221.266666666667	222.733333333333	257.433333333333	169.266666666667	170.533333333333	233.9	257.7	244.833333333333	200.8	212.566666666667	257.333333333333	196	91.1333333333333	214.8	222.4	163.966666666667	191.566666666667	211.5	370.666666666667
C10orf140	12.5	14.6	12.3	52.5	234	31.9	137	94.3	253	23.2	27.4	16.5	29.7	27.9	11.5	21.6	22.2	21	14.6
C10orf141	15.3	46.8	18	11.4	25.8	61.1	13.7	28.3	51.3	27.7	32.5	20.9	36.1	14.9	13.5	26.2	25.8	24.1	25.5
C10orf18	307.8	422.15	199.5	163.35	297.5	409	330.5	363.5	282	347.65	208.1	198	72.6	251.8	182.5	76.55	231.5	171.9	306
C10orf2	364.1	394.5	451.15	788	561.2	697.2	437.7	720.45	535.25	1037.5	528.1	518.25	188.2	852.2	1117	248.4	1078	387.15	924.5
C10orf25	30.7	45.4	38.4	19.3	77.6	128	66.7	72	147	64.6	29	28.6	33.1	34.5	26.6	27.2	166	22	116
C10orf26	359	488	484	257.85	515.75	494.5	391.5	374.1	680.5	442.45	398.95	280	201.4	352	492	266.9	176.3	231.7	370
C10orf27	104	66.3	69.8	31.3	54.1	122	69.8	40.6	35.9	20	57	61.1	26.7	57.5	22.2	19.7	19	56.7	14
C10orf28	89.1	123	116	83	103	181	184	126	170	163	86.6	101	63	149	154	86.3	126	91.1	182
C10orf32	929.5	1084	896.5	482	1620	1205	802.5	836	1575	1097	1052.5	758.5	693	987.5	999	1083.5	921	1257	998
C10orf33	387	522	271	115	382	346	436	301	556	298	492	139	311	326	436	397	105	445	661
C10orf35	430	325	470	441	1770	532	644	1250	1300	1120	587	612	661	1670	2360	669	1460	946	2250
C10orf4	329.8	324.7	412.9	313.01	696.65	524.3	411.4	531.7	903.45	423.85	361	268.75	275.2	382.7	492	441.95	595.4	549.9	537.3
C10orf46	199.166666666667	216.8	210.766666666667	170.366666666667	292.2	279.966666666667	192.2	220.5	396.666666666667	387	249.333333333333	198.166666666667	100.633333333333	195.266666666667	256.666666666667	168.1	202.4	218.466666666667	361
C10orf47	826.4	993.05	867.2	476.6	87.6	1207.5	808.75	352.25	184.15	1471	567.2	1662.5	377.8	1707	835.3	689.9	944.8	312.45	1807.5
C10orf49	11.8	11.8	14.6	8.95	20.1	15.2	11	23.2	41.5	21.7	26	16.3	28.2	12.3	10.9	21.3	20.8	19.7	14.4
C10orf50	11.8	6.65	8.49	8.79	20	15.1	10.8	22.3	49.7	115	25.6	27.3	28.3	27.8	10.6	20.8	20.7	19.4	13.8
C10orf51	24.2	7.85	9.83	10.3	23.2	17.5	12.5	26.5	46.1	25.5	29.9	18.6	42.8	149	13.1	23.5	24.1	22.6	16.6
C10orf53	15.1	8.67	10.9	11.3	26.6	23.2	14	29.2	49.4	27.5	32.4	20.1	35.6	55.1	14.1	26.5	25.6	24.2	18.4
C10orf54	1480	2070	1840	993	1130	773	1720	1080	1230	1100	1900	1300	764	1930	1900	1190	972	1240	1290
C10orf57	464	519	426	352	516	428	694	483	483	587	503	482	173	271	509	585	479	781	801
C10orf58	1720	1810	2140	1890	4330	2670	2580	3400	5560	4110	2000	3060	1580	1550	4290	1830	2560	3840	7020
C10orf59	100	32.1	74.9	25	75.8	60.7	85.1	54.3	108	26.2	76.4	18.2	53.8	53.3	24.7	101	39.8	48.6	265
C10orf62	13.6	7.73	9.66	9.97	22.3	16.9	12	24.2	43.4	25	28.4	16.9	33.2	13.8	12.1	23.5	23.6	34.8	15.3
C10orf63	38.05	11.805	15.1	9.455	20.85	22	11.55	23.5	42	38.85	27.1	19.85	30.65	24.95	22.1	31.7	22.15	20.9	19.45
C10orf65	12.4	6.94	8.78	9.07	20.7	15.5	11	22.4	40.7	23.1	26.2	123	29.7	12.4	11.2	21.3	21.6	21.9	14.2
C10orf67	14.2	8.08	10.1	10.4	23.3	17.6	12.4	25.1	45.1	26.3	29.5	17.6	34.5	14.4	58.9	24.3	24.5	22.5	16
C10orf68	16.3	9.79	11.5	11.7	26.4	53.6	14.1	28.2	50.6	30.3	32.7	229	38.3	16.3	13.6	38.3	26.7	24.4	17.9
C10orf72	27.525	104.62	53.1625	27.875	122.25	102.125	42.825	113.425	234.875	45.075	48.6	28.1	41.625	31.85	27.6	39.3	34.725	52.775	55.325
C10orf75	4420	493	1170	2010	250	621	402	467	376	714	2940	2530	1910	299	152	5490	232	715	236
C10orf76	311.6	389.3	349.533333333333	298.6	550.5	499.266666666667	458.166666666667	460.3	538.333333333333	466.333333333333	437.633333333333	346.733333333333	259.566666666667	475.5	561.3	370.8	517	634.6	634.333333333333
C10orf78	316	423	438	294	512	536	448	550	547	418	498	318	202	474	490	287	605	440	1270
C10orf79	14.875	10.6675	9.825	23.075	22.175	26.95	17.675	24.85	44.425	25.55	78.65	19.15	32.625	14.55	29.675	23.5	23.725	43.925	23.35
C10orf81	115.5	468.5	211	537.5	20.05	30.9	342.5	575	39.5	607	207	529	30	1252.5	1585	128.05	1034	678.5	1079.5
C10orf82	14.05	8.545	14.65	10.305	95.3	84.45	34.2	25.25	58.05	53.95	38.6	213.3	33.35	16.3	12.1	23.9	24.25	44.1	15.75
C10orf84	808.5	901	890.5	747.5	1589.5	1276	1158.5	1356.5	1625	1212.5	1123.5	973	611.5	997	1349.5	862	1195	1036.5	1101
C10orf88	88.8	100	96	84.2	83.7	119	106	77	118	153	96.2	132	34.5	73.3	173	40.1	110	92.8	135
C10orf90	12.7	7.17	9.29	9.22	20.9	15.9	11.4	22.7	40.7	22.9	26.7	15.7	31.4	13	11	22.6	21.9	20.5	14.1
C10orf91	46.9	46.9	43.5	34	20.2	15.8	22.2	23	41.4	93.6	26.5	43	28.8	32.5	11	48.1	21.5	20.4	14
C10orf92	16.9	9.66	12.1	12.2	27.2	20.3	14.6	29.4	52.3	31.2	34.1	20.2	39.2	24.7	17.3	28.1	27.3	354	22.7
C10orf93	13.2	6.91	8.74	9.13	20.5	55	11.9	23.8	41.2	22.3	26.7	16.6	28.5	12.5	11.2	21.6	21.5	20.3	14.6
C10orf95	79.5	87.9	80.5	107	20.5	64.5	159	35.3	40.5	116	121	107	56.1	151	123	93.6	96.3	106	216
C10orf96	15.9	8.93	11.2	11.4	25.3	18.9	13.4	27.8	50	28.9	54.3	19.5	36.7	15.6	13.3	52.7	26.5	23.9	17.8
C10orf97	705	890	884	479	674	547	889	760	711	691	850	834	368	693	1070	670	949	824	740
C11orf1	118.633333333333	79.0666666666667	92.25	73.9466666666667	89.4	114.533333333333	127.133333333333	84.3	118.2	125	118.933333333333	108.7	127.533333333333	114.033333333333	101.766666666667	180.966666666667	187.433333333333	142.5	217.033333333333
C11orf10	15500	16600	14800	11300	8890	11700	19800	11600	10500	20600	17600	11000	17100	24200	26400	21800	21600	17200	29800
C11orf16	1852.85	85.43	170.55	147.3	25.15	34.9	315.45	41.8	50.45	104.4	551.4	32.6	2600.9	38.4	19.15	1778.75	257.5	49.6	35.95
C11orf17	1323.5	1860.5	1514	1868.5	4390	2197.5	1621.5	2664.5	3219	2014.5	1512.5	1035.5	1382	3027	3109.5	1646	1937.5	2220.5	3032
C11orf2	2350	2440	2870	2230	3510	3180	3350	2970	3590	2760	3850	3820	2730	2840	4140	3570	5100	4150	2980
C11orf20	670	374	332	207	137	250	376	232	86.1	254	619	321	107	159	284	438	340	229	278
C11orf21	146.8	125.15	204.05	93.2	65	126	382.6	237.05	159.1	48.95	311.65	79.75	139.9	152.35	127.2	148.25	43.6	134.65	69.9
C11orf24	3340	4760	4410	2930	3900	4530	4130	4740	3090	7320	4070	5620	1870	4710	6240	3130	8300	4510	5620
C11orf30	306	379.1	423.9	260.3	403.5	574.5	354.85	386.2	391.35	336	373.8	372.6	134.75	264.85	222.35	191.35	384.9	302.6	416.05
SELENOH	16800	19400	21900	18200	13700	25400	22400	22300	13900	32100	21100	17100	13000	29400	32300	19800	31700	19400	35200
C11orf35	56.3	58.7	47.1	25.4	42.8	46.3	67.6	31.8	39.2	26.2	70.2	111	45.9	106	74.9	70.4	37.3	65.4	53.3
C11orf36	13.7	7.79	9.74	10.1	22.4	17	12	24.5	43.8	25.3	28.7	17.1	33.2	22.4	12.3	23.4	23.9	28.5	15.6
C11orf39	11.2	6.41	8.13	8.35	18.5	14.2	10.4	21	37.4	20.4	24.3	14.3	27.4	11.7	9.98	20	19.7	19	12.7
C11orf40	24.9	6.77	8.57	8.88	19.8	15.2	11	118	40.5	90.8	26	31.8	28.2	12.1	10.6	51.5	21	20	13.6
C11orf41	23.75	80.805	28.76	75.935	34.4	15	22.85	22.25	39.5	34.35	25.5	15.5	28.35	19.35	561.5	20.85	76.85	19.45	276.05
C11orf42	429	122	132	103	45	67.7	107	65.8	41.2	44.3	151	135	62.8	26.4	81.3	21.6	22	78.4	82
C11orf45	32.6	36.6	17	20.5	23.5	78.9	27.2	61.4	42.7	23.4	26.9	17.5	31.2	39.1	60.4	22.6	72.2	20.3	66.7
C11orf46	188.9	179.4	251.05	141	292.5	259.8	275	211.2	331	127.95	212.15	107.25	84.95	197.7	223.95	226.5	135.35	253.85	315
C11orf47	15.5	10.9	11.3	17.4	27.6	45.7	14.5	29.8	50	27.6	32.9	20.1	36.9	15.4	20.9	27.7	25.6	24.3	29.3
C11orf48	3560	3930	3900	2770	1840	1920	3820	2850	2170	6640	4260	3220	1840	5250	7290	3170	5460	3000	5120
C11orf49	809	1020	754	465	795	696	1170	743	970	1270	961	757	724	986	879	1180	724	982	1010
C11orf51	214	292	274	240	431	315	472	351	476	556	385	476	229	449	471	372	531	485	473
C11orf52	640	504	532	200	63.9	304	693	183	44.3	488	743	1000	420	193	103	1060	411	387	498
C11orf54	997	1291.5	1327.5	802	1225.5	1455	1113.5	696	1530	1260	934.5	1219	917.5	787.5	734.5	1023.5	1044.5	1160	978.5
C11orf57	165.5	172	174.5	142.5	186	259	142.5	140.5	177.5	126.5	115.5	126.5	103.3	197.5	159.5	132.9	283.5	137	195
C11orf58	3057	3855	4091.5	3759	6111.5	5181.5	4352	4493.5	6161.5	4714	4334.5	2658.5	2392	5570	9644.5	3409	4195.5	4717	6999
C11orf59	3020	2960	3050	2290	2520	2760	3000	3010	2970	4580	3380	3220	1720	3530	3070	3100	3960	2240	3490
C11orf60	571	616	559	430	866	996	686	739	1240	497	586	597	509	904	637	610	849	746	934
C11orf61	187	279	279	178	214	395	368	369	456	338	241	294	108	330	267	269	270	434	491
C11orf63	34.4	55.95	46.36	29.355	119.2	58.7	52.6	71.15	84.45	29.9	72.55	17	32.75	32.6	61.45	30.9	36.5	133.15	88.45
C11orf65	41.1	46.3	40.1	43.7	34.9	69.8	31.6	23.6	42.6	24.3	90.2	44.6	33	30.1	48.4	104	30.2	24.1	85
C11orf66	12.7	15.9	12.5	9.29	81.1	20.8	23.6	83.5	73.8	23.4	26.6	15.9	30.6	25.1	14.7	21.8	33.2	40.2	51.4
C11orf67	1060	1380	1350	883	3680	2060	2070	1530	2150	1270	1390	1850	2790	2070	1520	2710	2060	3330	1990
C11orf68	535	679	579	491	900	906	769	979	1250	730	716	573	446	665	936	584	616	683	1190
C11orf70	11.6	32.7	27.9	14.4	19.8	14.9	30.3	22.1	87.8	24.7	25.3	21.4	36.7	28.6	103	20.7	20.4	46.5	141
C11orf71	431.5	303	322.25	257	370	344	417	353.55	323	322.8	410.65	563.5	268.4	318	338.85	770.5	792.5	425	437.5
C11orf73	3400	4640	4060	3840	8720	5960	5120	6290	9410	7290	5370	5020	3220	9310	9200	4020	8390	6580	10100
C11orf74	435	472	452	372	1140	854	501	751	1180	196	466	216	305	372	1670	483	372	739	855
C11orf75	6320	7380	6080	5050	2110	4100	7290	4230	2630	6550	6190	5690	5880	7300	4950	7520	9140	4530	4820
C11orf79	1820	1850	2030	1600	1450	1740	2220	1970	1730	2720	2070	1740	1240	2740	2320	1920	2040	2040	2690
C11orf80	35.9	20.2	29	30.9	19.4	26.8	37.6	21.8	38.8	20.9	30.3	47.3	27.4	37.9	63.1	22.2	39.7	24.2	81.3
C11orf82	55.65	50.865	53.245	92.915	54.9	20	51.3	62.25	41.55	109.2	80.05	98.2	31.25	122.55	138.2	39.4	170.1	32.55	118.25
C11orf83	4650	4480	4360	4350	4780	3780	5130	4780	4160	6720	5270	3660	4070	6940	8010	5730	10100	5030	10500
C11orf84	84.6	134	105	99.9	182	93.4	129	133	178	219	81.4	186	31.2	192	173	38.6	227	133	205
C11orf85	24	6.43	16.9	58.7	18.8	15.8	10.5	20.8	37.1	20.3	24.3	14.1	34.2	12	9.8	28.1	19.9	19	12.5
C11orf86	44.65	580	473	103.3	24.7	18.55	472	26.6	48.2	56.6	226.85	4160	52.85	57.5	32.65	25.8	2218.5	2751.5	51.7
C11orf87	27.5	6.84	8.66	8.885	20	29.5	10.95	28.35	39.75	22.35	25.8	15.35	81.3	19.45	10.95	21.15	21.1	19.85	13.9
C11orf88	24.55	6.5	14.96	8.435	24.45	14.6	12.6	21.25	38.05	20.85	24.6	14.45	27.95	63.25	10.085	20.45	20.05	19.1	12.9
C11orf9	10400	6010	8290	3650	107	1780	5730	2450	108	8550	12100	5280	6340	4250	1820	12600	3540	4510	5090
C12orf10	858	849	881	792	996	994	1180	1050	1290	871	1140	1080	935	1730	1390	1160	1270	1150	1380
C12orf11	468	505	539	559	561	2770	520	635	530	760	654	405	231	423	461	385	590	380	760
C12orf12	11.7	23.7	16.7	8.63	19.8	14.8	10.7	21.7	39.1	21.6	25.1	64.4	28.2	12	23.4	20.6	32.1	19.3	13.4
C12orf23	5200	7030	7810	3770	6580	4290	6170	6050	6150	5210	5510	3540	3910	5200	5350	5550	5020	5690	7140
C12orf24	80.5	188	175	75.6	290	230	191	237	506	64.7	144	306	342	202	238	63.1	107	92.6	137
C12orf26	162.55	214.1	204.845	187.415	243.05	266	276.55	268.4	197.8	168.55	226.2	159.6	91.05	172.95	182.05	145.45	182.75	216.35	184.8
C12orf27	529	336	280	223	23	772	572	819	47.8	409	484	239	513	364	166	940	1060	251	47.7
C12orf28	41	59	29.1	82.6	18.3	15.5	10.3	20.6	36.5	19.9	23.9	749	27.4	11.7	77.3	20.1	19.4	432	69
C12orf29	334	262	325.5	287.5	405.5	382.5	371.5	366	439.5	302.5	387.5	253	299	550	383	365	485.5	425.5	595
C12orf30	33.2	6.47	8.22	8.35	18.8	14.3	10.5	20.9	37.1	20.4	24.4	14.1	28.3	12	9.77	20.7	19.9	19	13.5
C12orf32	165.5	176	182	165.5	168	148	216.5	176	183	173	210	201.5	85.15	245	224.5	172.5	128	142	336
C12orf33	11.4	6.43	8.18	8.41	33.9	14.2	10.5	20.8	37.3	20.4	24.3	14.2	28.1	14.2	11.1	20.4	20	19	12.6
C12orf34	820	211	360	133	118	78.5	327	376	141	61.9	445	265	470	149	177	630	168	360	102
C12orf35	3726	4098	5558.5	4404.5	1730.55	2115.5	5309	3957	2500	3423.95	4393.5	4850.5	1624.75	5551.5	3985	2185.95	7076	4711.5	8000.5
C12orf36	704	1570	1230	401	19.5	15.1	585	22.2	39.8	43.4	495	431	49.1	719	99.8	37	86.9	61.8	793
C12orf39	14.65	8.34	10.465	10.9	33.45	18.7	32.85	27.85	48.9	26.85	49.75	19.25	34.1	24.4	13.3	24.8	25.15	23.45	28.7
C12orf4	1091	1326	1389.5	830.5	1518	1214.5	1250	1625	1730	1355	1260	841	536.5	1810	1310	884	1510	1048	1705
C12orf40	12.05	6.84	8.69	8.99	20.1	15.5	11.1	22.95	40.25	22.1	26.05	16	29.3	23.85	11	21.65	21	19.85	16.3
C12orf41	244	292	248	219	305	325	288	315	288	296	231	206	128	225	216	234	158	159	325
C12orf42	52.65	14.145	55.9	15.31	22.75	17.2	43.95	25.35	45.15	58.95	29.35	82.45	32.8	19.7	61.55	51.8	41.25	21.85	27.9
C12orf43	104	130	122	97.4	136	95	122	94	145	81.4	109	96.4	27	123	86.9	57.6	66.5	71.3	168
C12orf44	1290	1250	1240	1020	738	822	1110	898	970	1180	1150	1100	852	2090	1410	1430	1120	1080	1900
C12orf45	1040	752	892	634	594	629	1130	956	554	814	1030	591	489	1200	1430	718	1040	641	927
C12orf47	185	228.666666666667	247	220.666666666667	366.666666666667	343	348.666666666667	445.666666666667	296.666666666667	253.666666666667	235.333333333333	253.333333333333	206.666666666667	338	364.333333333333	263.333333333333	424.666666666667	304.666666666667	495.666666666667
C12orf48	125.333333333333	163.866666666667	89.2033333333333	223.766666666667	84.5666666666667	95.4666666666667	182.766666666667	260.1	59.1	191.866666666667	171.7	211.666666666667	34.1333333333333	325.233333333333	267.166666666667	60.5	289.833333333333	107.066666666667	168.5
C12orf49	227	205.5	261.5	150	72.9	212.5	177	181	155.55	422	309	175	100	212	178.9	297	241.5	109	220
C12orf5	503.55	600.55	607.55	506.6	478.25	273.5	482.9	520.05	445.35	733.05	567.6	453.3	137.2	1249.5	519.5	334.55	718.7	496.9	772.55
C12orf50	13.7	7.85	29.8	23.8	22.9	17.7	12.4	25.8	46.5	25.4	29.6	18	32.3	13.5	12.7	23.2	24	22.4	39.1
C12orf51	226.425	286.4	267.225	145.615	293.625	299.425	261.9	369.325	433.425	184.925	262.925	200.15	125.15	213.65	130	187.575	179.05	274	314.9
C12orf52	445.5	446.5	412	460.5	592.5	555.5	514	656	659.5	728	600	749.5	302.5	606	760.5	455.5	610	606.5	1002
C12orf53	25.1	50.725	116.2	26.07	64.1	153.95	38.2	33.45	203.15	22.95	48.85	122.4	31.55	40.2	11.26	22	24.7	80.3	84.6
C12orf54	12.6	9.49	54.1	10.6	121	53.4	11.2	94.7	93.3	27.3	26	36	31.6	32.7	38	23.1	20.9	127	67.2
C12orf56	15.2	31.4	8.48	8.76	19.3	15	10.8	22	39.2	21.6	25.3	123	28.4	12.1	14.4	20.6	20.7	19.8	18.1
C12orf57	8390	11600	11100	8080	13600	15200	13400	14800	13100	6850	11800	7990	13000	20600	26300	11500	10500	20700	19400
C12orf59	15.9	9.05	11.4	11.8	27.2	20.7	14.3	29.5	53.3	28.5	33.9	20.5	37.7	15.5	13.5	27.5	26.5	24.7	18.4
C12orf60	83.4	67	56.7	68.6	20.2	16.1	54	22.9	41	29.1	76.8	22.5	87.3	86.2	77.9	45.6	81.2	107	240
C12orf61	14.9	8.52	10.5	11.1	24.3	19.8	13.2	27.2	49.4	27	31.2	19	34.9	14.7	13.3	26.5	25.5	23.7	17.1
C12orf62	12400	9980	12900	9510	17100	11800	13100	14200	18400	12000	13100	12400	12600	20300	16900	17500	14000	20400	19600
C12orf63	15.1	8.61	10.6	11.2	24.8	19.9	49.1	27.6	50	27.3	31.6	19.3	35.6	14.9	13.4	26.6	25.6	23.9	17.4
C12orf64	11.9	6.82	8.6	8.92	19.6	15.2	11	22.4	40.1	21.9	25.8	15.4	28.6	12.2	10.9	20.8	21	20.1	13.8
C12orf65	608.666666666667	569	656	401.333333333333	541.333333333333	584	695.333333333333	569.666666666667	689.333333333333	348.333333333333	503	423.666666666667	343.333333333333	603	560.666666666667	342.333333333333	461.333333333333	463.666666666667	737
C12orf66	39.7	34.6	39	39.75	45.7	52.2	56.4	63.85	43.15	23.85	42.15	53.8	40.95	39.7	47.3	75.1	52.6	69.3	69.35
C12orf67	11.9	6.81	8.62	8.94	20.1	53.2	11.1	23.1	40.8	61.8	26.3	15.9	28.1	34.7	10.8	34.1	21.2	20	13.9
C12orf68	48.1	9.28	11.6	34.3	26.1	19.6	13.9	28.8	51.5	29.8	33.5	20.1	37.8	21.9	13.4	27.2	33.1	24.5	18.3
C12orf69	10.9	6.14	7.86	8.05	18.2	13.7	10.2	20.3	36.6	19.6	23.5	13.7	26.5	11.4	9.32	19.7	19.1	18.3	12
C12orf72	47.8	45.8	46.1	16.3	69.2	37.6	80.9	26	46.7	25.5	29.9	18.2	32.2	95.5	44.1	64.2	24.1	39	37.2
C12orf73	255	185	200	242	277	283	237	302	280	226	280	309	128	264	277	251	318	203	455
C13orf1	110	116.1	86.85	72.6	143.45	143.7	140.5	74	159.95	116.85	328.9	119.65	41.2	65.8	70.75	87.9	137.3	104.5	176
C13orf15	3245	3475	2260	1905	701.5	1401	2050	1785	1040.5	2320	2240	1885	2085	4050	2060	2355	2365	3985	4190
C13orf16	32.4	32.6	29.4	27.4	20.4	39.5	22.5	22.9	40.1	27.2	26	50.8	28.8	70	15.3	24.7	48.6	24.7	62.5
C13orf18	47.45	70.455	186.15	78.59	31.7	40.45	144.5	73.7	69.35	114.95	119.85	86.4	28.5	256.9	234.35	91.95	70.7	150.8	139.15
C13orf23	1259.5	1476	1545.5	1097.5	875	2475	1337	1690	767	2125	1331	1908.5	539	1255.5	2515	1003	1970.5	1047	1149.5
C13orf26	12.1	6.82	8.71	9.14	20.4	15.4	11.1	23.1	40.4	22.4	26.2	16.4	29.2	12.5	11.2	21.4	21.1	19.9	14.8
C13orf27	757	724	668	764	681	549	696	550	681	1290	810	1560	346	924	1830	568	1690	644	1260
C13orf28	14.3	8.01	10	10.4	23.2	17.3	12.3	25.2	45.7	26.4	29.4	17.7	33.8	14.1	12.8	54.5	24.5	22.3	16.3
C13orf29	54.8	80.6	41.6	65.3	92	276	24.5	145	63.1	153	261	89.4	34.1	28.4	308	93.2	188	84.3	400
C13orf3	401	430	242	668	117	319	379	367	41.1	1290	478	1190	30.1	738	1820	82.5	1150	207	371
C13orf30	10.9	38	21.8	8.08	18	52.2	31.4	66.4	36.3	44.2	23.5	18.3	72.1	26.9	9.42	19.6	19.1	18.5	12.1
C13orf31	215	283	217.5	96.95	142.85	218.4	174.25	222.9	142.35	177.5	113.05	118.25	76.75	276.5	179.6	135.25	137.45	55.7	118.65
C13orf33	130	371.25	519.1	352.9	421.4	110.2	176.05	167.1	731.4	654.15	116.8	59.35	155.6	1766.5	1051.3	64	207.15	700.1	382.1
C13orf34	327	423	347	476	104	322	377	230	73.2	738	401	804	51	434	501	168	934	259	543
C13orf36	15	6.92	12.3	8.87	20.7	15.8	11.2	22.3	41.2	22.2	26	15.3	31.5	12.6	12.4	23	20.8	19.6	13.9
C13orf37	361.5	344	358	520	293.75	564	404.5	334	277.4	756	381.5	813.5	144.95	469	809.5	225.15	598.5	272	821.5
C13orf38	14	7.88	11.4	10.2	26.8	17.1	12.1	26.5	95	25.7	29	17.4	33.4	19.7	12.5	46.2	24.2	22.1	16
C13orf39	14.65	8.34	10.45	20	24.15	55.8	12.9	26.95	167.85	27.15	68.75	18.9	34.05	17.05	13.25	24.9	25.2	23.15	17.1
C14orf1	278.1	325.5	219.64	147.755	178.2	268.55	395.4	232.3	236.45	308.95	408.2	304.75	206.1	307.05	450.15	314.7	168.6	274.75	334.1
C14orf100	939	1017.5	1194	983	726	871.5	1060	830.4	824	1008.5	1106.5	826.5	615.45	1312	1628.5	1206	1061.5	1027	1840
C14orf101	704	932	661	410	428	782	861	712	626	812	688	797	318	688	741	536	794	740	751
C14orf102	98.35	116.85	107	83.45	185.05	110.8	124.3	115.85	226.3	89.6	172	135.05	72.85	118.05	117.4	112.95	86.35	107.2	86.75
C14orf104	812	848	775	960	759	941	921	792	807	802	875	811	472	687	1270	620	908	835	1340
C14orf105	11.2	12.5	8.08	8.48	18.9	14.2	10.4	20.9	68.3	20.4	24.2	139	39	60.8	9.74	20	19.7	18.7	12.6
C14orf106	406.5	498	493	369.5	223.5	372.5	526	490.5	290	350	472.5	320	204.5	545.5	463.5	283	534	268	475.5
C14orf109	473	533	531	510	449	434	619	459	634	469	651	535	360	650	771	503	540	530	559
C14orf113	99.1	60.6	107	27.25	39.9	23.7	143	74.35	112.5	21.5	105.45	34.2	28.4	72.9	39.45	49.05	20.6	70.75	45.1
C14orf115	14.1	13.6	49.4	37.6	18.7	14.2	78.5	20.8	37	20.3	24.3	14.1	28.1	107	9.79	58.8	19.9	19	12.5
C14orf118	70.3	98.595	115.005	73.69	106.3	88.1	81.2	102.7	127.4	82.15	95.95	85.1	51.85	97.3	110.75	69.8	94.55	106.45	149.3
C14orf119	1401.6	1453.79	1404.705	1219.9	1220.7	1138.65	1270.9	987.2	1353.5	1877.35	1479.05	1412.4	980.75	2031.55	2271.3	1221.35	2256.6	1335.8	2392.8
C14orf126	148.9	138.575	145.43	144.515	199.45	166.8	199.55	186.1	172.5	185.2	170.2	135.3	195.6	224.75	261.665	155.85	268.5	257.2	250.5
C14orf128	156	170	162	174	468	309	234	239	606	65.8	163	257	99	118	151	114	228	294	423
C14orf129	1365	1902.5	1508	1203	749	653.5	1528.5	647.5	716	1109	1428	1660.5	460.7	1217	1456.5	1079.5	1908	1530	1025.5
C14orf132	167	411	483.5	138.5	2135	706.5	359.5	1035	2540	119	804.5	44.55	493	230.5	154	159.5	160.5	1290	363.5
C14orf133	647	846	861	596	1270	1030	876	1010	1550	897	925	722	545	773	697	732	721	821	823
C14orf135	256	414	320	266	253	380	335	322	357	272	326	231	135	330	424	197	325	375	654
C14orf138	383	409	472	359	460	555	509	425	434	333	504	409	261	476	490	555	522	660	895
C14orf139	811	898	1620	677	1710	541	1280	1460	1340	336	1560	560	853	798	741	860	465	1390	473
C14orf142	522	540	517	540	378	353	565	430	527	398	503	434	214	483	436	376	330	424	383
C14orf143	125.65	121.3	97.26	180.985	107.5	110.05	120.1	85.45	120.9	127.3	136.3	136.7	46.35	163.1	336.7	124.8	210.65	98.95	172.35
C14orf144	14.95	21.865	15.9	13.5	24.4	18.2	12.9	26.15	47.1	27.65	30.35	31.4	35.8	14.95	13.1	29.65	25.15	23.05	16.75
C14orf145	94.8666666666667	81.6966666666667	102.013333333333	69.6266666666667	64.8333333333333	39.5	99.2333333333333	48.7333333333333	55.2333333333333	40.0666666666667	98.1666666666667	54.2666666666667	29.3333333333333	73.4333333333333	101.073333333333	59.0333333333333	75.2333333333333	79.4333333333333	98.3
C14orf147	1850	2960	2530	2010	3100	2480	3010	2470	3230	2440	1810	5350	1400	3260	4730	1710	7180	4060	6660
C14orf148	13.9	7.91	9.88	10.2	22.7	17.1	12.1	24.9	44.8	26.6	43.4	17.7	33.1	13.9	12.8	23.5	24.2	22.1	16.4
C14orf149	52.9	94.7	60.3	65.8	231	150	84.8	181	170	144	73.7	18.3	33.1	130	156	23.4	114	144	211
C14orf153	1148.6	1068.3	959.175	869.305	2024.5	1332.35	1115.35	1140.8	1894.25	1060.55	1082.45	992.4	834	1430.95	4080	1360.2	1235.15	1389.75	1566.6
C14orf156	1460	1110	1140	1320	1460	1420	1540	1320	1480	1640	1720	1340	1560	3210	4240	2230	2150	2270	3320
C14orf159	2540	1810	1870	1090	2670	1410	1890	1810	3460	1350	2440	792	1610	1570	1800	2070	771	1470	919
C14orf162	77.6	70.7	62.9	40.845	37.9	65.35	59.1	43.4	38.95	30.5	47.1	62.85	110.35	115.4	117.3	89.85	86.1	68.7	76.05
C14orf166	18400	19600	20600	16900	25500	19800	25000	22900	24500	19200	22800	16300	15500	32900	34000	22500	31000	20900	32300
C14orf167	192	216	197	163	209	275	339	275	202	212	159	306	101	120	139	165	184	231	250
C14orf169	596	819	885	1100	1280	1100	914	1120	1150	1260	988	701	415	1080	1730	714	1160	741	1520
C14orf174	11	6.25	7.96	14.7	18.1	13.9	10.2	20.4	36.2	19.7	23.7	58.3	27.1	11.6	9.48	24.5	19.2	18.5	12.1
C14orf177	11.2	6.32	8.06	8.27	18.6	14	10.3	20.6	36.8	20	24	13.9	27.6	11.8	9.68	20.2	19.6	18.8	12.4
C14orf178	12.8	7.33	9.15	9.45	20.8	16.7	17.8	23.6	42.2	23.9	27.2	16.3	30.7	12.7	12	22.1	22.5	21	15
C14orf179	1755	1775	1650	1365	2790	2100	1885	1930	2575	2330	1980	2155	1755	2890	3630	2495	2230	2870	3840
C14orf181	81.5	77.2	72.8	63	20.6	95.4	188	53.2	40.7	43.6	64.6	91.2	59.8	70.7	129	93.6	83.1	88.2	90.6
C14orf2	1680	1060	1130	1080	977	1150	1380	1130	1340	1680	1560	1280	2130	2920	10800	3170	2400	2610	2630
C14orf21	75.4	82.4	71.6	92.3	34.2	53.9	52.8	44.8	46.3	210	91.6	151	37.8	101	138	47.1	222	63.6	80.5
C14orf25	26.9	6.7	12.3	8.97	20.1	16.6	11	23.1	40	31.3	25.9	16.3	28.4	12.4	35.8	21.3	20.7	19.7	14.4
C14orf28	318	390	374	261	827	467	406	426	915	362	357	309	321	291	258	328	412	562	535
C14orf37	175	110	77.5	29.5	66.1	137	87	153	179	32.7	37.5	18.1	37.4	37.5	102	204	57.7	30.4	84.9
C14orf39	31.9	6.97	8.89	14.2	21.2	16	11.3	22.5	42.3	37.8	26.1	15.6	32.3	12.8	10.4	23.7	20.9	19.6	14.2
C14orf4	183	182	173	125	259	228	247	183	401	147	212	130	77.4	194	203	121	48.2	136	176
C14orf43	438.5	495.5	540.5	336	524	483	516	552.5	531.5	392	482	491	270.5	452.5	554	344	321.5	603	651
C14orf45	67.3	163	160	110	395	292	158	290	458	87.1	188	122	42.1	126	229	115	132	335	395
C14orf48	14	8.485	9.945	10.385	23.15	17.4	12.35	25.25	44.85	26.15	76.55	17.95	33.8	14.2	12.7	23.95	23.75	22.05	16.5
C14orf49	14.1	8.01	9.99	10.3	23.1	91.6	12.3	25	44.8	26.1	29.3	17.5	34.2	14.3	13.2	24.1	24.4	22.4	49.1
C14orf50	52.4	55.2	72.8	54.9	22.1	123	160	24.7	43.9	26.1	105	104	104	58.6	29.9	144	144	124	88.1
C14orf53	11.4	6.44	48.7	81.8	18.8	231	10.5	20.8	37.1	20.3	24.3	14.1	28.2	30.9	9.81	122	19.9	44.2	12.5
C14orf56	12.5	31.6	44.8	9.72	32.9	24.4	118	62.8	86.4	23.2	27.6	17.4	29.4	16.9	651	22.2	22.3	21	104
C14orf65	527.666666666667	555.666666666667	930.666666666667	509	1580.33333333333	529.333333333333	461.666666666667	728.666666666667	1481.66666666667	451	649	554.666666666667	321.666666666667	344	656	485.333333333333	389	557	283.333333333333
C14orf68	100	59.9	47.5	37.8	58.8	79.3	38.5	39.4	41.3	26.9	43.4	80	679	39.1	33.2	230	40.7	70.7	34.9
C14orf73	83.8	63.6	78	28.8	88	16.9	151	26.5	44.7	73.3	249	106	68.8	87.5	53.7	103	23.6	44.4	16.8
C14orf79	23.7666666666667	49.0666666666667	42.7	59.2666666666667	62.9666666666667	98.2333333333333	103.6	73.3	88.5333333333333	63.4	59.0333333333333	57.8333333333333	49.1333333333333	57.0666666666667	498	59.9	35.2666666666667	75.5666666666667	92.1
C14orf80	253	536	328	434	223	149	475	223	139	542	498	483	180	983	5400	258	478	731	504
C14orf81	15.2	25.3	26	10.9	24.4	170	16.9	69.1	48.2	48.5	176	18.7	35.4	19.9	15.4	25.5	25.7	23.2	20.9
C14orf83	13.2	7.59	9.51	9.99	22.4	16.9	20.5	25.9	44.6	57.4	29	18.2	30.8	17.2	12.8	23	23.4	22	16.2
C14orf91	13.6	7.76	9.72	10.1	36.6	16.9	12	24.6	44.1	26.2	37.4	17.5	32.6	13.7	12.7	23.1	23.8	21.8	16.2
C14orf93	762	882	842	505	720	869	1170	845	713	623	1170	854	633	879	744	1000	916	1130	1290
C14orf94	311	302	283	265	308	303	401	319	449	274	376	212	95.2	272	304	234	384	337	419
C15orf15	1257.5	1267.5	1519	1181	1567.5	1747	1632.5	1671.5	1723	1039.5	1487.5	929.5	850	1533.5	1896.5	1158.5	1273.5	1574	2152
C15orf17	266	306	361	180	498	409	398	426	610	198	337	266	152	263	274	281	96.4	240	379
C15orf2	12.6	10.5	16.6	23.1	29.6	19.2	13.9	22.8	41.3	23.5	26.6	15.8	30.3	26.5	27.3	21.6	22.1	20.4	14.5
C15orf21	39100	49700	46500	45900	65400	43800	64800	62000	47200	58000	59000	59700	34200	63100	75900	45000	58400	66500	61500
C15orf23	1320	1230	1050	1980	2160	1360	1470	1540	1060	1790	1720	2480	714	2670	2640	664	1760	705	1440
C15orf24	10100	8970	8700	7140	9150	7370	8400	9270	10000	9320	9760	7740	5320	10700	12100	9870	8570	7320	13100
C15orf26	11.2	6.29	266	8.25	18.8	14.1	10.3	20.7	37.5	20.3	24.1	29	27.1	11.6	11.1	20	19.6	18.6	12.5
C15orf27	531	870	345	100	17.9	169	660	191	35.9	303	389	176	71.7	132	98.9	240	50.2	163	116
C15orf28	6250.8	8018.94333333333	7963.23333333333	4349.96666666667	4748.23333333333	7677.83333333333	7832.36666666667	7158.23333333333	4829.23333333333	4726.73333333333	5330.33333333333	5046.36666666667	2949.8	5022.9	4530.93333333333	3198.2	4576.26666666667	4081.2	5571.96666666667
C15orf29	637.05	564.9	612.75	501.8	418.65	429.25	497	516.85	559.95	586.85	538.6	397.95	346.8	870.95	651.05	479.95	495.4	570.8	1002.6
C15orf31	13.6	7.62	9.59	10	22	18.1	11.9	24.4	47.7	25	28.4	17.2	32.7	13.4	11.8	24.3	76.6	21.3	15.9
C15orf32	14.2	8.16	33.3	25.2	24.1	18.3	12.9	27.1	48.2	26.4	31	19	33.2	14	13.2	24.1	24.9	23.2	17
C15orf33	12.1	6.92	8.74	9.08	110	15.5	44.5	23.5	41.4	31.6	26.7	16.3	28.4	12.4	11.1	21.3	21.5	20.3	14.2
C15orf34	14.1	25.7	14.3	12.6	22.5	19	56.5	25.5	48.2	26	29.6	39.3	33	26.5	12.5	25.2	24.7	22.6	123
C15orf37	57.05	8.925	9.755	12.2	22.85	17.35	28.1	25.6	45.8	37.75	29.35	17.75	34.75	24.75	14.45	23.25	23.55	38.1	65.45
C15orf38	264	302.5	296.5	220.5	231.5	265.5	207	270.5	223.5	281.5	270	353.5	121.05	348.5	232.5	224.5	300	297.5	305
C15orf39	1620	1830	2110	1430	1500	788	2030	1520	832	2350	2370	2150	620	2750	2280	1090	1870	1420	2890
C15orf40	538.6	575.75	543.55	361.9	538.45	632.25	728.75	630.5	625.6	435.15	661	447.95	267.9	358.45	392.2	486.95	252.1	418.3	584.4
C15orf41	163	237	212	147	421	464	304	668	465	251	208	642	145	289	201	182	170	276	305
C15orf42	125.133333333333	158.066666666667	74.6333333333333	364.533333333333	20.3333333333333	50.8666666666667	166.833333333333	146.533333333333	43.6	305.133333333333	218.133333333333	376.733333333333	29.6333333333333	368.066666666667	361.5	44.2	423.666666666667	117.433333333333	278.233333333333
C15orf43	12.9	8.46	9.29	9.78	21.5	16.3	11.6	23.9	87.4	31.1	27.6	17.2	31.3	13.2	19.8	22.1	22.7	21	15.9
C15orf44	1300	1600	1400	1220	1280	1450	1720	1900	1360	1550	1460	1470	729	1600	1790	1220	1440	1530	2110
C15orf45	11.4	6.45	46.2	8.71	18.8	14.3	10.5	20.8	37.1	20.4	24.3	14.1	28.2	12	9.81	20.6	19.9	19	12.6
C15orf48	5560	8370	8150	12700	22.4	285	2580	900	52.5	3710	5160	5630	3820	13700	3120	7730	5390	6710	15400
C15orf49	15.6	8.89	11.1	11.4	25.2	26.5	13.4	36.1	49.1	28.9	32.1	19.3	36.8	15.6	13.5	25.9	26.4	24	17.6
C15orf5	176	322	325	233	339	506	364	546	401	437	443	438	136	608	254	335	536	370	573
C15orf50	15.3	8.68	27.7	11.4	25.4	48.8	13.6	28	50.9	27.5	32.2	19.7	74	14.9	13.5	26.5	25.7	24.1	17.8
C15orf51	13.45	24.8	20.65	12.34	25.95	67.8	38.7	53.2	80.25	24.5	28.8	17.3	32.4	37.15	17.65	23.65	23.1	25.85	60.1
C15orf52	591.5	1206.5	1219.5	379	13160	5590	2262	6820	13375	922	2049	1378	2218	3740	1615	763	1235.5	3232	14125
C15orf55	14.4	8.04	10.1	10.4	23.3	17.4	12.3	25.3	45.9	26.5	29.5	17.8	33.9	14.2	12.8	24	24.6	22.4	16.4
C15orf56	13.3	7.5	9.42	9.77	21.8	16.4	11.7	219	42.7	24.4	27.8	16.6	32.1	13.5	11.9	22.7	23.2	21.4	15.1
C15orf57	536	540	615.5	402	437.5	488	670.5	461	479	505	637	497.5	335.5	622.5	551	671.5	575.5	696.5	797.5
C15orf59	594	1120	1070	413	9530	2460	1050	3560	6600	667	761	198	795	870	1180	678	702	3270	917
C15orf60	41.6	7.76	9.73	10.2	22.8	17.4	12.3	25.8	46	25.2	29.5	18	31.6	13.4	12.6	23	23.8	22.3	16.1
C15orf61	971	957	827	819	804	1140	1000	1160	935	668	854	825	904	1220	1210	1030	853	814	1380
C15orf62	14.2	12.3	9.98	24.6	46.9	28.1	12.2	25.1	45.4	26.8	72.6	17.7	33.4	14	18.1	23.8	118	25.8	80.3
C16orf11	487	216	238	164	164	193	244	178	179	123	146	143	160	169	132	122	101	101	105
C16orf13	1890	1890	1630	1110	2410	3020	2220	2910	2870	4070	2580	2110	2190	3830	5060	2240	4840	2860	4280
C16orf14	2991.5	1890.4	1993.4	1993.3	1417.7	2078.95	1950.7	2724.7	1415.25	3535.35	2669.5	2108	2210	2071.35	2840.15	4444	4042.4	2437.75	3504.95
C16orf3	1750	1580	1700	617	3300	1430	1860	1500	2110	877	1550	989	1010	901	762	825	513	925	1290
C16orf35	1115.5	1347.5	1031.5	1153.5	1272	1683	1373	2012	1584	2460	1530.5	1433.5	773.5	1909.5	1839	1234	3351.5	1525.5	3557.5
C16orf42	1780	2050	1870	1470	2780	2020	2370	2460	3070	2450	2060	1530	1600	2420	2730	1880	1590	1550	2650
C16orf45	518	1170	1070	460	3120	1650	1530	2110	3730	445	768	647	712	740	1120	509	429	1970	1040
C16orf46	15.4	8.68	10.9	11.1	24.7	18.5	13.1	27.1	48.8	28.3	31.6	19.1	36	15.2	13.3	25.7	30.4	23.6	17.5
C16orf48	669	963	852	665	2420	1490	1200	1480	2640	875	1180	798	802	1760	1870	1000	1540	2270	2050
C16orf5	124	104	96.9	83.3	206	186	121	145	228	67	112	122	156	207	151	180	158	161	107
C16orf52	281	255	382	233	238	389	463	365	304	402	429	253	197	323	420	324	370	419	681
C16orf53	2986	3950	4090	3454.5	3922	4565	3940	4930	4170	4570	4515	3795	1797	3007.5	4745	2275	3486.5	3878.5	4366.5
C16orf54	21.7	19.3	35.5	12	28.2	35.6	14.7	30.2	75.5	28.8	34.6	23400	38.4	26	15.2	128	26.7	25	18.6
C16orf55	106.45	105.25	103.85	90.4	78.65	98.9	94.8	82.95	77.3	107.3	95.55	115.65	63.25	204.75	152.35	82.8	158.65	96.2	175.3
C16orf57	2011.16666666667	2360	2478.38	1744.96666666667	3647.4	2103.76666666667	1935.8	2899.33333333333	2589	3281.76666666667	2161.86666666667	1670.86666666667	1007.33333333333	3330.3	3261.9	1651.66666666667	2091.36666666667	1860.4	3151.76666666667
C16orf58	666	738	633.5	484.5	444.85	735.5	730.5	703.5	534	779	798	520.5	406.5	532.5	819	655.5	714.5	679	879
C16orf59	367	288	216	478	119	145	598	299	45.4	792	529	605	59.8	951	1280	208	1020	270	855
C16orf61	2800	1910	1960	2100	2640	1480	2260	2360	2290	2420	2440	1780	2000	4050	4040	3170	3310	2230	3540
C16orf62	333	292	327	155	536	254	364	413	622	192	405	179	151	311	175	287	98.6	307	229
C16orf63	1438.95	1547.1	1626.8	1425.9	1777.6	1774.8	1928.9	2095.4	1995.25	1975.3	1661	1144.75	957.8	1786.9	1814.4	1511.6	1766.4	1521.95	2504
C16orf65	12.1	6.82	8.74	9.28	20.5	15.4	11.1	23.6	40.4	22.3	94.9	144	29.3	12.7	22.9	21.7	21	19.9	15.3
C16orf67	392	464	561	255	214	525	664	776	253	824	622	573	349	651	656	517	580	431	267
C16orf68	174.4	206.433333333333	230.9	218.933333333333	569.666666666667	331.8	257.5	351.933333333333	717	248.533333333333	263.866666666667	215.366666666667	261	484.333333333333	423.666666666667	294.8	375.966666666667	439.866666666667	383.7
C16orf7	555	486	512	413	589	487	528	618	562	543	598	389	470	907	1110	594	903	515	921
C16orf70	185.333333333333	235.416666666667	210.873333333333	203.623333333333	194.3	240	208.633333333333	269.933333333333	259	277.233333333333	199.5	209.333333333333	111.766666666667	299.5	293.866666666667	193.1	347.033333333333	293.933333333333	577.5
C16orf71	16	11.4	11.4	11.9	27.2	36.2	47.8	29.5	53.5	28.5	33.9	20.5	37.8	53.3	13.4	27.7	26.5	24.7	18.4
C16orf72	1430	1680	1750	1150	2180	2110	1520	1630	2240	1940	1610	1270	1070	1780	1420	1150	1150	1970	1930
C16orf73	22.6	33.1	17.5	10.3	21.4	16.2	11.6	23.4	42	23.9	107	39.6	31.8	19.8	34.4	22.5	22.8	21.2	14.8
C16orf74	349	315	488	161	251	83.6	543	141	135	75.8	698	243	339	452	302	434	441	317	904
C16orf75	565	581	645	990	362	438	1870	1000	201	1960	1370	855	282	1870	1370	848	2420	951	1480
C16orf78	15.6	27	19.7	14.9	48.1	14.8	10.8	26.5	38.8	21.6	25.3	14.9	29.3	66.6	67.7	21.1	20.9	19.7	13.3
C16orf79	68.6	84.6	81.5	54.5	93.2	87.2	111	118	111	40.6	66.4	78.6	51.9	144	141	46.1	68.4	103	132
C16orf80	1850	1980	2010	1780	1530	1750	2080	1960	1790	1880	2080	1700	1110	2110	2210	2100	1900	2850	3640
C16orf81	5607	2124.035	2175.05	1187.8	971.85	1119.1	2956.35	1158.3	993.9	883.05	1810.25	1219.3	4226.5	4168.35	2519.55	2596.9	1037.3	761.45	1013.35
C16orf82	15	10.3	16.9	11.2	26.8	18.4	14.1	29.2	47.8	26.7	31.6	19.8	35.7	49.4	31.6	77.1	24.9	23.9	18.3
C16orf84	396	269	247	262	249	282	279	258	315	310	340	232	153	374	347	264	292	201	460
C16orf86	180.9	78.65	100.95	55.05	232.5	122.9	125.7	184.2	255.4	41.9	138	85.8	83.2	119	140.55	140.4	135.05	120	117.45
C16orf87	660	696	770	635	1430	760	879	795	1210	636	828	695	384	1140	634	633	1280	898	1470
C16orf88	436	545	460	410	268	590	511	747	492	1630	639	647	241	810	721	407	1030	404	1240
C16orf89	779.5	281.5	299	111.15	137.75	72.85	1289.5	216	309.5	26.05	872.5	28.6	1249.5	36	51	1308	23.35	185.2	35.15
C17orf100	12.3	21.7	55.7	41.9	20.8	47.7	127	46.3	85	49	29.9	257	53.3	65	90.6	58.3	192	60.3	84.8
C17orf101	1106	1139.66666666667	1071.66666666667	1226	1308	1046.66666666667	1350.33333333333	1409	1282.33333333333	1973.66666666667	1270	1415	840.666666666667	1438	1318.66666666667	1237.66666666667	1010	963	1277
C17orf28	449	281.75	276.35	122.65	145.9	390	342.7	275.45	103.35	507	484	351.1	286.95	257.2	247.05	459.5	119.95	357.1	218.9
C17orf37	4090	3940	3690	2570	2390	1710	3590	2880	2670	124000	3890	5370	4220	5800	33500	6630	3180	3480	19100
C17orf39	104	115	103	125	195	161	88.2	106	206	227	108	172	63.5	176	420	115	378	178	243
C17orf42	930.5	931.5	997	1064.5	695.5	920	1044.5	1087	1052	1355	1080	1120	627	1450	1180	1125	1615	1080	1270
C17orf45	10897	11826.5	16442	22130	12815	24410	22471.5	13898	11537	27440	21860.5	28480	6801	11937.5	9767	12615	21190	19069.5	19460
C17orf46	35.6	32.9	22.1	25.6	55.1	24.8	89.8	24.2	43.5	293	38.7	22.4	29.9	12.8	17.6	21.8	22.5	51.3	14.9
C17orf47	24	6.96	8.91	9.49	21.2	15.7	11.3	23.8	41	23	26.7	17.2	30	12.9	11.7	21.8	21.4	20.2	15.7
C17orf48	227	173	256	192	195	238	314	284	269	148	240	184	172	449	305	223	235	330	342
C17orf49	924	1260	1150	1390	775	1200	1690	1250	948	2090	1620	2320	590	2750	2580	1550	2440	1390	2580
C17orf50	35.8	45.3	37.6	31.1	20.1	29.8	34.7	22	39.6	80.9	25.5	64.9	28.7	18.7	24.4	20.8	20.9	29.9	33.3
C17orf51	125	178.7	174.55	125.15	418.1	228.75	214.1	397.05	511.4	127.9	123.45	172.55	119.25	173.6	314.45	100.9	126.35	226.9	213.8
C17orf53	20.3	24.35	20.66	45.2	20.55	18.6	25.4	38.75	100.85	33.55	28.3	79.55	29.6	98.55	84.45	21.75	47.25	31.85	69.15
C17orf54	83.2	80	78.5	55.3	72.9	50.6	78.2	27.4	203	26	77.1	32.6	32.7	79.4	27.2	32.3	24.6	34.2	17.4
C17orf55	125.4	94.7	94.65	49.15	80.8	347.55	93.2	105.55	84.95	103.45	109.4	758.5	60.35	85.4	104.7	23.9	348.9	109.8	655
C17orf56	5830	6520	6480	6870	5640	7500	7590	8550	6440	7050	8090	9680	4810	9960	8370	6670	8530	7570	10300
C17orf57	14	8.05	10.1	10.5	23.7	18.1	12.7	26.6	47.7	26.1	30.5	18.6	32.9	13.8	13	23.7	24.5	22.9	16.7
C17orf58	128	204	171	125	172	97.3	250	86.7	204	130	167	214	36.6	91.4	91.3	179	148	135	272
C17orf59	2253	2539.5	3020.5	1852.5	4255	2499.5	3110	2824	4055	2263.5	3118.5	2785.5	1644.5	2294	2345.5	1984.5	3456.5	2133	2057
C17orf60	166	221	132	97	110	84.3	133	236	132	283	102	71.9	32.2	301	208	72.8	102	24.8	201
C17orf61	3480	2570	3080	2730	2930	2260	3510	2150	2890	3410	4140	5330	4400	4810	5610	6030	7060	5760	4800
C17orf62	906	993	1080	814	426	653	1020	715	539	1180	1190	1100	428	1390	1480	776	924	569	1270
C17orf63	614	661	788	650	2010	816	755	1120	1430	1440	1100	1620	592	1570	1050	802	1650	1730	1580
C17orf64	15.4	8.66	10.8	13	24.3	18.1	13.1	26.7	49.6	28.3	162	23.1	35.5	29	114	26.1	25.8	23.3	21.1
C17orf65	286	195	208	160	88.9	135	180	115	96.8	125	217	205	95.8	153	164	142	72.3	86	174
C17orf66	11.7	6.68	8.5	8.84	19.9	15.1	11	22.9	40	21.6	25.9	16	27.9	29.2	10.7	21.1	26.1	19.7	14
C17orf67	48.9	51.2	62.5	18.8	96.2	24.1	47.8	28.8	64	106	45.7	32	29.9	44.1	60.2	21.9	63.1	70.5	65.3
C17orf68	206	202	237	206	212	271	238	266	203	296	246	249	153	312	223	191	304	302	307
C17orf70	307	433	393	530	424	507	441	607	484	642	531	579	360	776	707	434	689	361	655
C17orf71	220.35	223.98	220.44	219.975	209	299	220.15	220.25	243.1	219.2	270.05	265.3	140.95	261.8	272.2	181.2	238.45	210.3	301.05
C17orf72	132	185	128	107	54.5	106	100	81.1	60.1	27.8	169	123	36.7	107	596	50.4	30.6	137	132
C17orf74	146	223	245	251	317	355	292	289	196	191	124	198	29.3	226	126	41	89.1	96.7	110
C17orf75	502.5	418	529.5	551	530	759.5	658.5	616	460.5	407	513	759	332	653	1235	621.5	524	494.5	486.5
C17orf76	294	722	605	563	501	1920	843	1300	419	2200	684	4590	359	761	939	516	5330	2450	378
C17orf77	12.6	7.13	8.97	9.19	20.7	17.9	11.3	22.6	40.4	22.8	26.5	15.6	31.2	13	11	22.4	32.9	20.5	44.5
C17orf78	14.5	8.34	10.5	229	24.6	18.8	13.1	27.5	69.7	26.9	31.5	5770	34.1	14.2	13.3	24.6	1630	3240	62
C17orf79	4680	4765	5105	4010	14905	7585	5960	8230	17190	6085	6695	8375	5050	9295	38700	5555	6940	10970	8310
C17orf80	453	529.5	525.5	481	846	583	593.5	674.5	1013	572	602	726	313.65	479.3	893	566.5	386.15	759	758.5
C17orf81	604	450	545	535	989	1200	446	486	519	271	519	637	277	519	2000	892	2090	1180	1590
C17orf85	92.8666666666667	129.666666666667	122.733333333333	93.4333333333333	117.2	120.9	116.433333333333	87.3666666666667	111.133333333333	92.2	90	125.4	41.7333333333333	120.933333333333	107.133333333333	86.6	118.566666666667	125.733333333333	108
C17orf86	118.95	88.35	129	123	66.8	217.5	128.65	160.5	72.7	79	81.8	101.95	36.15	164.5	108.65	122.5	105.2	43.2	168
C17orf87	37.6	41.15	44.35	58.2	24.75	76.4	140	85.8	67.15	75.75	145.55	22.6	33.35	114.75	68.15	88.35	87.45	82.1	68.2
C17orf88	124	82	42	19.1	37.4	92.8	69.4	39.1	64.7	103	77.5	412	94	63	38.9	155	20.9	46.8	59.4
C17orf89	3280	2830	3680	3950	4880	3090	4280	4030	4880	3040	4840	5240	3500	6090	5380	4490	2630	5080	5730
C17orf90	1350	1480	1340	1290	1390	1540	2110	1710	1590	1900	1830	2730	1500	2320	3330	2250	2100	1870	3890
C17orf91	1360	1630	1530	506.5	672	451.5	806	575.5	835	706	1178.5	1193	816	998	533	1399.5	1205	4135	985
C17orf95	830	829	943	830	823	980	1110	877	847	1020	984	1050	669	1120	1490	945	837	920	1320
C17orf96	28300	12500	13500	8000	6290	7800	18200	7410	7320	6380	7720	5260	25300	20500	13900	14600	7740	6030	8070
C17orf97	22.8	42.7	105	134	42.4	41.6	141	82.6	267	158	157	277	26.4	18.3	164	28.9	19.1	49.3	29.5
C17orf98	11.3	6.38	8.15	8.36	19.1	14.3	10.5	21.1	56.3	20.7	24.4	37.5	27.3	11.7	36	20.2	22.2	18.8	12.8
C17orf99	61.7	18.7	31.5	20.1	80.5	20.7	69.5	25	43.3	23.7	28	21.9	29.8	71.5	12.2	42.4	22.7	39.5	28.5
C18orf1	130.933333333333	300.57	255.976666666667	180.42	934.266666666667	384.5	229.733333333333	676.533333333333	903.966666666667	119.166666666667	230.266666666667	206.566666666667	145.566666666667	242.6	291.066666666667	161.666666666667	183.066666666667	420.5	320.766666666667
C18orf10	669	797.333333333333	678.666666666667	773.333333333333	943	852.333333333333	896.666666666667	698	760	1054	834.666666666667	659.333333333333	490	1060	3186.66666666667	729.333333333333	1294.66666666667	587.333333333333	682.333333333333
C18orf12	620	455	402	301	350	262	374	303	296	252	391	349	205	294	312	259	261	353	285
C18orf15	11.7	9.75	8.43	14.6	23.8	14.9	10.7	21.4	38.2	21	25	14.5	64.5	12.2	10	26.7	20.2	38.7	13
C18orf16	11.7	24.25	37.17	8.48	19.5	32.95	10.7	21.4	67.25	20.95	24.9	14.6	28.85	59.6	9.9	48.2	20.05	19.05	12.95
C18orf18	105	117	170	104	102	128	137	93.4	37.4	41.9	112	130	72.1	67.8	62.4	36.2	35.5	185	141
C18orf19	138.35	147.85	155.6	226.35	131.1	138.5	126.2	141.75	183	272.65	155.15	154.4	55.2	164.05	304.1	124	310.5	154.9	550
C18orf2	91.6	9.88666666666667	8.85666666666667	16.6	20.6	15.6	26.3666666666667	33.2	41.2666666666667	22.6333333333333	47.6	16.2666666666667	29.4666666666667	17.8333333333333	14	21.7	21.7	20.4666666666667	29.1666666666667
C18orf21	906	797	914	843	1040	1300	1030	815	1140	1030	1130	708	702	1460	2680	1160	1920	949	1440
C18orf22	622	704	711	935	1120	1180	843	1760	942	680	911	1180	459	1070	1660	884	863	670	967
C18orf23	10806.05	4913.405	5004.325	2814.465	2100.2	2951.25	7405.45	3161.1	2940.05	2611.3	4647.9	3412.7	17564.6	12456.15	11034.85	9560.5	4635.65	3279.9	4042
C18orf24	31.3	32.975	42.4	52.21	20.25	15.95	30.55	33.8	41.55	54.75	46	44.75	29.65	71.85	203.6	25.25	37	20.05	25.3
C18orf25	260	327.5	354	226.5	297.45	344.5	279	284	311.7	245.5	310	250.5	148.05	395.5	764	211	542	442	386
C18orf26	10.8	6.11	23.8	13.3	17.9	13.6	10.1	20.2	36.1	19.3	23.4	13.6	26.3	11.4	9.25	19.5	18.9	22	11.9
C18orf32	304	214	244	192	186	205	234	180	171	149	223	137	80.8	166	273	225	191	110	155
C18orf33	12.3	7.06	8.86	9.1	20.1	16	11.2	22.9	40.7	22.9	26.4	15.7	29.8	12.4	11.4	21.5	21.6	20.4	14.3
C18orf34	11.7	8.51	39.2	8.76	37.1	14.9	31.2	22.2	39.8	147	25.5	15.2	27.9	12	16.2	20.5	20.7	19.7	13.4
C18orf45	36.9	88.1	74.4	25.4	20	101	87.4	43.7	40.8	188	40.9	61.8	34.7	42.6	107	21	37.3	20	86.2
C18orf49	14.8	56.8	14.5	37.4	49	18.7	31	28.8	84.5	27.2	31.9	20	34.8	15.5	14.2	25.8	25.5	23.9	18.2
C18orf51	12.5	11.2	19.9	9.42	20.8	16.1	58	23.7	42.6	23.2	27.3	16.4	29.8	12.6	35.9	29.3	22.1	20.9	14.6
C18orf54	184.65	41.65	93.15	37.3	44.35	44.85	40.75	49.2	45.75	27.25	93.55	34.25	93.85	30.45	73.95	55.5	23.7	22.25	71.55
C18orf55	1341.65	1029.015	1169.735	749.9	2425.8	1803.85	1190.45	1512.1	1967.65	667.4	1284.05	723.45	761.05	1026.55	2461	1346.7	686.55	1550.65	1152.8
C18orf56	88.9	79.1	56	129	102	18.7	63.3	27.5	99.4	26.8	31.4	55.8	33.8	133	28.5	26.8	33.5	70.6	115
C18orf57	33.4	6.64	8.39	8.65	19.1	14.8	10.7	21.8	38.7	21.3	25.1	14.8	28.2	12	10.6	20.4	20.5	19.6	13.3
C18orf8	625	656	689	404	351	411	723	409	470	1060	601	534	362	604	842	515	489	510	563
C19orf12	673	846	908.5	883.5	1649.5	1115.5	950.5	1621.5	1483	970.5	964	699.5	521.7	1340.5	1178	733	1219	1211	1394
C19orf15	27.2	27.5	30.7	38.1	26.6	20	39.6	135	52.9	50	98.4	20.6	38.6	16.8	65.5	56.3	27.5	60.8	18.5
C19orf18	29.7	34.4	83.8	24.1	96.1	72.1	67.8	51.6	154	21.3	63.2	45.2	35.2	102	14.2	20.6	70.4	98.2	131
C19orf2	897	1040	1060	937	1250	1200	1170	1270	1390	1230	1110	976	455	1040	1290	868	1400	1320	2030
C19orf20	79.5	96	88.6	79.8	113	124	127	113	139	64.5	165	170	40.3	215	197	127	101	166	362
C19orf21	1090	2680	1510	3430	43.4	1820	835	450	36.7	2200	1350	6580	113	3400	1500	339	6680	2790	4510
C19orf22	637	876	814	748	323	604	765	522	516	1260	858	1050	110	796	924	448	361	393	1010
C19orf23	31.1	35.3	35.6	30.3	24.1	111	17.5	26.3	47.1	28.6	30.7	42.8	35.3	14.9	131	24.8	44.2	23.2	23.9
C19orf24	1040	463	425	508	300	497	489	408	335	548	632	628	798	848	1090	1610	675	448	932
C19orf25	507	599.5	414	321	286.5	419	408	335	368	448	427	600	370	659	606	518.5	615	419	909.5
C19orf26	64.4	9.9	11	11.1	22	16.8	87.7	25.1	44.6	76	28.7	17.5	30.6	40.3	12.2	22.4	23.2	21.7	15.5
C19orf28	2832	4052	2802.33333333333	3744	3137.66666666667	1995	2242	3399	2656.33333333333	4189.66666666667	2950.33333333333	3189	1231.66666666667	7399.66666666667	9258.66666666667	2113	5364	2702.33333333333	8978.66666666667
C19orf29	576.6	646.55	691.3	420.4	790.9	715	673.8	758.05	790.55	700.5	693.35	707.55	436.5	1008.95	882.5	560.75	910.9	797.15	1196.25
C19orf30	14.3	34.6	10.1	24.8	23.2	17.6	396	25.3	45.3	26.3	29.7	624	34.3	14.4	26.8	89.7	24.7	71.3	16.2
C19orf31	656.5	371.5	389.5	262.75	179.6	270	565.5	300	244	208.85	286.5	262.45	846.15	739	508.5	464.45	170	162.3	222.35
C19orf33	4640	10390	7525	6935	134.3	7480	10575	4315	62.65	6925	6165	7230	4140	21750	16005	5160	22550	7975	41850
C19orf34	16.7	9.58	12	12.1	26.9	26.1	29.8	29.3	52.1	30.9	34	20.3	38.9	30.8	13.6	27.7	27.4	25	18.4
C19orf36	169.5	117.35	131	79.25	89.2	167.45	160.2	84.2	140	215.05	165.25	88.4	116.15	152.55	258.5	232.5	102.6	174	141.5
C19orf38	574	398	417	265	89.9	632	399	147	135	539	488	225	174	665	457	350	257	208	455
C19orf39	579	528	590	363	444	622	873	707	513	616	735	868	479	646	918	706	553	494	696
C19orf40	27.8	10.1	9.5	8.8	20.3	15.5	11.1	22	39.9	21.9	25.8	15.1	30.8	23.6	10.4	53.7	21.2	20.8	14.2
C19orf41	16.1	19.3	11.5	11.9	27.6	20.9	24	29.7	53.7	28.6	34.2	20.6	38	15.6	13.4	27.8	26.6	24.8	19.4
C19orf42	1335	1550	1579.33333333333	1037.66666666667	1685	1255.33333333333	1761	1742.33333333333	1604.66666666667	1426	1549	1112.66666666667	1144.66666666667	2071.66666666667	2554	1874.66666666667	1706	1604.33333333333	2240.66666666667
C19orf43	1048.56666666667	1184.13333333333	1294.1	1103.66666666667	1257.2	1187.13333333333	1475.66666666667	1318.83333333333	1546.36666666667	1578.9	1765	1473.96666666667	683.2	1575.56666666667	1686.43333333333	1078.5	1421.83333333333	1528	2135.96666666667
C19orf44	535	554	438	243	856	644	524	751	1040	607	557	371	533	753	862	571	578	844	818
C19orf46	382	288	398	207	107	744	272	112	98.5	713	451	975	498	110	366	701	393	510	1930
C19orf47	42.3	47.4	60.9	20.3	150	70.1	51.1	56.3	157	60.8	32.4	24.8	31.7	72.8	75.7	57.7	21.4	56.6	38.5
C19orf48	743	625	741	1290	277	642	935	802	441	968	1070	838	397	2760	2440	668	1640	766	2360
[truncated: 17,696 more rows]
